# Supplementary material for: Cancer immune therapy using engineered ‛tail-flipping’ nanoliposomes targeting alternatively activated macrophages
Source: Nat Commun. 2022 Aug 4;13:4548. doi: 10.1038/s41467-022-32091-9 (PMC9352736; doi:10.1038/s41467-022-32091-9)
Supplement: Supplementary file 3 — Supplementary Data 1 [file 41467_2022_32091_MOESM3_ESM.zip]

Archive with 7 entries (6 files):
- Supplementary Data 1/
- Supplementary Data 1/SR-B1_HSPC.pdb
- __MACOSX/Supplementary Data 1/._SR-B1_HSPC.pdb
- Supplementary Data 1/SR-B1.pdb
- __MACOSX/Supplementary Data 1/._SR-B1.pdb
- Supplementary Data 1/SR-B1_PAPC.pdb
- __MACOSX/Supplementary Data 1/._SR-B1_PAPC.pdb
