# Supplementary material for: Cancer immune therapy using engineered ‛tail-flipping’ nanoliposomes targeting alternatively activated macrophages
Source: Nat Commun. 2022 Aug 4;13:4548. doi: 10.1038/s41467-022-32091-9 (PMC9352736; doi:10.1038/s41467-022-32091-9)
Supplement: Supplementary file 3 — Supplementary Data 1 [file 41467_2022_32091_MOESM3_ESM.zip › Supplementary Data 1/SR-B1_HSPC.pdb]

REMARK   4 XXXX COMPLIES WITH FORMAT V. 2.0
ATOM      1  N   VAL A   8     -42.717 -28.633 -36.702  1.00  0.43    -0.063 N 
ATOM      2  HN3 VAL A   8     -43.555 -28.775 -36.053  1.00  0.43     0.270 HD
ATOM      3  HN1 VAL A   8     -42.520 -29.541 -37.233  1.00  0.43     0.270 HD
ATOM      4  HN2 VAL A   8     -42.936 -27.852 -37.400  1.00  0.43     0.270 HD
ATOM      5  CA  VAL A   8     -41.502 -28.253 -35.883  1.00  0.43     0.250 C 
ATOM      7  CB  VAL A   8     -41.158 -29.370 -34.872  1.00  0.43     0.032 C 
ATOM      9  CG1 VAL A   8     -39.918 -29.045 -34.004  1.00  0.43    -0.003 C 
ATOM     13  CG2 VAL A   8     -42.337 -29.628 -33.916  1.00  0.43    -0.003 C 
ATOM     17  C   VAL A   8     -40.344 -28.063 -36.844  1.00  0.43     0.253 C 
ATOM     18  O   VAL A   8     -40.367 -28.668 -37.906  1.00  0.43    -0.276 OA
ATOM     19  N   LEU A   9     -39.301 -27.273 -36.519  1.00  0.47    -0.338 N 
ATOM     20  HN  LEU A   9     -39.366 -26.730 -35.599  1.00  0.47     0.164 HD
ATOM     21  CA  LEU A   9     -38.091 -27.095 -37.315  1.00  0.47     0.159 C 
ATOM     23  CB  LEU A   9     -37.353 -25.862 -36.743  1.00  0.47     0.032 C 
ATOM     26  CG  LEU A   9     -38.191 -24.562 -36.814  1.00  0.47     0.002 C 
ATOM     28  CD1 LEU A   9     -37.712 -23.540 -35.776  1.00  0.47     0.000 C 
ATOM     32  CD2 LEU A   9     -38.172 -23.952 -38.223  1.00  0.47     0.000 C 
ATOM     36  C   LEU A   9     -37.154 -28.318 -37.376  1.00  0.47     0.251 C 
ATOM     37  O   LEU A   9     -36.028 -28.242 -37.849  1.00  0.47    -0.271 OA
ATOM     38  N   LYS A  10     -37.660 -29.515 -36.994  1.00  0.50    -0.338 N 
ATOM     39  HN  LYS A  10     -38.620 -29.490 -36.523  1.00  0.50     0.164 HD
ATOM     40  CA  LYS A  10     -37.056 -30.834 -37.146  1.00  0.50     0.159 C 
ATOM     42  CB  LYS A  10     -37.856 -31.881 -36.320  1.00  0.50     0.032 C 
ATOM     45  CG  LYS A  10     -39.244 -32.243 -36.899  1.00  0.50     0.004 C 
ATOM     48  CD  LYS A  10     -40.077 -33.158 -35.976  1.00  0.50     0.032 C 
ATOM     51  CE  LYS A  10     -41.443 -33.540 -36.572  1.00  0.50     0.206 C 
ATOM     54  NZ  LYS A  10     -42.195 -34.456 -35.675  1.00  0.50    -0.064 N 
ATOM     55  HZ1 LYS A  10     -43.137 -34.699 -36.121  1.00  0.50     0.275 HD
ATOM     56  HZ2 LYS A  10     -42.360 -33.977 -34.733  1.00  0.50     0.275 HD
ATOM     57  HZ3 LYS A  10     -41.630 -35.352 -35.525  1.00  0.50     0.275 HD
ATOM     58  C   LYS A  10     -37.004 -31.280 -38.604  1.00  0.50     0.251 C 
ATOM     59  O   LYS A  10     -36.369 -32.265 -38.968  1.00  0.50    -0.271 OA
ATOM     60  N   ASN A  11     -37.671 -30.494 -39.475  1.00  0.58    -0.337 N 
ATOM     61  HN  ASN A  11     -38.371 -29.806 -39.050  1.00  0.58     0.164 HD
ATOM     62  CA  ASN A  11     -37.550 -30.473 -40.919  1.00  0.58     0.169 C 
ATOM     64  CB  ASN A  11     -38.391 -29.300 -41.509  1.00  0.58     0.119 C 
ATOM     67  CG  ASN A  11     -39.871 -29.343 -41.121  1.00  0.58     0.230 C 
ATOM     68  OD1 ASN A  11     -40.391 -30.255 -40.481  1.00  0.58    -0.273 OA
ATOM     69  ND2 ASN A  11     -40.601 -28.270 -41.516  1.00  0.58    -0.369 N 
ATOM     70 1HD2 ASN A  11     -40.133 -27.475 -42.058  1.00  0.58     0.159 HD
ATOM     71 2HD2 ASN A  11     -41.645 -28.219 -41.286  1.00  0.58     0.159 HD
ATOM     72  C   ASN A  11     -36.093 -30.245 -41.341  1.00  0.58     0.251 C 
ATOM     73  O   ASN A  11     -35.612 -30.733 -42.366  1.00  0.58    -0.271 OA
ATOM     74  N   VAL A  12     -35.336 -29.482 -40.526  1.00  0.69    -0.338 N 
ATOM     75  HN  VAL A  12     -35.832 -28.941 -39.747  1.00  0.69     0.164 HD
ATOM     76  CA  VAL A  12     -33.901 -29.345 -40.633  1.00  0.69     0.159 C 
ATOM     78  CB  VAL A  12     -33.389 -28.079 -39.963  1.00  0.69     0.029 C 
ATOM     80  CG1 VAL A  12     -31.908 -27.849 -40.327  1.00  0.69     0.002 C 
ATOM     84  CG2 VAL A  12     -34.224 -26.879 -40.455  1.00  0.69     0.002 C 
ATOM     88  C   VAL A  12     -33.175 -30.588 -40.134  1.00  0.69     0.251 C 
ATOM     89  O   VAL A  12     -32.664 -30.659 -39.024  1.00  0.69    -0.271 OA
ATOM     90  N   ARG A  13     -33.098 -31.628 -40.977  1.00  0.65    -0.338 N 
ATOM     91  HN  ARG A  13     -33.678 -31.608 -41.876  1.00  0.65     0.164 HD
ATOM     92  CA  ARG A  13     -32.261 -32.773 -40.716  1.00  0.65     0.159 C 
ATOM     94  CB  ARG A  13     -33.005 -33.898 -39.942  1.00  0.65     0.034 C 
ATOM     97  CG  ARG A  13     -34.247 -34.468 -40.661  1.00  0.65     0.027 C 
ATOM    100  CD  ARG A  13     -34.915 -35.624 -39.905  1.00  0.65     0.116 C 
ATOM    103  NE  ARG A  13     -35.979 -36.192 -40.799  1.00  0.65    -0.212 N 
ATOM    104  HE  ARG A  13     -36.148 -35.711 -41.740  1.00  0.65     0.178 HD
ATOM    105  CZ  ARG A  13     -36.732 -37.259 -40.502  1.00  0.65     0.666 C 
ATOM    106  NH1 ARG A  13     -37.392 -37.886 -41.471  1.00  0.65    -0.235 N 
ATOM    107 1HH1 ARG A  13     -37.319 -37.537 -42.480  1.00  0.65     0.174 HD
ATOM    108 2HH1 ARG A  13     -37.996 -38.739 -41.242  1.00  0.65     0.174 HD
ATOM    109  NH2 ARG A  13     -36.778 -37.754 -39.271  1.00  0.65    -0.235 N 
ATOM    110 1HH2 ARG A  13     -36.205 -37.299 -38.490  1.00  0.65     0.174 HD
ATOM    111 2HH2 ARG A  13     -37.388 -38.608 -39.060  1.00  0.65     0.174 HD
ATOM    112  C   ARG A  13     -31.738 -33.271 -42.047  1.00  0.65     0.251 C 
ATOM    113  O   ARG A  13     -32.368 -33.094 -43.090  1.00  0.65    -0.271 OA
ATOM    114  N   ILE A  14     -30.548 -33.899 -42.046  1.00  0.72    -0.338 N 
ATOM    115  HN  ILE A  14     -30.024 -33.965 -41.115  1.00  0.72     0.164 HD
ATOM    116  CA  ILE A  14     -29.921 -34.494 -43.214  1.00  0.72     0.159 C 
ATOM    118  CB  ILE A  14     -28.388 -34.498 -43.091  1.00  0.72     0.029 C 
ATOM    120  CG2 ILE A  14     -27.735 -35.072 -44.363  1.00  0.72     0.002 C 
ATOM    124  CG1 ILE A  14     -27.841 -33.074 -42.820  1.00  0.72     0.002 C 
ATOM    127  CD1 ILE A  14     -26.324 -33.027 -42.592  1.00  0.72     0.000 C 
ATOM    131  C   ILE A  14     -30.474 -35.913 -43.286  1.00  0.72     0.251 C 
ATOM    132  O   ILE A  14     -30.014 -36.810 -42.583  1.00  0.72    -0.271 OA
ATOM    133  N   ASP A  15     -31.549 -36.100 -44.075  1.00  0.70    -0.337 N 
ATOM    134  HN  ASP A  15     -31.832 -35.285 -44.707  1.00  0.70     0.164 HD
ATOM    135  CA  ASP A  15     -32.359 -37.299 -44.150  1.00  0.70     0.170 C 
ATOM    137  CB  ASP A  15     -33.490 -37.080 -43.098  1.00  0.70     0.129 C 
ATOM    140  CG  ASP A  15     -34.630 -38.080 -42.906  1.00  0.70     0.188 C 
ATOM    141  OD1 ASP A  15     -35.723 -37.858 -43.470  1.00  0.70    -0.647 OA
ATOM    142  OD2 ASP A  15     -34.496 -38.903 -41.965  1.00  0.70    -0.647 OA
ATOM    143  C   ASP A  15     -32.830 -37.276 -45.604  1.00  0.70     0.255 C 
ATOM    144  O   ASP A  15     -33.298 -36.215 -46.029  1.00  0.70    -0.270 OA
ATOM    145  N   PRO A  16     -32.655 -38.291 -46.449  1.00  0.72    -0.312 N 
ATOM    146  CD  PRO A  16     -32.469 -39.679 -46.016  1.00  0.72     0.105 C 
ATOM    149  CA  PRO A  16     -33.064 -38.202 -47.850  1.00  0.72     0.163 C 
ATOM    151  CB  PRO A  16     -32.556 -39.529 -48.433  1.00  0.72     0.034 C 
ATOM    154  CG  PRO A  16     -32.687 -40.528 -47.274  1.00  0.72     0.027 C 
ATOM    157  C   PRO A  16     -34.568 -37.985 -48.052  1.00  0.72     0.251 C 
ATOM    158  O   PRO A  16     -35.340 -38.870 -47.701  1.00  0.72    -0.271 OA
ATOM    159  N   SER A  17     -34.958 -36.848 -48.684  1.00  0.69    -0.336 N 
ATOM    160  HN  SER A  17     -34.163 -36.206 -49.001  1.00  0.69     0.164 HD
ATOM    161  CA  SER A  17     -36.315 -36.368 -48.997  1.00  0.69     0.189 C 
ATOM    163  CB  SER A  17     -37.524 -37.228 -48.484  1.00  0.69     0.169 C 
ATOM    166  OG  SER A  17     -38.789 -36.781 -48.978  1.00  0.69    -0.380 OA
ATOM    167  HG  SER A  17     -38.955 -35.790 -48.672  1.00  0.69     0.211 HD
ATOM    168  C   SER A  17     -36.452 -34.946 -48.475  1.00  0.69     0.254 C 
ATOM    169  O   SER A  17     -37.179 -34.124 -49.026  1.00  0.69    -0.270 OA
ATOM    170  N   SER A  18     -35.694 -34.560 -47.422  1.00  0.67    -0.335 N 
ATOM    171  HN  SER A  18     -35.021 -35.259 -46.970  1.00  0.67     0.164 HD
ATOM    172  CA  SER A  18     -35.784 -33.200 -46.896  1.00  0.67     0.189 C 
ATOM    174  CB  SER A  18     -35.255 -33.044 -45.434  1.00  0.67     0.169 C 
ATOM    177  OG  SER A  18     -33.835 -32.923 -45.368  1.00  0.67    -0.380 OA
ATOM    178  HG  SER A  18     -33.391 -33.781 -45.779  1.00  0.67     0.211 HD
ATOM    179  C   SER A  18     -35.216 -32.117 -47.818  1.00  0.67     0.254 C 
ATOM    180  O   SER A  18     -34.241 -32.311 -48.546  1.00  0.67    -0.270 OA
ATOM    181  N   LEU A  19     -35.795 -30.892 -47.782  1.00  0.64    -0.337 N 
ATOM    182  HN  LEU A  19     -36.706 -30.775 -47.234  1.00  0.64     0.164 HD
ATOM    183  CA  LEU A  19     -35.234 -29.724 -48.456  1.00  0.64     0.159 C 
ATOM    185  CB  LEU A  19     -36.127 -28.474 -48.250  1.00  0.64     0.032 C 
ATOM    188  CG  LEU A  19     -37.501 -28.549 -48.943  1.00  0.64     0.002 C 
ATOM    190  CD1 LEU A  19     -38.347 -27.328 -48.557  1.00  0.64     0.000 C 
ATOM    194  CD2 LEU A  19     -37.370 -28.637 -50.472  1.00  0.64     0.000 C 
ATOM    198  C   LEU A  19     -33.839 -29.403 -47.944  1.00  0.64     0.251 C 
ATOM    199  O   LEU A  19     -32.928 -29.049 -48.688  1.00  0.64    -0.271 OA
ATOM    200  N   SER A  20     -33.658 -29.584 -46.629  1.00  0.70    -0.336 N 
ATOM    201  HN  SER A  20     -34.523 -29.859 -46.062  1.00  0.70     0.164 HD
ATOM    202  CA  SER A  20     -32.422 -29.448 -45.893  1.00  0.70     0.189 C 
ATOM    204  CB  SER A  20     -32.699 -29.628 -44.389  1.00  0.70     0.169 C 
ATOM    207  OG  SER A  20     -33.806 -28.796 -44.034  1.00  0.70    -0.380 OA
ATOM    208  HG  SER A  20     -33.571 -27.793 -44.239  1.00  0.70     0.211 HD
ATOM    209  C   SER A  20     -31.310 -30.380 -46.334  1.00  0.70     0.254 C 
ATOM    210  O   SER A  20     -30.160 -29.969 -46.444  1.00  0.70    -0.270 OA
ATOM    211  N   PHE A  21     -31.617 -31.654 -46.651  1.00  0.72    -0.337 N 
ATOM    212  HN  PHE A  21     -32.594 -32.013 -46.404  1.00  0.72     0.164 HD
ATOM    213  CA  PHE A  21     -30.698 -32.567 -47.308  1.00  0.72     0.164 C 
ATOM    215  CB  PHE A  21     -31.396 -33.953 -47.437  1.00  0.72     0.058 C 
ATOM    218  CG  PHE A  21     -30.560 -34.972 -48.162  1.00  0.72    -0.020 A 
ATOM    219  CD1 PHE A  21     -29.395 -35.452 -47.562  1.00  0.72    -0.004 A 
ATOM    221  CD2 PHE A  21     -30.881 -35.396 -49.461  1.00  0.72    -0.004 A 
ATOM    223  CE1 PHE A  21     -28.536 -36.320 -48.244  1.00  0.72    -0.000 A 
ATOM    225  CE2 PHE A  21     -30.046 -36.292 -50.143  1.00  0.72    -0.000 A 
ATOM    227  CZ  PHE A  21     -28.868 -36.751 -49.534  1.00  0.72    -0.000 A 
ATOM    229  C   PHE A  21     -30.283 -32.071 -48.687  1.00  0.72     0.251 C 
ATOM    230  O   PHE A  21     -29.101 -32.046 -49.025  1.00  0.72    -0.271 OA
ATOM    231  N   ASN A  22     -31.256 -31.628 -49.503  1.00  0.69    -0.337 N 
ATOM    232  HN  ASN A  22     -32.264 -31.616 -49.144  1.00  0.69     0.164 HD
ATOM    233  CA  ASN A  22     -30.989 -31.165 -50.853  1.00  0.69     0.169 C 
ATOM    235  CB  ASN A  22     -32.299 -30.927 -51.638  1.00  0.69     0.119 C 
ATOM    238  CG  ASN A  22     -33.023 -32.252 -51.849  1.00  0.69     0.230 C 
ATOM    239  OD1 ASN A  22     -32.474 -33.347 -51.730  1.00  0.69    -0.273 OA
ATOM    240  ND2 ASN A  22     -34.323 -32.158 -52.209  1.00  0.69    -0.369 N 
ATOM    241 1HD2 ASN A  22     -34.777 -31.196 -52.328  1.00  0.69     0.159 HD
ATOM    242 2HD2 ASN A  22     -34.898 -33.045 -52.375  1.00  0.69     0.159 HD
ATOM    243  C   ASN A  22     -30.123 -29.913 -50.905  1.00  0.69     0.251 C 
ATOM    244  O   ASN A  22     -29.161 -29.864 -51.664  1.00  0.69    -0.271 OA
ATOM    245  N   MET A  23     -30.390 -28.894 -50.058  1.00  0.69    -0.337 N 
ATOM    246  HN  MET A  23     -31.213 -28.985 -49.381  1.00  0.69     0.164 HD
ATOM    247  CA  MET A  23     -29.590 -27.674 -50.039  1.00  0.69     0.160 C 
ATOM    249  CB  MET A  23     -30.345 -26.506 -49.343  1.00  0.69     0.043 C 
ATOM    252  CG  MET A  23     -30.494 -26.644 -47.811  1.00  0.69     0.060 C 
ATOM    255  SD  MET A  23     -31.476 -25.333 -47.020  1.00  0.69    -0.139 SA
ATOM    256  CE  MET A  23     -31.100 -25.761 -45.290  1.00  0.69     0.069 C 
ATOM    260  C   MET A  23     -28.218 -27.846 -49.393  1.00  0.69     0.251 C 
ATOM    261  O   MET A  23     -27.307 -27.049 -49.604  1.00  0.69    -0.271 OA
ATOM    262  N   TRP A  24     -28.037 -28.904 -48.578  1.00  0.72    -0.337 N 
ATOM    263  HN  TRP A  24     -28.899 -29.464 -48.282  1.00  0.72     0.164 HD
ATOM    264  CA  TRP A  24     -26.746 -29.328 -48.079  1.00  0.72     0.164 C 
ATOM    266  CB  TRP A  24     -26.996 -30.256 -46.863  1.00  0.72     0.060 C 
ATOM    269  CG  TRP A  24     -25.783 -30.854 -46.173  1.00  0.72    -0.001 A 
ATOM    270  CD2 TRP A  24     -25.292 -32.185 -46.410  1.00  0.72     0.013 A 
ATOM    271  CE2 TRP A  24     -24.218 -32.387 -45.517  1.00  0.72     0.056 A 
ATOM    272  CE3 TRP A  24     -25.708 -33.194 -47.280  1.00  0.72     0.001 A 
ATOM    274  CD1 TRP A  24     -25.010 -30.322 -45.180  1.00  0.72     0.068 A 
ATOM    276  NE1 TRP A  24     -24.067 -31.238 -44.769  1.00  0.72    -0.352 N 
ATOM    277  HE1 TRP A  24     -23.340 -31.084 -43.999  1.00  0.72     0.166 HD
ATOM    278  CZ2 TRP A  24     -23.549 -33.600 -45.479  1.00  0.72     0.017 A 
ATOM    280  CZ3 TRP A  24     -25.013 -34.413 -47.254  1.00  0.72     0.000 A 
ATOM    282  CH2 TRP A  24     -23.951 -34.616 -46.361  1.00  0.72     0.002 A 
ATOM    284  C   TRP A  24     -25.927 -30.047 -49.143  1.00  0.72     0.251 C 
ATOM    285  O   TRP A  24     -24.737 -29.771 -49.307  1.00  0.72    -0.271 OA
ATOM    286  N   LYS A  25     -26.566 -30.985 -49.880  1.00  0.74    -0.338 N 
ATOM    287  HN  LYS A  25     -27.600 -31.156 -49.667  1.00  0.74     0.164 HD
ATOM    288  CA  LYS A  25     -25.964 -31.778 -50.936  1.00  0.74     0.159 C 
ATOM    290  CB  LYS A  25     -26.955 -32.887 -51.375  1.00  0.74     0.032 C 
ATOM    293  CG  LYS A  25     -26.426 -33.804 -52.489  1.00  0.74     0.004 C 
ATOM    296  CD  LYS A  25     -27.440 -34.886 -52.885  1.00  0.74     0.032 C 
ATOM    299  CE  LYS A  25     -26.995 -35.681 -54.114  1.00  0.74     0.206 C 
ATOM    302  NZ  LYS A  25     -28.059 -36.627 -54.510  1.00  0.74    -0.064 N 
ATOM    303  HZ1 LYS A  25     -27.743 -37.180 -55.370  1.00  0.74     0.275 HD
ATOM    304  HZ2 LYS A  25     -28.951 -36.084 -54.744  1.00  0.74     0.275 HD
ATOM    305  HZ3 LYS A  25     -28.255 -37.303 -53.704  1.00  0.74     0.275 HD
ATOM    306  C   LYS A  25     -25.549 -30.961 -52.149  1.00  0.74     0.251 C 
ATOM    307  O   LYS A  25     -24.404 -31.021 -52.599  1.00  0.74    -0.271 OA
ATOM    308  N   GLU A  26     -26.481 -30.140 -52.662  1.00  0.70    -0.338 N 
ATOM    309  HN  GLU A  26     -27.442 -30.123 -52.191  1.00  0.70     0.164 HD
ATOM    310  CA  GLU A  26     -26.278 -29.280 -53.803  1.00  0.70     0.160 C 
ATOM    312  CB  GLU A  26     -27.209 -29.692 -54.979  1.00  0.70     0.043 C 
ATOM    315  CG  GLU A  26     -26.845 -31.116 -55.495  1.00  0.70     0.100 C 
ATOM    318  CD  GLU A  26     -27.861 -31.844 -56.380  1.00  0.70     0.185 C 
ATOM    319  OE1 GLU A  26     -28.699 -31.180 -57.033  1.00  0.70    -0.647 OA
ATOM    320  OE2 GLU A  26     -27.800 -33.108 -56.370  1.00  0.70    -0.647 OA
ATOM    321  C   GLU A  26     -26.558 -27.888 -53.284  1.00  0.70     0.251 C 
ATOM    322  O   GLU A  26     -27.694 -27.455 -53.108  1.00  0.70    -0.271 OA
ATOM    323  N   ILE A  27     -25.475 -27.154 -52.970  1.00  0.72    -0.338 N 
ATOM    324  HN  ILE A  27     -24.513 -27.563 -53.198  1.00  0.72     0.164 HD
ATOM    325  CA  ILE A  27     -25.521 -25.845 -52.343  1.00  0.72     0.160 C 
ATOM    327  CB  ILE A  27     -24.153 -25.475 -51.766  1.00  0.72     0.029 C 
ATOM    329  CG2 ILE A  27     -24.129 -23.996 -51.333  1.00  0.72     0.002 C 
ATOM    333  CG1 ILE A  27     -23.833 -26.376 -50.547  1.00  0.72     0.002 C 
ATOM    336  CD1 ILE A  27     -22.425 -26.173 -49.974  1.00  0.72     0.000 C 
ATOM    340  C   ILE A  27     -26.006 -24.780 -53.329  1.00  0.72     0.254 C 
ATOM    341  O   ILE A  27     -25.358 -24.610 -54.361  1.00  0.72    -0.270 OA
ATOM    342  N   PRO A  28     -27.080 -24.010 -53.102  1.00  0.73    -0.312 N 
ATOM    343  CD  PRO A  28     -28.097 -24.307 -52.079  1.00  0.73     0.105 C 
ATOM    346  CA  PRO A  28     -27.630 -23.201 -54.187  1.00  0.73     0.163 C 
ATOM    348  CB  PRO A  28     -29.146 -23.289 -53.946  1.00  0.73     0.034 C 
ATOM    351  CG  PRO A  28     -29.281 -23.404 -52.426  1.00  0.73     0.027 C 
ATOM    354  C   PRO A  28     -27.119 -21.773 -54.093  1.00  0.73     0.251 C 
ATOM    355  O   PRO A  28     -27.227 -21.026 -55.060  1.00  0.73    -0.271 OA
ATOM    356  N   ILE A  29     -26.596 -21.345 -52.927  1.00  0.75    -0.338 N 
ATOM    357  HN  ILE A  29     -26.659 -21.996 -52.080  1.00  0.75     0.164 HD
ATOM    358  CA  ILE A  29     -25.950 -20.050 -52.748  1.00  0.75     0.160 C 
ATOM    360  CB  ILE A  29     -25.766 -19.703 -51.261  1.00  0.75     0.029 C 
ATOM    362  CG2 ILE A  29     -25.067 -20.848 -50.509  1.00  0.75     0.002 C 
ATOM    366  CG1 ILE A  29     -25.068 -18.338 -51.036  1.00  0.75     0.002 C 
ATOM    369  CD1 ILE A  29     -24.967 -17.904 -49.567  1.00  0.75     0.000 C 
ATOM    373  C   ILE A  29     -24.629 -19.955 -53.531  1.00  0.75     0.254 C 
ATOM    374  O   ILE A  29     -23.845 -20.909 -53.499  1.00  0.75    -0.270 OA
ATOM    375  N   PRO A  30     -24.288 -18.869 -54.228  1.00  0.77    -0.312 N 
ATOM    376  CD  PRO A  30     -25.249 -17.872 -54.708  1.00  0.77     0.105 C 
ATOM    379  CA  PRO A  30     -23.041 -18.827 -54.976  1.00  0.77     0.163 C 
ATOM    381  CB  PRO A  30     -23.365 -17.934 -56.189  1.00  0.77     0.034 C 
ATOM    384  CG  PRO A  30     -24.475 -17.000 -55.696  1.00  0.77     0.027 C 
ATOM    387  C   PRO A  30     -21.948 -18.230 -54.107  1.00  0.77     0.251 C 
ATOM    388  O   PRO A  30     -21.923 -17.033 -53.836  1.00  0.77    -0.271 OA
ATOM    389  N   PHE A  31     -20.988 -19.065 -53.678  1.00  0.76    -0.337 N 
ATOM    390  HN  PHE A  31     -21.090 -20.111 -53.878  1.00  0.76     0.164 HD
ATOM    391  CA  PHE A  31     -19.821 -18.607 -52.956  1.00  0.76     0.164 C 
ATOM    393  CB  PHE A  31     -19.249 -19.721 -52.042  1.00  0.76     0.058 C 
ATOM    396  CG  PHE A  31     -20.178 -19.998 -50.884  1.00  0.76    -0.020 A 
ATOM    397  CD1 PHE A  31     -20.178 -19.141 -49.773  1.00  0.76    -0.004 A 
ATOM    399  CD2 PHE A  31     -21.033 -21.116 -50.866  1.00  0.76    -0.004 A 
ATOM    401  CE1 PHE A  31     -21.010 -19.395 -48.677  1.00  0.76    -0.000 A 
ATOM    403  CE2 PHE A  31     -21.802 -21.411 -49.731  1.00  0.76    -0.000 A 
ATOM    405  CZ  PHE A  31     -21.809 -20.538 -48.644  1.00  0.76    -0.000 A 
ATOM    407  C   PHE A  31     -18.750 -18.090 -53.916  1.00  0.76     0.251 C 
ATOM    408  O   PHE A  31     -18.653 -18.500 -55.075  1.00  0.76    -0.271 OA
ATOM    409  N   TYR A  32     -17.930 -17.140 -53.448  1.00  0.80    -0.337 N 
ATOM    410  HN  TYR A  32     -18.047 -16.838 -52.428  1.00  0.80     0.164 HD
ATOM    411  CA  TYR A  32     -16.898 -16.495 -54.228  1.00  0.80     0.164 C 
ATOM    413  CB  TYR A  32     -17.286 -15.034 -54.573  1.00  0.80     0.058 C 
ATOM    416  CG  TYR A  32     -18.202 -14.960 -55.757  1.00  0.80    -0.020 A 
ATOM    417  CD1 TYR A  32     -19.599 -15.060 -55.636  1.00  0.80    -0.002 A 
ATOM    419  CE1 TYR A  32     -20.425 -14.868 -56.755  1.00  0.80     0.024 A 
ATOM    421  CD2 TYR A  32     -17.643 -14.705 -57.016  1.00  0.80    -0.002 A 
ATOM    423  CE2 TYR A  32     -18.461 -14.493 -58.127  1.00  0.80     0.024 A 
ATOM    425  CZ  TYR A  32     -19.847 -14.577 -57.999  1.00  0.80     0.089 A 
ATOM    426  OH  TYR A  32     -20.623 -14.331 -59.150  1.00  0.80    -0.359 OA
ATOM    427  HH  TYR A  32     -21.214 -15.173 -59.361  1.00  0.80     0.217 HD
ATOM    428  C   TYR A  32     -15.640 -16.404 -53.394  1.00  0.80     0.251 C 
ATOM    429  O   TYR A  32     -15.706 -16.192 -52.189  1.00  0.80    -0.271 OA
ATOM    430  N   LEU A  33     -14.460 -16.513 -54.031  1.00  0.81    -0.338 N 
ATOM    431  HN  LEU A  33     -14.461 -16.788 -55.065  1.00  0.81     0.164 HD
ATOM    432  CA  LEU A  33     -13.189 -16.275 -53.379  1.00  0.81     0.159 C 
ATOM    434  CB  LEU A  33     -12.306 -17.548 -53.362  1.00  0.81     0.032 C 
ATOM    437  CG  LEU A  33     -10.992 -17.459 -52.550  1.00  0.81     0.002 C 
ATOM    439  CD1 LEU A  33     -11.295 -17.394 -51.054  1.00  0.81     0.000 C 
ATOM    443  CD2 LEU A  33     -10.091 -18.678 -52.793  1.00  0.81     0.000 C 
ATOM    447  C   LEU A  33     -12.469 -15.149 -54.093  1.00  0.81     0.251 C 
ATOM    448  O   LEU A  33     -12.188 -15.211 -55.291  1.00  0.81    -0.271 OA
ATOM    449  N   SER A  34     -12.153 -14.073 -53.355  1.00  0.86    -0.336 N 
ATOM    450  HN  SER A  34     -12.465 -14.057 -52.332  1.00  0.86     0.164 HD
ATOM    451  CA  SER A  34     -11.413 -12.929 -53.861  1.00  0.86     0.189 C 
ATOM    453  CB  SER A  34     -12.002 -11.574 -53.405  1.00  0.86     0.169 C 
ATOM    456  OG  SER A  34     -13.312 -11.390 -53.931  1.00  0.86    -0.380 OA
ATOM    457  HG  SER A  34     -13.274 -11.406 -54.980  1.00  0.86     0.211 HD
ATOM    458  C   SER A  34     -10.014 -12.956 -53.307  1.00  0.86     0.254 C 
ATOM    459  O   SER A  34      -9.824 -12.956 -52.094  1.00  0.86    -0.270 OA
ATOM    460  N   VAL A  35      -8.993 -12.981 -54.178  1.00  0.85    -0.337 N 
ATOM    461  HN  VAL A  35      -9.215 -12.919 -55.223  1.00  0.85     0.164 HD
ATOM    462  CA  VAL A  35      -7.600 -13.088 -53.772  1.00  0.85     0.159 C 
ATOM    464  CB  VAL A  35      -6.855 -14.063 -54.670  1.00  0.85     0.029 C 
ATOM    466  CG1 VAL A  35      -5.485 -14.361 -54.046  1.00  0.85     0.002 C 
ATOM    470  CG2 VAL A  35      -7.646 -15.380 -54.808  1.00  0.85     0.002 C 
ATOM    474  C   VAL A  35      -6.882 -11.742 -53.836  1.00  0.85     0.251 C 
ATOM    475  O   VAL A  35      -6.993 -11.023 -54.830  1.00  0.85    -0.271 OA
ATOM    476  N   TYR A  36      -6.121 -11.368 -52.783  1.00  0.84    -0.337 N 
ATOM    477  HN  TYR A  36      -6.041 -12.045 -51.958  1.00  0.84     0.164 HD
ATOM    478  CA  TYR A  36      -5.404 -10.104 -52.699  1.00  0.84     0.164 C 
ATOM    480  CB  TYR A  36      -5.980  -9.202 -51.580  1.00  0.84     0.058 C 
ATOM    483  CG  TYR A  36      -7.446  -8.946 -51.760  1.00  0.84    -0.020 A 
ATOM    484  CD1 TYR A  36      -8.389  -9.832 -51.211  1.00  0.84    -0.002 A 
ATOM    486  CE1 TYR A  36      -9.760  -9.585 -51.342  1.00  0.84     0.024 A 
ATOM    488  CD2 TYR A  36      -7.897  -7.799 -52.429  1.00  0.84    -0.002 A 
ATOM    490  CE2 TYR A  36      -9.270  -7.548 -52.562  1.00  0.84     0.024 A 
ATOM    492  CZ  TYR A  36     -10.200  -8.448 -52.025  1.00  0.84     0.089 A 
ATOM    493  OH  TYR A  36     -11.583  -8.221 -52.177  1.00  0.84    -0.359 OA
ATOM    494  HH  TYR A  36     -12.014  -9.021 -52.703  1.00  0.84     0.217 HD
ATOM    495  C   TYR A  36      -3.948 -10.368 -52.345  1.00  0.84     0.251 C 
ATOM    496  O   TYR A  36      -3.657 -11.043 -51.362  1.00  0.84    -0.271 OA
ATOM    497  N   PHE A  37      -2.986  -9.851 -53.131  1.00  0.83    -0.337 N 
ATOM    498  HN  PHE A  37      -3.278  -9.194 -53.924  1.00  0.83     0.164 HD
ATOM    499  CA  PHE A  37      -1.569 -10.138 -52.960  1.00  0.83     0.164 C 
ATOM    501  CB  PHE A  37      -0.892 -10.526 -54.297  1.00  0.83     0.058 C 
ATOM    504  CG  PHE A  37      -1.203 -11.948 -54.615  1.00  0.83    -0.020 A 
ATOM    505  CD1 PHE A  37      -2.323 -12.299 -55.383  1.00  0.83    -0.004 A 
ATOM    507  CD2 PHE A  37      -0.377 -12.954 -54.097  1.00  0.83    -0.004 A 
ATOM    509  CE1 PHE A  37      -2.604 -13.647 -55.637  1.00  0.83    -0.000 A 
ATOM    511  CE2 PHE A  37      -0.669 -14.300 -54.333  1.00  0.83    -0.000 A 
ATOM    513  CZ  PHE A  37      -1.773 -14.647 -55.118  1.00  0.83    -0.000 A 
ATOM    515  C   PHE A  37      -0.820  -8.930 -52.456  1.00  0.83     0.251 C 
ATOM    516  O   PHE A  37      -1.207  -7.794 -52.710  1.00  0.83    -0.271 OA
ATOM    517  N   PHE A  38       0.311  -9.161 -51.766  1.00  0.82    -0.337 N 
ATOM    518  HN  PHE A  38       0.542 -10.170 -51.496  1.00  0.82     0.164 HD
ATOM    519  CA  PHE A  38       1.232  -8.118 -51.369  1.00  0.82     0.164 C 
ATOM    521  CB  PHE A  38       1.683  -8.298 -49.902  1.00  0.82     0.058 C 
ATOM    524  CG  PHE A  38       0.510  -8.088 -48.999  1.00  0.82    -0.020 A 
ATOM    525  CD1 PHE A  38      -0.038  -6.808 -48.816  1.00  0.82    -0.004 A 
ATOM    527  CD2 PHE A  38      -0.076  -9.182 -48.348  1.00  0.82    -0.004 A 
ATOM    529  CE1 PHE A  38      -1.153  -6.627 -47.986  1.00  0.82    -0.000 A 
ATOM    531  CE2 PHE A  38      -1.183  -9.007 -47.513  1.00  0.82    -0.000 A 
ATOM    533  CZ  PHE A  38      -1.719  -7.726 -47.329  1.00  0.82    -0.000 A 
ATOM    535  C   PHE A  38       2.455  -8.181 -52.262  1.00  0.82     0.251 C 
ATOM    536  O   PHE A  38       3.248  -9.117 -52.202  1.00  0.82    -0.271 OA
ATOM    537  N   ASP A  39       2.618  -7.166 -53.127  1.00  0.82    -0.337 N 
ATOM    538  HN  ASP A  39       1.923  -6.354 -53.076  1.00  0.82     0.164 HD
ATOM    539  CA  ASP A  39       3.663  -7.090 -54.121  1.00  0.82     0.170 C 
ATOM    541  CB  ASP A  39       3.040  -6.332 -55.327  1.00  0.82     0.129 C 
ATOM    544  CG  ASP A  39       3.594  -6.729 -56.675  1.00  0.82     0.188 C 
ATOM    545  OD1 ASP A  39       4.613  -7.456 -56.720  1.00  0.82    -0.647 OA
ATOM    546  OD2 ASP A  39       2.955  -6.329 -57.691  1.00  0.82    -0.647 OA
ATOM    547  C   ASP A  39       4.870  -6.364 -53.523  1.00  0.82     0.252 C 
ATOM    548  O   ASP A  39       4.751  -5.236 -53.037  1.00  0.82    -0.271 OA
ATOM    549  N   VAL A  40       6.051  -7.014 -53.475  1.00  0.84    -0.338 N 
ATOM    550  HN  VAL A  40       6.137  -7.942 -54.001  1.00  0.84     0.164 HD
ATOM    551  CA  VAL A  40       7.218  -6.526 -52.748  1.00  0.84     0.159 C 
ATOM    553  CB  VAL A  40       8.128  -7.680 -52.318  1.00  0.84     0.029 C 
ATOM    555  CG1 VAL A  40       9.430  -7.170 -51.669  1.00  0.84     0.002 C 
ATOM    559  CG2 VAL A  40       7.366  -8.572 -51.316  1.00  0.84     0.002 C 
ATOM    563  C   VAL A  40       8.006  -5.498 -53.548  1.00  0.84     0.251 C 
ATOM    564  O   VAL A  40       8.601  -5.790 -54.583  1.00  0.84    -0.271 OA
ATOM    565  N   MET A  41       8.060  -4.241 -53.058  1.00  0.78    -0.337 N 
ATOM    566  HN  MET A  41       7.707  -4.056 -52.065  1.00  0.78     0.164 HD
ATOM    567  CA  MET A  41       8.583  -3.133 -53.838  1.00  0.78     0.160 C 
ATOM    569  CB  MET A  41       7.790  -1.846 -53.494  1.00  0.78     0.043 C 
ATOM    572  CG  MET A  41       6.301  -1.882 -53.905  1.00  0.78     0.060 C 
ATOM    575  SD  MET A  41       5.970  -2.114 -55.684  1.00  0.78    -0.139 SA
ATOM    576  CE  MET A  41       6.824  -0.643 -56.326  1.00  0.78     0.069 C 
ATOM    580  C   MET A  41      10.054  -2.836 -53.586  1.00  0.78     0.251 C 
ATOM    581  O   MET A  41      10.660  -2.066 -54.325  1.00  0.78    -0.271 OA
ATOM    582  N   ASN A  42      10.684  -3.449 -52.563  1.00  0.78    -0.337 N 
ATOM    583  HN  ASN A  42      10.138  -4.148 -51.965  1.00  0.78     0.164 HD
ATOM    584  CA  ASN A  42      12.086  -3.192 -52.243  1.00  0.78     0.169 C 
ATOM    586  CB  ASN A  42      12.203  -2.109 -51.125  1.00  0.78     0.119 C 
ATOM    589  CG  ASN A  42      11.627  -2.534 -49.772  1.00  0.78     0.230 C 
ATOM    590  OD1 ASN A  42      10.648  -3.276 -49.672  1.00  0.78    -0.273 OA
ATOM    591  ND2 ASN A  42      12.241  -2.036 -48.671  1.00  0.78    -0.369 N 
ATOM    592 1HD2 ASN A  42      13.082  -1.383 -48.777  1.00  0.78     0.159 HD
ATOM    593 2HD2 ASN A  42      11.885  -2.296 -47.696  1.00  0.78     0.159 HD
ATOM    594  C   ASN A  42      12.905  -4.455 -51.912  1.00  0.78     0.255 C 
ATOM    595  O   ASN A  42      13.497  -4.535 -50.833  1.00  0.78    -0.270 OA
ATOM    596  N   PRO A  43      12.982  -5.489 -52.761  1.00  0.78    -0.312 N 
ATOM    597  CD  PRO A  43      12.476  -5.479 -54.137  1.00  0.78     0.105 C 
ATOM    600  CA  PRO A  43      13.594  -6.772 -52.411  1.00  0.78     0.163 C 
ATOM    602  CB  PRO A  43      13.336  -7.654 -53.646  1.00  0.78     0.034 C 
ATOM    605  CG  PRO A  43      13.167  -6.666 -54.804  1.00  0.78     0.027 C 
ATOM    608  C   PRO A  43      15.075  -6.708 -52.068  1.00  0.78     0.251 C 
ATOM    609  O   PRO A  43      15.515  -7.474 -51.216  1.00  0.78    -0.271 OA
ATOM    610  N   SER A  44      15.868  -5.838 -52.721  1.00  0.75    -0.336 N 
ATOM    611  HN  SER A  44      15.422  -5.231 -53.481  1.00  0.75     0.164 HD
ATOM    612  CA  SER A  44      17.297  -5.666 -52.462  1.00  0.75     0.189 C 
ATOM    614  CB  SER A  44      17.961  -4.740 -53.510  1.00  0.75     0.169 C 
ATOM    617  OG  SER A  44      18.067  -5.396 -54.774  1.00  0.75    -0.380 OA
ATOM    618  HG  SER A  44      18.651  -6.263 -54.671  1.00  0.75     0.211 HD
ATOM    619  C   SER A  44      17.589  -5.073 -51.101  1.00  0.75     0.254 C 
ATOM    620  O   SER A  44      18.497  -5.497 -50.390  1.00  0.75    -0.270 OA
ATOM    621  N   GLU A  45      16.808  -4.060 -50.719  1.00  0.72    -0.337 N 
ATOM    622  HN  GLU A  45      16.052  -3.767 -51.417  1.00  0.72     0.164 HD
ATOM    623  CA  GLU A  45      16.850  -3.308 -49.486  1.00  0.72     0.160 C 
ATOM    625  CB  GLU A  45      15.922  -2.074 -49.630  1.00  0.72     0.043 C 
ATOM    628  CG  GLU A  45      16.318  -1.078 -50.770  1.00  0.72     0.100 C 
ATOM    631  CD  GLU A  45      16.392  -1.691 -52.168  1.00  0.72     0.185 C 
ATOM    632  OE1 GLU A  45      15.418  -2.391 -52.560  1.00  0.72    -0.647 OA
ATOM    633  OE2 GLU A  45      17.477  -1.596 -52.800  1.00  0.72    -0.647 OA
ATOM    634  C   GLU A  45      16.464  -4.178 -48.298  1.00  0.72     0.251 C 
ATOM    635  O   GLU A  45      17.119  -4.186 -47.256  1.00  0.72    -0.271 OA
ATOM    636  N   ILE A  46      15.430  -5.033 -48.462  1.00  0.75    -0.338 N 
ATOM    637  HN  ILE A  46      14.864  -4.964 -49.367  1.00  0.75     0.164 HD
ATOM    638  CA  ILE A  46      15.033  -6.047 -47.485  1.00  0.75     0.159 C 
ATOM    640  CB  ILE A  46      13.805  -6.816 -47.974  1.00  0.75     0.029 C 
ATOM    642  CG2 ILE A  46      13.487  -7.995 -47.032  1.00  0.75     0.002 C 
ATOM    646  CG1 ILE A  46      12.582  -5.882 -48.051  1.00  0.75     0.002 C 
ATOM    649  CD1 ILE A  46      11.431  -6.463 -48.882  1.00  0.75     0.000 C 
ATOM    653  C   ILE A  46      16.167  -7.023 -47.180  1.00  0.75     0.251 C 
ATOM    654  O   ILE A  46      16.428  -7.377 -46.031  1.00  0.75    -0.271 OA
ATOM    655  N   LEU A  47      16.932  -7.435 -48.208  1.00  0.72    -0.338 N 
ATOM    656  HN  LEU A  47      16.671  -7.114 -49.195  1.00  0.72     0.164 HD
ATOM    657  CA  LEU A  47      18.094  -8.293 -48.049  1.00  0.72     0.159 C 
ATOM    659  CB  LEU A  47      18.572  -8.810 -49.425  1.00  0.72     0.032 C 
ATOM    662  CG  LEU A  47      17.579  -9.753 -50.128  1.00  0.72     0.002 C 
ATOM    664  CD1 LEU A  47      17.936  -9.879 -51.616  1.00  0.72     0.000 C 
ATOM    668  CD2 LEU A  47      17.544 -11.132 -49.460  1.00  0.72     0.000 C 
ATOM    672  C   LEU A  47      19.277  -7.604 -47.378  1.00  0.72     0.251 C 
ATOM    673  O   LEU A  47      20.202  -8.262 -46.906  1.00  0.72    -0.271 OA
ATOM    674  N   LYS A  48      19.273  -6.261 -47.285  1.00  0.70    -0.338 N 
ATOM    675  HN  LYS A  48      18.478  -5.722 -47.756  1.00  0.70     0.164 HD
ATOM    676  CA  LYS A  48      20.289  -5.508 -46.580  1.00  0.70     0.159 C 
ATOM    678  CB  LYS A  48      20.646  -4.227 -47.370  1.00  0.70     0.032 C 
ATOM    681  CG  LYS A  48      21.370  -4.565 -48.682  1.00  0.70     0.004 C 
ATOM    684  CD  LYS A  48      21.787  -3.317 -49.472  1.00  0.70     0.032 C 
ATOM    687  CE  LYS A  48      22.506  -3.661 -50.777  1.00  0.70     0.206 C 
ATOM    690  NZ  LYS A  48      22.836  -2.421 -51.513  1.00  0.70    -0.064 N 
ATOM    691  HZ1 LYS A  48      23.339  -2.670 -52.424  1.00  0.70     0.275 HD
ATOM    692  HZ2 LYS A  48      23.473  -1.807 -50.911  1.00  0.70     0.275 HD
ATOM    693  HZ3 LYS A  48      21.936  -1.888 -51.737  1.00  0.70     0.275 HD
ATOM    694  C   LYS A  48      19.857  -5.157 -45.166  1.00  0.70     0.251 C 
ATOM    695  O   LYS A  48      20.641  -4.595 -44.406  1.00  0.70    -0.271 OA
ATOM    696  N   GLY A  49      18.633  -5.558 -44.757  1.00  0.73    -0.336 N 
ATOM    697  HN  GLY A  49      17.988  -6.026 -45.471  1.00  0.73     0.164 HD
ATOM    698  CA  GLY A  49      18.145  -5.386 -43.393  1.00  0.73     0.189 C 
ATOM    701  C   GLY A  49      17.144  -4.280 -43.216  1.00  0.73     0.253 C 
ATOM    702  O   GLY A  49      16.791  -3.942 -42.092  1.00  0.73    -0.270 OA
ATOM    703  N   GLU A  50      16.648  -3.676 -44.309  1.00  0.71    -0.337 N 
ATOM    704  HN  GLU A  50      17.005  -3.978 -45.271  1.00  0.71     0.164 HD
ATOM    705  CA  GLU A  50      15.646  -2.629 -44.232  1.00  0.71     0.160 C 
ATOM    707  CB  GLU A  50      15.748  -1.669 -45.433  1.00  0.71     0.043 C 
ATOM    710  CG  GLU A  50      17.108  -0.939 -45.516  1.00  0.71     0.100 C 
ATOM    713  CD  GLU A  50      17.162  -0.030 -46.738  1.00  0.71     0.185 C 
ATOM    714  OE1 GLU A  50      16.165   0.707 -46.957  1.00  0.71    -0.647 OA
ATOM    715  OE2 GLU A  50      18.187  -0.082 -47.463  1.00  0.71    -0.647 OA
ATOM    716  C   GLU A  50      14.224  -3.166 -44.155  1.00  0.71     0.251 C 
ATOM    717  O   GLU A  50      13.928  -4.312 -44.494  1.00  0.71    -0.271 OA
ATOM    718  N   LYS A  51      13.278  -2.320 -43.689  1.00  0.73    -0.338 N 
ATOM    719  HN  LYS A  51      13.579  -1.336 -43.395  1.00  0.73     0.164 HD
ATOM    720  CA  LYS A  51      11.876  -2.676 -43.566  1.00  0.73     0.160 C 
ATOM    722  CB  LYS A  51      11.062  -1.543 -42.878  1.00  0.73     0.032 C 
ATOM    725  CG  LYS A  51      11.503  -1.226 -41.436  1.00  0.73     0.004 C 
ATOM    728  CD  LYS A  51      11.296  -2.411 -40.476  1.00  0.73     0.032 C 
ATOM    731  CE  LYS A  51      11.770  -2.134 -39.048  1.00  0.73     0.206 C 
ATOM    734  NZ  LYS A  51      11.773  -3.394 -38.292  1.00  0.73    -0.064 N 
ATOM    735  HZ1 LYS A  51      12.104  -3.209 -37.291  1.00  0.73     0.275 HD
ATOM    736  HZ2 LYS A  51      12.434  -4.091 -38.763  1.00  0.73     0.275 HD
ATOM    737  HZ3 LYS A  51      10.783  -3.800 -38.271  1.00  0.73     0.275 HD
ATOM    738  C   LYS A  51      11.215  -3.034 -44.908  1.00  0.73     0.254 C 
ATOM    739  O   LYS A  51      11.328  -2.259 -45.863  1.00  0.73    -0.270 OA
ATOM    740  N   PRO A  52      10.521  -4.166 -45.056  1.00  0.78    -0.312 N 
ATOM    741  CD  PRO A  52      10.528  -5.282 -44.104  1.00  0.78     0.105 C 
ATOM    744  CA  PRO A  52       9.730  -4.480 -46.241  1.00  0.78     0.163 C 
ATOM    746  CB  PRO A  52       9.128  -5.865 -45.942  1.00  0.78     0.034 C 
ATOM    749  CG  PRO A  52      10.084  -6.489 -44.925  1.00  0.78     0.027 C 
ATOM    752  C   PRO A  52       8.660  -3.467 -46.588  1.00  0.78     0.251 C 
ATOM    753  O   PRO A  52       7.907  -3.070 -45.706  1.00  0.78    -0.271 OA
ATOM    754  N   GLN A  53       8.566  -3.047 -47.860  1.00  0.76    -0.338 N 
ATOM    755  HN  GLN A  53       9.311  -3.375 -48.554  1.00  0.76     0.164 HD
ATOM    756  CA  GLN A  53       7.519  -2.178 -48.349  1.00  0.76     0.160 C 
ATOM    758  CB  GLN A  53       8.112  -0.888 -48.966  1.00  0.76     0.042 C 
ATOM    761  CG  GLN A  53       8.890  -0.055 -47.920  1.00  0.76     0.090 C 
ATOM    764  CD  GLN A  53       9.502   1.203 -48.529  1.00  0.76     0.227 C 
ATOM    765  OE1 GLN A  53       8.815   2.018 -49.142  1.00  0.76    -0.273 OA
ATOM    766  NE2 GLN A  53      10.826   1.400 -48.332  1.00  0.76    -0.369 N 
ATOM    767 1HE2 GLN A  53      11.395   0.689 -47.770  1.00  0.76     0.159 HD
ATOM    768 2HE2 GLN A  53      11.304   2.267 -48.738  1.00  0.76     0.159 HD
ATOM    769  C   GLN A  53       6.710  -2.933 -49.386  1.00  0.76     0.251 C 
ATOM    770  O   GLN A  53       7.233  -3.380 -50.408  1.00  0.76    -0.271 OA
ATOM    771  N   VAL A  54       5.403  -3.124 -49.129  1.00  0.80    -0.338 N 
ATOM    772  HN  VAL A  54       4.983  -2.670 -48.256  1.00  0.80     0.164 HD
ATOM    773  CA  VAL A  54       4.536  -3.919 -49.983  1.00  0.80     0.159 C 
ATOM    775  CB  VAL A  54       3.998  -5.195 -49.334  1.00  0.80     0.029 C 
ATOM    777  CG1 VAL A  54       5.159  -6.183 -49.125  1.00  0.80     0.002 C 
ATOM    781  CG2 VAL A  54       3.251  -4.910 -48.015  1.00  0.80     0.002 C 
ATOM    785  C   VAL A  54       3.367  -3.108 -50.490  1.00  0.80     0.251 C 
ATOM    786  O   VAL A  54       2.854  -2.206 -49.831  1.00  0.80    -0.271 OA
ATOM    787  N   ARG A  55       2.906  -3.425 -51.711  1.00  0.73    -0.338 N 
ATOM    788  HN  ARG A  55       3.425  -4.173 -52.273  1.00  0.73     0.164 HD
ATOM    789  CA  ARG A  55       1.744  -2.805 -52.302  1.00  0.73     0.159 C 
ATOM    791  CB  ARG A  55       2.120  -2.212 -53.678  1.00  0.73     0.034 C 
ATOM    794  CG  ARG A  55       0.952  -1.526 -54.409  1.00  0.73     0.027 C 
ATOM    797  CD  ARG A  55       1.392  -0.855 -55.709  1.00  0.73     0.116 C 
ATOM    800  NE  ARG A  55       0.159  -0.247 -56.306  1.00  0.73    -0.212 N 
ATOM    801  HE  ARG A  55      -0.776  -0.430 -55.819  1.00  0.73     0.178 HD
ATOM    802  CZ  ARG A  55       0.154   0.510 -57.410  1.00  0.73     0.666 C 
ATOM    803  NH1 ARG A  55      -0.989   1.037 -57.843  1.00  0.73    -0.235 N 
ATOM    804 1HH1 ARG A  55      -1.898   0.855 -57.309  1.00  0.73     0.174 HD
ATOM    805 2HH1 ARG A  55      -0.999   1.643 -58.725  1.00  0.73     0.174 HD
ATOM    806  NH2 ARG A  55       1.270   0.756 -58.089  1.00  0.73    -0.235 N 
ATOM    807 1HH2 ARG A  55       2.200   0.345 -57.756  1.00  0.73     0.174 HD
ATOM    808 2HH2 ARG A  55       1.238   1.365 -58.969  1.00  0.73     0.174 HD
ATOM    809  C   ARG A  55       0.663  -3.851 -52.485  1.00  0.73     0.251 C 
ATOM    810  O   ARG A  55       0.885  -4.888 -53.103  1.00  0.73    -0.271 OA
ATOM    811  N   GLU A  56      -0.546  -3.617 -51.937  1.00  0.77    -0.338 N 
ATOM    812  HN  GLU A  56      -0.682  -2.743 -51.335  1.00  0.77     0.164 HD
ATOM    813  CA  GLU A  56      -1.668  -4.512 -52.138  1.00  0.77     0.160 C 
ATOM    815  CB  GLU A  56      -2.795  -4.185 -51.142  1.00  0.77     0.043 C 
ATOM    818  CG  GLU A  56      -3.861  -5.291 -51.006  1.00  0.77     0.100 C 
ATOM    821  CD  GLU A  56      -4.881  -4.916 -49.942  1.00  0.77     0.185 C 
ATOM    822  OE1 GLU A  56      -4.956  -5.684 -48.951  1.00  0.77    -0.647 OA
ATOM    823  OE2 GLU A  56      -5.575  -3.882 -50.085  1.00  0.77    -0.647 OA
ATOM    824  C   GLU A  56      -2.177  -4.528 -53.583  1.00  0.77     0.251 C 
ATOM    825  O   GLU A  56      -2.320  -3.489 -54.229  1.00  0.77    -0.271 OA
ATOM    826  N   ARG A  57      -2.419  -5.729 -54.137  1.00  0.75    -0.338 N 
ATOM    827  HN  ARG A  57      -2.241  -6.600 -53.542  1.00  0.75     0.164 HD
ATOM    828  CA  ARG A  57      -2.905  -5.917 -55.486  1.00  0.75     0.159 C 
ATOM    830  CB  ARG A  57      -1.754  -6.462 -56.361  1.00  0.75     0.034 C 
ATOM    833  CG  ARG A  57      -2.112  -6.643 -57.848  1.00  0.75     0.027 C 
ATOM    836  CD  ARG A  57      -1.074  -7.456 -58.630  1.00  0.75     0.116 C 
ATOM    839  NE  ARG A  57       0.192  -6.665 -58.737  1.00  0.75    -0.212 N 
ATOM    840  HE  ARG A  57       0.888  -6.719 -57.926  1.00  0.75     0.178 HD
ATOM    841  CZ  ARG A  57       0.505  -5.896 -59.783  1.00  0.75     0.666 C 
ATOM    842  NH1 ARG A  57       1.718  -5.355 -59.801  1.00  0.75    -0.235 N 
ATOM    843 1HH1 ARG A  57       2.399  -5.543 -58.998  1.00  0.75     0.174 HD
ATOM    844 2HH1 ARG A  57       2.014  -4.732 -60.619  1.00  0.75     0.174 HD
ATOM    845  NH2 ARG A  57      -0.336  -5.689 -60.792  1.00  0.75    -0.235 N 
ATOM    846 1HH2 ARG A  57      -1.303  -6.146 -60.785  1.00  0.75     0.174 HD
ATOM    847 2HH2 ARG A  57      -0.045  -5.065 -61.611  1.00  0.75     0.174 HD
ATOM    848  C   ARG A  57      -4.042  -6.930 -55.511  1.00  0.75     0.251 C 
ATOM    849  O   ARG A  57      -3.861  -8.102 -55.187  1.00  0.75    -0.271 OA
ATOM    850  N   GLY A  58      -5.254  -6.527 -55.934  1.00  0.83    -0.336 N 
ATOM    851  HN  GLY A  58      -5.393  -5.504 -56.216  1.00  0.83     0.164 HD
ATOM    852  CA  GLY A  58      -6.379  -7.441 -56.019  1.00  0.83     0.189 C 
ATOM    855  C   GLY A  58      -7.630  -6.639 -56.243  1.00  0.83     0.257 C 
ATOM    856  O   GLY A  58      -7.534  -5.420 -56.358  1.00  0.83    -0.270 OA
ATOM    857  N   PRO A  59      -8.809  -7.231 -56.315  1.00  0.82    -0.312 N 
ATOM    858  CD  PRO A  59     -10.038  -6.464 -56.535  1.00  0.82     0.105 C 
ATOM    861  CA  PRO A  59      -9.062  -8.650 -56.135  1.00  0.82     0.163 C 
ATOM    863  CB  PRO A  59     -10.566  -8.684 -55.817  1.00  0.82     0.034 C 
ATOM    866  CG  PRO A  59     -11.146  -7.516 -56.620  1.00  0.82     0.027 C 
ATOM    869  C   PRO A  59      -8.800  -9.425 -57.411  1.00  0.82     0.251 C 
ATOM    870  O   PRO A  59      -8.855  -8.869 -58.506  1.00  0.82    -0.271 OA
ATOM    871  N   TYR A  60      -8.531 -10.729 -57.282  1.00  0.80    -0.337 N 
ATOM    872  HN  TYR A  60      -8.172 -11.090 -56.341  1.00  0.80     0.164 HD
ATOM    873  CA  TYR A  60      -8.708 -11.670 -58.368  1.00  0.80     0.164 C 
ATOM    875  CB  TYR A  60      -7.445 -12.520 -58.649  1.00  0.80     0.058 C 
ATOM    878  CG  TYR A  60      -6.363 -11.582 -59.096  1.00  0.80    -0.020 A 
ATOM    879  CD1 TYR A  60      -5.533 -10.965 -58.145  1.00  0.80    -0.002 A 
ATOM    881  CE1 TYR A  60      -4.663  -9.937 -58.526  1.00  0.80     0.024 A 
ATOM    883  CD2 TYR A  60      -6.240 -11.220 -60.449  1.00  0.80    -0.002 A 
ATOM    885  CE2 TYR A  60      -5.343 -10.209 -60.835  1.00  0.80     0.024 A 
ATOM    887  CZ  TYR A  60      -4.587  -9.538 -59.865  1.00  0.80     0.089 A 
ATOM    888  OH  TYR A  60      -3.761  -8.441 -60.190  1.00  0.80    -0.359 OA
ATOM    889  HH  TYR A  60      -4.091  -7.589 -59.673  1.00  0.80     0.217 HD
ATOM    890  C   TYR A  60      -9.860 -12.546 -57.939  1.00  0.80     0.251 C 
ATOM    891  O   TYR A  60      -9.767 -13.274 -56.951  1.00  0.80    -0.271 OA
ATOM    892  N   VAL A  61     -11.005 -12.433 -58.632  1.00  0.81    -0.338 N 
ATOM    893  HN  VAL A  61     -10.985 -11.907 -59.564  1.00  0.81     0.164 HD
ATOM    894  CA  VAL A  61     -12.270 -12.988 -58.181  1.00  0.81     0.159 C 
ATOM    896  CB  VAL A  61     -13.440 -12.037 -58.427  1.00  0.81     0.029 C 
ATOM    898  CG1 VAL A  61     -14.808 -12.692 -58.135  1.00  0.81     0.002 C 
ATOM    902  CG2 VAL A  61     -13.264 -10.829 -57.496  1.00  0.81     0.002 C 
ATOM    906  C   VAL A  61     -12.535 -14.307 -58.860  1.00  0.81     0.251 C 
ATOM    907  O   VAL A  61     -12.577 -14.423 -60.085  1.00  0.81    -0.271 OA
ATOM    908  N   TYR A  62     -12.753 -15.357 -58.058  1.00  0.78    -0.337 N 
ATOM    909  HN  TYR A  62     -12.653 -15.218 -57.002  1.00  0.78     0.164 HD
ATOM    910  CA  TYR A  62     -13.115 -16.663 -58.544  1.00  0.78     0.164 C 
ATOM    912  CB  TYR A  62     -12.087 -17.734 -58.095  1.00  0.78     0.058 C 
ATOM    915  CG  TYR A  62     -10.763 -17.577 -58.808  1.00  0.78    -0.020 A 
ATOM    916  CD1 TYR A  62      -9.823 -16.612 -58.398  1.00  0.78    -0.002 A 
ATOM    918  CE1 TYR A  62      -8.591 -16.486 -59.058  1.00  0.78     0.024 A 
ATOM    920  CD2 TYR A  62     -10.430 -18.424 -59.880  1.00  0.78    -0.002 A 
ATOM    922  CE2 TYR A  62      -9.198 -18.301 -60.540  1.00  0.78     0.024 A 
ATOM    924  CZ  TYR A  62      -8.286 -17.321 -60.138  1.00  0.78     0.089 A 
ATOM    925  OH  TYR A  62      -7.068 -17.164 -60.830  1.00  0.78    -0.359 OA
ATOM    926  HH  TYR A  62      -7.018 -16.197 -61.236  1.00  0.78     0.217 HD
ATOM    927  C   TYR A  62     -14.488 -16.996 -57.985  1.00  0.78     0.251 C 
ATOM    928  O   TYR A  62     -14.756 -16.833 -56.799  1.00  0.78    -0.271 OA
ATOM    929  N   ARG A  63     -15.417 -17.466 -58.835  1.00  0.72    -0.338 N 
ATOM    930  HN  ARG A  63     -15.190 -17.477 -59.881  1.00  0.72     0.164 HD
ATOM    931  CA  ARG A  63     -16.711 -17.959 -58.407  1.00  0.72     0.159 C 
ATOM    933  CB  ARG A  63     -17.787 -17.745 -59.506  1.00  0.72     0.034 C 
ATOM    936  CG  ARG A  63     -19.143 -18.430 -59.206  1.00  0.72     0.027 C 
ATOM    939  CD  ARG A  63     -20.298 -18.116 -60.165  1.00  0.72     0.116 C 
ATOM    942  NE  ARG A  63     -19.807 -18.271 -61.576  1.00  0.72    -0.212 N 
ATOM    943  HE  ARG A  63     -19.395 -17.406 -62.052  1.00  0.72     0.178 HD
ATOM    944  CZ  ARG A  63     -19.844 -19.407 -62.286  1.00  0.72     0.666 C 
ATOM    945  NH1 ARG A  63     -20.241 -20.561 -61.765  1.00  0.72    -0.235 N 
ATOM    946 1HH1 ARG A  63     -20.547 -20.608 -60.741  1.00  0.72     0.174 HD
ATOM    947 2HH1 ARG A  63     -20.255 -21.444 -62.369  1.00  0.72     0.174 HD
ATOM    948  NH2 ARG A  63     -19.464 -19.381 -63.563  1.00  0.72    -0.235 N 
ATOM    949 1HH2 ARG A  63     -19.136 -18.463 -64.005  1.00  0.72     0.174 HD
ATOM    950 2HH2 ARG A  63     -19.487 -20.278 -64.146  1.00  0.72     0.174 HD
ATOM    951  C   ARG A  63     -16.585 -19.438 -58.136  1.00  0.72     0.251 C 
ATOM    952  O   ARG A  63     -16.032 -20.179 -58.948  1.00  0.72    -0.271 OA
ATOM    953  N   GLU A  64     -17.090 -19.915 -56.991  1.00  0.70    -0.338 N 
ATOM    954  HN  GLU A  64     -17.564 -19.243 -56.307  1.00  0.70     0.164 HD
ATOM    955  CA  GLU A  64     -17.008 -21.312 -56.663  1.00  0.70     0.160 C 
ATOM    957  CB  GLU A  64     -16.987 -21.530 -55.143  1.00  0.70     0.043 C 
ATOM    960  CG  GLU A  64     -15.819 -20.762 -54.482  1.00  0.70     0.100 C 
ATOM    963  CD  GLU A  64     -15.570 -21.207 -53.055  1.00  0.70     0.185 C 
ATOM    964  OE1 GLU A  64     -16.229 -22.182 -52.620  1.00  0.70    -0.647 OA
ATOM    965  OE2 GLU A  64     -14.704 -20.617 -52.377  1.00  0.70    -0.647 OA
ATOM    966  C   GLU A  64     -18.093 -22.168 -57.292  1.00  0.70     0.251 C 
ATOM    967  O   GLU A  64     -19.181 -21.728 -57.667  1.00  0.70    -0.271 OA
ATOM    968  N   PHE A  65     -17.767 -23.456 -57.419  1.00  0.63    -0.337 N 
ATOM    969  HN  PHE A  65     -16.735 -23.704 -57.288  1.00  0.63     0.164 HD
ATOM    970  CA  PHE A  65     -18.657 -24.542 -57.713  1.00  0.63     0.164 C 
ATOM    972  CB  PHE A  65     -18.266 -25.112 -59.096  1.00  0.63     0.058 C 
ATOM    975  CG  PHE A  65     -19.151 -26.231 -59.551  1.00  0.63    -0.020 A 
ATOM    976  CD1 PHE A  65     -18.739 -27.568 -59.428  1.00  0.63    -0.004 A 
ATOM    978  CD2 PHE A  65     -20.394 -25.944 -60.131  1.00  0.63    -0.004 A 
ATOM    980  CE1 PHE A  65     -19.563 -28.607 -59.881  1.00  0.63    -0.000 A 
ATOM    982  CE2 PHE A  65     -21.220 -26.979 -60.586  1.00  0.63    -0.000 A 
ATOM    984  CZ  PHE A  65     -20.803 -28.311 -60.462  1.00  0.63    -0.000 A 
ATOM    986  C   PHE A  65     -18.412 -25.538 -56.589  1.00  0.63     0.251 C 
ATOM    987  O   PHE A  65     -17.269 -25.898 -56.312  1.00  0.63    -0.271 OA
ATOM    988  N   ARG A  66     -19.472 -25.958 -55.875  1.00  0.65    -0.338 N 
ATOM    989  HN  ARG A  66     -20.450 -25.676 -56.204  1.00  0.65     0.164 HD
ATOM    990  CA  ARG A  66     -19.357 -26.773 -54.683  1.00  0.65     0.159 C 
ATOM    992  CB  ARG A  66     -19.715 -25.970 -53.409  1.00  0.65     0.034 C 
ATOM    995  CG  ARG A  66     -18.632 -24.981 -52.940  1.00  0.65     0.027 C 
ATOM    998  CD  ARG A  66     -19.159 -24.084 -51.812  1.00  0.65     0.116 C 
ATOM   1001  NE  ARG A  66     -18.013 -23.333 -51.220  1.00  0.65    -0.212 N 
ATOM   1002  HE  ARG A  66     -17.206 -23.119 -51.889  1.00  0.65     0.178 HD
ATOM   1003  CZ  ARG A  66     -17.857 -22.891 -49.967  1.00  0.65     0.666 C 
ATOM   1004  NH1 ARG A  66     -18.745 -23.161 -49.021  1.00  0.65    -0.235 N 
ATOM   1005 1HH1 ARG A  66     -19.611 -23.745 -49.251  1.00  0.65     0.174 HD
ATOM   1006 2HH1 ARG A  66     -18.596 -22.795 -48.027  1.00  0.65     0.174 HD
ATOM   1007  NH2 ARG A  66     -16.796 -22.138 -49.677  1.00  0.65    -0.235 N 
ATOM   1008 1HH2 ARG A  66     -16.086 -21.897 -50.441  1.00  0.65     0.174 HD
ATOM   1009 2HH2 ARG A  66     -16.654 -21.775 -48.681  1.00  0.65     0.174 HD
ATOM   1010  C   ARG A  66     -20.347 -27.908 -54.775  1.00  0.65     0.251 C 
ATOM   1011  O   ARG A  66     -21.507 -27.690 -55.108  1.00  0.65    -0.271 OA
ATOM   1012  N   HIS A  67     -19.921 -29.144 -54.464  1.00  0.69    -0.337 N 
ATOM   1013  HN  HIS A  67     -18.906 -29.286 -54.158  1.00  0.69     0.164 HD
ATOM   1014  CA  HIS A  67     -20.806 -30.289 -54.534  1.00  0.69     0.165 C 
ATOM   1016  CB  HIS A  67     -20.714 -30.954 -55.927  1.00  0.69     0.077 C 
ATOM   1019  CG  HIS A  67     -21.668 -32.082 -56.124  1.00  0.69     0.054 A 
ATOM   1020  CD2 HIS A  67     -21.466 -33.388 -56.428  1.00  0.69     0.086 A 
ATOM   1022  ND1 HIS A  67     -23.012 -31.815 -56.015  1.00  0.69    -0.340 N 
ATOM   1023  HD1 HIS A  67     -23.471 -30.877 -55.782  1.00  0.69     0.167 HD
ATOM   1024  CE1 HIS A  67     -23.614 -32.960 -56.258  1.00  0.69     0.151 A 
ATOM   1026  NE2 HIS A  67     -22.722 -33.949 -56.513  1.00  0.69    -0.336 N 
ATOM   1027  HE2 HIS A  67     -22.939 -34.922 -56.727  1.00  0.00     0.168 HD
ATOM   1028  C   HIS A  67     -20.420 -31.293 -53.467  1.00  0.69     0.251 C 
ATOM   1029  O   HIS A  67     -19.240 -31.458 -53.155  1.00  0.69    -0.271 OA
ATOM   1030  N   LYS A  68     -21.408 -31.984 -52.867  1.00  0.76    -0.338 N 
ATOM   1031  HN  LYS A  68     -22.419 -31.763 -53.139  1.00  0.76     0.164 HD
ATOM   1032  CA  LYS A  68     -21.172 -33.014 -51.870  1.00  0.76     0.159 C 
ATOM   1034  CB  LYS A  68     -22.265 -33.003 -50.771  1.00  0.76     0.032 C 
ATOM   1037  CG  LYS A  68     -22.423 -31.701 -49.963  1.00  0.76     0.004 C 
ATOM   1040  CD  LYS A  68     -21.283 -31.470 -48.974  1.00  0.76     0.032 C 
ATOM   1043  CE  LYS A  68     -21.586 -30.531 -47.795  1.00  0.76     0.206 C 
ATOM   1046  NZ  LYS A  68     -21.502 -29.120 -48.205  1.00  0.76    -0.064 N 
ATOM   1047  HZ1 LYS A  68     -21.717 -28.491 -47.367  1.00  0.76     0.275 HD
ATOM   1048  HZ2 LYS A  68     -22.212 -28.931 -48.983  1.00  0.76     0.275 HD
ATOM   1049  HZ3 LYS A  68     -20.516 -28.910 -48.564  1.00  0.76     0.275 HD
ATOM   1050  C   LYS A  68     -21.206 -34.398 -52.513  1.00  0.76     0.251 C 
ATOM   1051  O   LYS A  68     -22.197 -34.795 -53.125  1.00  0.76    -0.271 OA
ATOM   1052  N   SER A  69     -20.127 -35.190 -52.362  1.00  0.80    -0.336 N 
ATOM   1053  HN  SER A  69     -19.356 -34.882 -51.687  1.00  0.80     0.164 HD
ATOM   1054  CA  SER A  69     -19.965 -36.450 -53.079  1.00  0.80     0.189 C 
ATOM   1056  CB  SER A  69     -18.812 -36.429 -54.112  1.00  0.80     0.169 C 
ATOM   1059  OG  SER A  69     -19.206 -35.722 -55.286  1.00  0.80    -0.380 OA
ATOM   1060  HG  SER A  69     -20.040 -36.194 -55.716  1.00  0.80     0.211 HD
ATOM   1061  C   SER A  69     -19.646 -37.575 -52.133  1.00  0.80     0.254 C 
ATOM   1062  O   SER A  69     -19.217 -37.369 -51.000  1.00  0.80    -0.270 OA
ATOM   1063  N   ASN A  70     -19.872 -38.818 -52.614  1.00  0.80    -0.337 N 
ATOM   1064  HN  ASN A  70     -20.225 -38.885 -53.622  1.00  0.80     0.164 HD
ATOM   1065  CA  ASN A  70     -19.684 -40.076 -51.902  1.00  0.80     0.169 C 
ATOM   1067  CB  ASN A  70     -18.191 -40.399 -51.621  1.00  0.80     0.119 C 
ATOM   1070  CG  ASN A  70     -17.360 -40.284 -52.896  1.00  0.80     0.230 C 
ATOM   1071  OD1 ASN A  70     -17.860 -40.371 -54.018  1.00  0.80    -0.273 OA
ATOM   1072  ND2 ASN A  70     -16.032 -40.075 -52.747  1.00  0.80    -0.369 N 
ATOM   1073 1HD2 ASN A  70     -15.609 -39.998 -51.767  1.00  0.80     0.159 HD
ATOM   1074 2HD2 ASN A  70     -15.404 -39.987 -53.609  1.00  0.80     0.159 HD
ATOM   1075  C   ASN A  70     -20.517 -40.167 -50.626  1.00  0.80     0.251 C 
ATOM   1076  O   ASN A  70     -20.021 -40.521 -49.562  1.00  0.80    -0.271 OA
ATOM   1077  N   ILE A  71     -21.815 -39.816 -50.733  1.00  0.80    -0.338 N 
ATOM   1078  HN  ILE A  71     -22.205 -39.636 -51.713  1.00  0.80     0.164 HD
ATOM   1079  CA  ILE A  71     -22.719 -39.666 -49.606  1.00  0.80     0.159 C 
ATOM   1081  CB  ILE A  71     -23.872 -38.721 -49.945  1.00  0.80     0.029 C 
ATOM   1083  CG2 ILE A  71     -24.881 -38.641 -48.772  1.00  0.80     0.002 C 
ATOM   1087  CG1 ILE A  71     -23.323 -37.314 -50.274  1.00  0.80     0.002 C 
ATOM   1090  CD1 ILE A  71     -24.358 -36.403 -50.937  1.00  0.80     0.000 C 
ATOM   1094  C   ILE A  71     -23.281 -40.999 -49.142  1.00  0.80     0.251 C 
ATOM   1095  O   ILE A  71     -23.987 -41.679 -49.884  1.00  0.80    -0.271 OA
ATOM   1096  N   THR A  72     -23.009 -41.373 -47.877  1.00  0.81    -0.336 N 
ATOM   1097  HN  THR A  72     -22.447 -40.705 -47.259  1.00  0.81     0.164 HD
ATOM   1098  CA  THR A  72     -23.443 -42.644 -47.307  1.00  0.81     0.186 C 
ATOM   1100  CB  THR A  72     -22.303 -43.654 -47.194  1.00  0.81     0.140 C 
ATOM   1102  OG1 THR A  72     -21.874 -44.040 -48.492  1.00  0.81    -0.382 OA
ATOM   1103  HG1 THR A  72     -22.676 -44.477 -49.010  1.00  0.81     0.210 HD
ATOM   1104  CG2 THR A  72     -22.725 -44.955 -46.497  1.00  0.81     0.034 C 
ATOM   1108  C   THR A  72     -24.023 -42.383 -45.933  1.00  0.81     0.253 C 
ATOM   1109  O   THR A  72     -23.471 -41.629 -45.136  1.00  0.81    -0.270 OA
ATOM   1110  N   PHE A  73     -25.184 -42.985 -45.607  1.00  0.78    -0.337 N 
ATOM   1111  HN  PHE A  73     -25.654 -43.605 -46.341  1.00  0.78     0.164 HD
ATOM   1112  CA  PHE A  73     -25.836 -42.840 -44.313  1.00  0.78     0.164 C 
ATOM   1114  CB  PHE A  73     -27.375 -42.876 -44.455  1.00  0.78     0.058 C 
ATOM   1117  CG  PHE A  73     -27.857 -41.642 -45.161  1.00  0.78    -0.020 A 
ATOM   1118  CD1 PHE A  73     -28.256 -40.524 -44.413  1.00  0.78    -0.004 A 
ATOM   1120  CD2 PHE A  73     -27.939 -41.592 -46.563  1.00  0.78    -0.004 A 
ATOM   1122  CE1 PHE A  73     -28.758 -39.384 -45.050  1.00  0.78    -0.000 A 
ATOM   1124  CE2 PHE A  73     -28.436 -40.452 -47.206  1.00  0.78    -0.000 A 
ATOM   1126  CZ  PHE A  73     -28.856 -39.353 -46.446  1.00  0.78    -0.000 A 
ATOM   1128  C   PHE A  73     -25.413 -43.964 -43.377  1.00  0.78     0.251 C 
ATOM   1129  O   PHE A  73     -25.110 -45.068 -43.821  1.00  0.78    -0.271 OA
ATOM   1130  N   ASN A  74     -25.359 -43.723 -42.049  1.00  0.78    -0.337 N 
ATOM   1131  HN  ASN A  74     -25.734 -42.797 -41.664  1.00  0.78     0.164 HD
ATOM   1132  CA  ASN A  74     -24.799 -44.704 -41.137  1.00  0.78     0.169 C 
ATOM   1134  CB  ASN A  74     -23.249 -44.572 -41.172  1.00  0.78     0.119 C 
ATOM   1137  CG  ASN A  74     -22.543 -45.814 -40.649  1.00  0.78     0.230 C 
ATOM   1138  OD1 ASN A  74     -23.152 -46.803 -40.247  1.00  0.78    -0.273 OA
ATOM   1139  ND2 ASN A  74     -21.193 -45.767 -40.651  1.00  0.78    -0.369 N 
ATOM   1140 1HD2 ASN A  74     -20.689 -44.893 -41.006  1.00  0.78     0.159 HD
ATOM   1141 2HD2 ASN A  74     -20.628 -46.604 -40.297  1.00  0.78     0.159 HD
ATOM   1142  C   ASN A  74     -25.351 -44.525 -39.718  1.00  0.78     0.251 C 
ATOM   1143  O   ASN A  74     -25.910 -43.487 -39.375  1.00  0.78    -0.271 OA
ATOM   1144  N   ASN A  75     -25.228 -45.567 -38.861  1.00  0.73    -0.337 N 
ATOM   1145  HN  ASN A  75     -24.822 -46.466 -39.275  1.00  0.73     0.164 HD
ATOM   1146  CA  ASN A  75     -25.580 -45.621 -37.440  1.00  0.73     0.169 C 
ATOM   1148  CB  ASN A  75     -24.622 -44.736 -36.598  1.00  0.73     0.119 C 
ATOM   1151  CG  ASN A  75     -23.188 -45.197 -36.797  1.00  0.73     0.230 C 
ATOM   1152  OD1 ASN A  75     -22.813 -46.319 -36.461  1.00  0.73    -0.273 OA
ATOM   1153  ND2 ASN A  75     -22.335 -44.315 -37.361  1.00  0.73    -0.369 N 
ATOM   1154 1HD2 ASN A  75     -22.681 -43.343 -37.645  1.00  0.73     0.159 HD
ATOM   1155 2HD2 ASN A  75     -21.313 -44.588 -37.524  1.00  0.73     0.159 HD
ATOM   1156  C   ASN A  75     -27.011 -45.271 -37.023  1.00  0.73     0.251 C 
ATOM   1157  O   ASN A  75     -27.296 -45.256 -35.833  1.00  0.73    -0.271 OA
ATOM   1158  N   ASN A  76     -27.918 -44.982 -37.982  1.00  0.53    -0.337 N 
ATOM   1159  HN  ASN A  76     -27.633 -45.209 -38.988  1.00  0.53     0.164 HD
ATOM   1160  CA  ASN A  76     -29.244 -44.395 -37.802  1.00  0.53     0.169 C 
ATOM   1162  CB  ASN A  76     -30.148 -45.142 -36.778  1.00  0.53     0.119 C 
ATOM   1165  CG  ASN A  76     -30.338 -46.585 -37.222  1.00  0.53     0.230 C 
ATOM   1166  OD1 ASN A  76     -30.472 -46.890 -38.408  1.00  0.53    -0.273 OA
ATOM   1167  ND2 ASN A  76     -30.377 -47.530 -36.255  1.00  0.53    -0.369 N 
ATOM   1168 1HD2 ASN A  76     -30.276 -47.249 -35.228  1.00  0.53     0.159 HD
ATOM   1169 2HD2 ASN A  76     -30.509 -48.559 -36.517  1.00  0.53     0.159 HD
ATOM   1170  C   ASN A  76     -29.220 -42.882 -37.529  1.00  0.53     0.251 C 
ATOM   1171  O   ASN A  76     -30.271 -42.252 -37.481  1.00  0.53    -0.271 OA
ATOM   1172  N   ASP A  77     -28.017 -42.265 -37.458  1.00  0.74    -0.337 N 
ATOM   1173  HN  ASP A  77     -27.157 -42.793 -37.814  1.00  0.74     0.164 HD
ATOM   1174  CA  ASP A  77     -27.827 -40.923 -36.925  1.00  0.74     0.170 C 
ATOM   1176  CB  ASP A  77     -27.617 -41.012 -35.388  1.00  0.74     0.129 C 
ATOM   1179  CG  ASP A  77     -28.953 -40.879 -34.680  1.00  0.74     0.188 C 
ATOM   1180  OD1 ASP A  77     -29.426 -41.890 -34.111  1.00  0.74    -0.647 OA
ATOM   1181  OD2 ASP A  77     -29.486 -39.735 -34.683  1.00  0.74    -0.647 OA
ATOM   1182  C   ASP A  77     -26.604 -40.205 -37.505  1.00  0.74     0.252 C 
ATOM   1183  O   ASP A  77     -26.313 -39.062 -37.147  1.00  0.74    -0.271 OA
ATOM   1184  N   THR A  78     -25.855 -40.793 -38.465  1.00  0.77    -0.336 N 
ATOM   1185  HN  THR A  78     -26.114 -41.772 -38.812  1.00  0.77     0.164 HD
ATOM   1186  CA  THR A  78     -24.693 -40.107 -39.037  1.00  0.77     0.186 C 
ATOM   1188  CB  THR A  78     -23.310 -40.481 -38.471  1.00  0.77     0.140 C 
ATOM   1190  OG1 THR A  78     -22.856 -41.785 -38.816  1.00  0.77    -0.382 OA
ATOM   1191  HG1 THR A  78     -23.534 -42.500 -38.453  1.00  0.77     0.210 HD
ATOM   1192  CG2 THR A  78     -23.309 -40.401 -36.939  1.00  0.77     0.034 C 
ATOM   1196  C   THR A  78     -24.674 -40.210 -40.548  1.00  0.77     0.253 C 
ATOM   1197  O   THR A  78     -25.361 -41.022 -41.167  1.00  0.77    -0.270 OA
ATOM   1198  N   VAL A  79     -23.890 -39.334 -41.199  1.00  0.83    -0.337 N 
ATOM   1199  HN  VAL A  79     -23.316 -38.642 -40.619  1.00  0.83     0.164 HD
ATOM   1200  CA  VAL A  79     -23.778 -39.273 -42.644  1.00  0.83     0.159 C 
ATOM   1202  CB  VAL A  79     -24.745 -38.231 -43.217  1.00  0.83     0.029 C 
ATOM   1204  CG1 VAL A  79     -24.445 -36.821 -42.665  1.00  0.83     0.002 C 
ATOM   1208  CG2 VAL A  79     -24.746 -38.251 -44.758  1.00  0.83     0.002 C 
ATOM   1212  C   VAL A  79     -22.326 -38.986 -43.000  1.00  0.83     0.251 C 
ATOM   1213  O   VAL A  79     -21.657 -38.184 -42.352  1.00  0.83    -0.271 OA
ATOM   1214  N   SER A  80     -21.759 -39.670 -44.011  1.00  0.84    -0.336 N 
ATOM   1215  HN  SER A  80     -22.352 -40.395 -44.528  1.00  0.84     0.164 HD
ATOM   1216  CA  SER A  80     -20.377 -39.475 -44.440  1.00  0.84     0.189 C 
ATOM   1218  CB  SER A  80     -19.476 -40.735 -44.312  1.00  0.84     0.169 C 
ATOM   1221  OG  SER A  80     -20.035 -41.879 -44.960  1.00  0.84    -0.380 OA
ATOM   1222  HG  SER A  80     -20.966 -42.105 -44.531  1.00  0.84     0.211 HD
ATOM   1223  C   SER A  80     -20.339 -38.967 -45.863  1.00  0.84     0.254 C 
ATOM   1224  O   SER A  80     -21.199 -39.299 -46.674  1.00  0.84    -0.270 OA
ATOM   1225  N   PHE A  81     -19.376 -38.071 -46.168  1.00  0.81    -0.337 N 
ATOM   1226  HN  PHE A  81     -18.642 -37.841 -45.424  1.00  0.81     0.164 HD
ATOM   1227  CA  PHE A  81     -19.285 -37.404 -47.452  1.00  0.81     0.164 C 
ATOM   1229  CB  PHE A  81     -20.396 -36.317 -47.625  1.00  0.81     0.058 C 
ATOM   1232  CG  PHE A  81     -20.166 -35.143 -46.707  1.00  0.81    -0.020 A 
ATOM   1233  CD1 PHE A  81     -20.452 -35.216 -45.337  1.00  0.81    -0.004 A 
ATOM   1235  CD2 PHE A  81     -19.530 -33.997 -47.205  1.00  0.81    -0.004 A 
ATOM   1237  CE1 PHE A  81     -20.074 -34.176 -44.483  1.00  0.81    -0.000 A 
ATOM   1239  CE2 PHE A  81     -19.195 -32.933 -46.361  1.00  0.81    -0.000 A 
ATOM   1241  CZ  PHE A  81     -19.452 -33.031 -44.992  1.00  0.81    -0.000 A 
ATOM   1243  C   PHE A  81     -17.900 -36.772 -47.629  1.00  0.81     0.251 C 
ATOM   1244  O   PHE A  81     -17.102 -36.698 -46.694  1.00  0.81    -0.271 OA
ATOM   1245  N   LEU A  82     -17.611 -36.258 -48.841  1.00  0.80    -0.338 N 
ATOM   1246  HN  LEU A  82     -18.242 -36.531 -49.661  1.00  0.80     0.164 HD
ATOM   1247  CA  LEU A  82     -16.501 -35.359 -49.112  1.00  0.80     0.159 C 
ATOM   1249  CB  LEU A  82     -15.415 -35.977 -50.029  1.00  0.80     0.032 C 
ATOM   1252  CG  LEU A  82     -14.779 -37.297 -49.539  1.00  0.80     0.002 C 
ATOM   1254  CD1 LEU A  82     -15.673 -38.514 -49.790  1.00  0.80     0.000 C 
ATOM   1258  CD2 LEU A  82     -13.436 -37.536 -50.237  1.00  0.80     0.000 C 
ATOM   1262  C   LEU A  82     -17.077 -34.154 -49.845  1.00  0.80     0.251 C 
ATOM   1263  O   LEU A  82     -18.060 -34.293 -50.577  1.00  0.80    -0.271 OA
ATOM   1264  N   GLU A  83     -16.516 -32.937 -49.670  1.00  0.75    -0.338 N 
ATOM   1265  HN  GLU A  83     -15.672 -32.843 -49.019  1.00  0.75     0.164 HD
ATOM   1266  CA  GLU A  83     -17.026 -31.750 -50.340  1.00  0.75     0.160 C 
ATOM   1268  CB  GLU A  83     -17.621 -30.707 -49.366  1.00  0.75     0.043 C 
ATOM   1271  CG  GLU A  83     -16.769 -30.110 -48.218  1.00  0.75     0.100 C 
ATOM   1274  CD  GLU A  83     -17.676 -29.252 -47.332  1.00  0.75     0.185 C 
ATOM   1275  OE1 GLU A  83     -17.206 -28.709 -46.306  1.00  0.75    -0.647 OA
ATOM   1276  OE2 GLU A  83     -18.875 -29.097 -47.688  1.00  0.75    -0.647 OA
ATOM   1277  C   GLU A  83     -16.016 -31.151 -51.297  1.00  0.75     0.251 C 
ATOM   1278  O   GLU A  83     -14.959 -30.656 -50.918  1.00  0.75    -0.271 OA
ATOM   1279  N   TYR A  84     -16.342 -31.204 -52.603  1.00  0.73    -0.337 N 
ATOM   1280  HN  TYR A  84     -17.305 -31.592 -52.862  1.00  0.73     0.164 HD
ATOM   1281  CA  TYR A  84     -15.476 -30.771 -53.681  1.00  0.73     0.164 C 
ATOM   1283  CB  TYR A  84     -15.837 -31.524 -54.997  1.00  0.73     0.058 C 
ATOM   1286  CG  TYR A  84     -15.378 -32.958 -54.982  1.00  0.73    -0.020 A 
ATOM   1287  CD1 TYR A  84     -14.020 -33.236 -54.785  1.00  0.73    -0.002 A 
ATOM   1289  CE1 TYR A  84     -13.529 -34.544 -54.849  1.00  0.73     0.024 A 
ATOM   1291  CD2 TYR A  84     -16.249 -34.026 -55.264  1.00  0.73    -0.002 A 
ATOM   1293  CE2 TYR A  84     -15.755 -35.340 -55.349  1.00  0.73     0.024 A 
ATOM   1295  CZ  TYR A  84     -14.399 -35.597 -55.128  1.00  0.73     0.089 A 
ATOM   1296  OH  TYR A  84     -13.925 -36.921 -55.184  1.00  0.73    -0.359 OA
ATOM   1297  HH  TYR A  84     -13.192 -37.000 -55.932  1.00  0.73     0.217 HD
ATOM   1298  C   TYR A  84     -15.633 -29.279 -53.930  1.00  0.73     0.251 C 
ATOM   1299  O   TYR A  84     -16.753 -28.767 -53.945  1.00  0.73    -0.271 OA
ATOM   1300  N   ARG A  85     -14.512 -28.548 -54.128  1.00  0.64    -0.338 N 
ATOM   1301  HN  ARG A  85     -13.568 -29.051 -54.100  1.00  0.64     0.164 HD
ATOM   1302  CA  ARG A  85     -14.522 -27.113 -54.377  1.00  0.64     0.159 C 
ATOM   1304  CB  ARG A  85     -13.958 -26.366 -53.130  1.00  0.64     0.034 C 
ATOM   1307  CG  ARG A  85     -14.125 -24.827 -53.119  1.00  0.64     0.027 C 
ATOM   1310  CD  ARG A  85     -13.734 -24.132 -51.795  1.00  0.64     0.116 C 
ATOM   1313  NE  ARG A  85     -12.264 -24.319 -51.622  1.00  0.64    -0.212 N 
ATOM   1314  HE  ARG A  85     -11.716 -24.722 -52.448  1.00  0.64     0.178 HD
ATOM   1315  CZ  ARG A  85     -11.577 -24.020 -50.510  1.00  0.64     0.666 C 
ATOM   1316  NH1 ARG A  85     -10.282 -24.336 -50.482  1.00  0.64    -0.235 N 
ATOM   1317 1HH1 ARG A  85      -9.829 -24.810 -51.327  1.00  0.64     0.174 HD
ATOM   1318 2HH1 ARG A  85      -9.696 -24.115 -49.614  1.00  0.64     0.174 HD
ATOM   1319  NH2 ARG A  85     -12.098 -23.446 -49.434  1.00  0.64    -0.235 N 
ATOM   1320 1HH2 ARG A  85     -13.136 -23.189 -49.415  1.00  0.64     0.174 HD
ATOM   1321 2HH2 ARG A  85     -11.480 -23.240 -48.585  1.00  0.64     0.174 HD
ATOM   1322  C   ARG A  85     -13.730 -26.777 -55.647  1.00  0.64     0.251 C 
ATOM   1323  O   ARG A  85     -12.538 -27.060 -55.767  1.00  0.64    -0.271 OA
ATOM   1324  N   THR A  86     -14.393 -26.167 -56.652  1.00  0.73    -0.336 N 
ATOM   1325  HN  THR A  86     -15.431 -25.950 -56.510  1.00  0.73     0.164 HD
ATOM   1326  CA  THR A  86     -13.776 -25.783 -57.928  1.00  0.73     0.186 C 
ATOM   1328  CB  THR A  86     -14.361 -26.487 -59.157  1.00  0.73     0.140 C 
ATOM   1330  OG1 THR A  86     -14.297 -27.891 -58.988  1.00  0.73    -0.382 OA
ATOM   1331  HG1 THR A  86     -13.296 -28.184 -58.867  1.00  0.73     0.210 HD
ATOM   1332  CG2 THR A  86     -13.584 -26.182 -60.448  1.00  0.73     0.034 C 
ATOM   1336  C   THR A  86     -13.961 -24.295 -58.109  1.00  0.73     0.253 C 
ATOM   1337  O   THR A  86     -15.005 -23.747 -57.769  1.00  0.73    -0.270 OA
ATOM   1338  N   PHE A  87     -12.948 -23.592 -58.643  1.00  0.73    -0.337 N 
ATOM   1339  HN  PHE A  87     -12.107 -24.142 -59.010  1.00  0.73     0.164 HD
ATOM   1340  CA  PHE A  87     -12.904 -22.151 -58.762  1.00  0.73     0.164 C 
ATOM   1342  CB  PHE A  87     -11.565 -21.643 -58.173  1.00  0.73     0.058 C 
ATOM   1345  CG  PHE A  87     -11.556 -21.806 -56.685  1.00  0.73    -0.020 A 
ATOM   1346  CD1 PHE A  87     -12.233 -20.874 -55.888  1.00  0.73    -0.004 A 
ATOM   1348  CD2 PHE A  87     -10.875 -22.870 -56.068  1.00  0.73    -0.004 A 
ATOM   1350  CE1 PHE A  87     -12.203 -20.984 -54.496  1.00  0.73    -0.000 A 
ATOM   1352  CE2 PHE A  87     -10.822 -22.965 -54.671  1.00  0.73    -0.000 A 
ATOM   1354  CZ  PHE A  87     -11.480 -22.011 -53.886  1.00  0.73    -0.000 A 
ATOM   1356  C   PHE A  87     -12.936 -21.721 -60.223  1.00  0.73     0.251 C 
ATOM   1357  O   PHE A  87     -12.093 -22.112 -61.026  1.00  0.73    -0.271 OA
ATOM   1358  N   GLN A  88     -13.901 -20.863 -60.609  1.00  0.72    -0.338 N 
ATOM   1359  HN  GLN A  88     -14.635 -20.570 -59.888  1.00  0.72     0.164 HD
ATOM   1360  CA  GLN A  88     -14.000 -20.314 -61.950  1.00  0.72     0.160 C 
ATOM   1362  CB  GLN A  88     -15.412 -20.574 -62.537  1.00  0.72     0.042 C 
ATOM   1365  CG  GLN A  88     -15.775 -19.803 -63.836  1.00  0.72     0.090 C 
ATOM   1368  CD  GLN A  88     -14.820 -20.107 -64.992  1.00  0.72     0.227 C 
ATOM   1369  OE1 GLN A  88     -14.753 -21.242 -65.456  1.00  0.72    -0.273 OA
ATOM   1370  NE2 GLN A  88     -14.080 -19.089 -65.490  1.00  0.72    -0.369 N 
ATOM   1371 1HE2 GLN A  88     -14.173 -18.107 -65.075  1.00  0.72     0.159 HD
ATOM   1372 2HE2 GLN A  88     -13.402 -19.266 -66.299  1.00  0.72     0.159 HD
ATOM   1373  C   GLN A  88     -13.759 -18.817 -61.924  1.00  0.72     0.251 C 
ATOM   1374  O   GLN A  88     -14.557 -18.045 -61.390  1.00  0.72    -0.271 OA
ATOM   1375  N   PHE A  89     -12.653 -18.362 -62.548  1.00  0.74    -0.337 N 
ATOM   1376  HN  PHE A  89     -12.015 -19.086 -63.010  1.00  0.74     0.164 HD
ATOM   1377  CA  PHE A  89     -12.260 -16.968 -62.643  1.00  0.74     0.164 C 
ATOM   1379  CB  PHE A  89     -10.924 -16.876 -63.436  1.00  0.74     0.058 C 
ATOM   1382  CG  PHE A  89     -10.331 -15.493 -63.449  1.00  0.74    -0.020 A 
ATOM   1383  CD1 PHE A  89      -9.973 -14.855 -62.250  1.00  0.74    -0.004 A 
ATOM   1385  CD2 PHE A  89     -10.143 -14.816 -64.665  1.00  0.74    -0.004 A 
ATOM   1387  CE1 PHE A  89      -9.437 -13.563 -62.267  1.00  0.74    -0.000 A 
ATOM   1389  CE2 PHE A  89      -9.619 -13.518 -64.683  1.00  0.74    -0.000 A 
ATOM   1391  CZ  PHE A  89      -9.264 -12.893 -63.483  1.00  0.74    -0.000 A 
ATOM   1393  C   PHE A  89     -13.333 -16.074 -63.273  1.00  0.74     0.251 C 
ATOM   1394  O   PHE A  89     -14.049 -16.468 -64.196  1.00  0.74    -0.271 OA
ATOM   1395  N   GLN A  90     -13.477 -14.847 -62.746  1.00  0.73    -0.337 N 
ATOM   1396  HN  GLN A  90     -12.890 -14.604 -61.885  1.00  0.73     0.164 HD
ATOM   1397  CA  GLN A  90     -14.366 -13.835 -63.257  1.00  0.73     0.160 C 
ATOM   1399  CB  GLN A  90     -15.412 -13.460 -62.176  1.00  0.73     0.042 C 
ATOM   1402  CG  GLN A  90     -16.290 -14.642 -61.697  1.00  0.73     0.090 C 
ATOM   1405  CD  GLN A  90     -17.282 -15.106 -62.764  1.00  0.73     0.227 C 
ATOM   1406  OE1 GLN A  90     -18.191 -14.389 -63.149  1.00  0.73    -0.273 OA
ATOM   1407  NE2 GLN A  90     -17.139 -16.371 -63.225  1.00  0.73    -0.369 N 
ATOM   1408 1HE2 GLN A  90     -16.359 -16.995 -62.842  1.00  0.73     0.159 HD
ATOM   1409 2HE2 GLN A  90     -17.806 -16.747 -63.972  1.00  0.73     0.159 HD
ATOM   1410  C   GLN A  90     -13.544 -12.593 -63.585  1.00  0.73     0.254 C 
ATOM   1411  O   GLN A  90     -13.113 -11.914 -62.655  1.00  0.73    -0.270 OA
ATOM   1412  N   PRO A  91     -13.307 -12.199 -64.835  1.00  0.76    -0.312 N 
ATOM   1413  CD  PRO A  91     -13.505 -13.063 -65.997  1.00  0.76     0.105 C 
ATOM   1416  CA  PRO A  91     -12.423 -11.072 -65.133  1.00  0.76     0.163 C 
ATOM   1418  CB  PRO A  91     -12.023 -11.275 -66.608  1.00  0.76     0.034 C 
ATOM   1421  CG  PRO A  91     -13.092 -12.206 -67.189  1.00  0.76     0.027 C 
ATOM   1424  C   PRO A  91     -13.132  -9.750 -64.924  1.00  0.76     0.251 C 
ATOM   1425  O   PRO A  91     -12.474  -8.744 -64.702  1.00  0.76    -0.271 OA
ATOM   1426  N   SER A  92     -14.474  -9.721 -64.975  1.00  0.73    -0.336 N 
ATOM   1427  HN  SER A  92     -14.985 -10.646 -65.144  1.00  0.73     0.164 HD
ATOM   1428  CA  SER A  92     -15.284  -8.520 -64.817  1.00  0.73     0.189 C 
ATOM   1430  CB  SER A  92     -16.720  -8.747 -65.352  1.00  0.73     0.169 C 
ATOM   1433  OG  SER A  92     -17.281  -9.949 -64.811  1.00  0.73    -0.380 OA
ATOM   1434  HG  SER A  92     -16.685 -10.769 -65.085  1.00  0.73     0.211 HD
ATOM   1435  C   SER A  92     -15.424  -8.063 -63.381  1.00  0.73     0.254 C 
ATOM   1436  O   SER A  92     -15.874  -6.957 -63.109  1.00  0.73    -0.270 OA
ATOM   1437  N   LYS A  93     -15.045  -8.923 -62.422  1.00  0.74    -0.337 N 
ATOM   1438  HN  LYS A  93     -14.720  -9.899 -62.718  1.00  0.74     0.164 HD
ATOM   1439  CA  LYS A  93     -15.051  -8.605 -61.011  1.00  0.74     0.159 C 
ATOM   1441  CB  LYS A  93     -15.835  -9.698 -60.229  1.00  0.74     0.032 C 
ATOM   1444  CG  LYS A  93     -17.335  -9.751 -60.584  1.00  0.74     0.004 C 
ATOM   1447  CD  LYS A  93     -18.140 -10.749 -59.722  1.00  0.74     0.032 C 
ATOM   1450  CE  LYS A  93     -19.656 -10.684 -59.985  1.00  0.74     0.206 C 
ATOM   1453  NZ  LYS A  93     -20.433 -11.486 -59.007  1.00  0.74    -0.064 N 
ATOM   1454  HZ1 LYS A  93     -21.476 -11.409 -59.231  1.00  0.74     0.275 HD
ATOM   1455  HZ2 LYS A  93     -20.253 -11.117 -58.019  1.00  0.74     0.275 HD
ATOM   1456  HZ3 LYS A  93     -20.131 -12.511 -59.065  1.00  0.74     0.275 HD
ATOM   1457  C   LYS A  93     -13.622  -8.499 -60.486  1.00  0.74     0.251 C 
ATOM   1458  O   LYS A  93     -13.405  -8.339 -59.289  1.00  0.74    -0.271 OA
ATOM   1459  N   SER A  94     -12.605  -8.567 -61.371  1.00  0.79    -0.336 N 
ATOM   1460  HN  SER A  94     -12.841  -8.567 -62.415  1.00  0.79     0.164 HD
ATOM   1461  CA  SER A  94     -11.201  -8.641 -60.981  1.00  0.79     0.189 C 
ATOM   1463  CB  SER A  94     -10.493  -9.851 -61.605  1.00  0.79     0.169 C 
ATOM   1466  OG  SER A  94     -11.140 -11.016 -61.114  1.00  0.79    -0.380 OA
ATOM   1467  HG  SER A  94     -11.065 -11.044 -60.067  1.00  0.79     0.211 HD
ATOM   1468  C   SER A  94     -10.434  -7.417 -61.389  1.00  0.79     0.254 C 
ATOM   1469  O   SER A  94     -10.831  -6.688 -62.287  1.00  0.79    -0.270 OA
ATOM   1470  N   HIS A  95      -9.302  -7.146 -60.711  1.00  0.77    -0.337 N 
ATOM   1471  HN  HIS A  95      -9.027  -7.795 -59.907  1.00  0.77     0.164 HD
ATOM   1472  CA  HIS A  95      -8.430  -6.014 -61.014  1.00  0.77     0.165 C 
ATOM   1474  CB  HIS A  95      -7.521  -5.743 -59.791  1.00  0.77     0.077 C 
ATOM   1477  CG  HIS A  95      -6.677  -4.509 -59.880  1.00  0.77     0.054 A 
ATOM   1478  CD2 HIS A  95      -5.334  -4.365 -60.025  1.00  0.77     0.086 A 
ATOM   1480  ND1 HIS A  95      -7.290  -3.275 -59.829  1.00  0.77    -0.340 N 
ATOM   1481  HD1 HIS A  95      -8.334  -3.072 -59.715  1.00  0.77     0.167 HD
ATOM   1482  CE1 HIS A  95      -6.315  -2.402 -59.950  1.00  0.77     0.151 A 
ATOM   1484  NE2 HIS A  95      -5.107  -3.005 -60.071  1.00  0.77    -0.336 N 
ATOM   1485  HE2 HIS A  95      -4.204  -2.542 -60.176  1.00  0.00     0.168 HD
ATOM   1486  C   HIS A  95      -7.534  -6.215 -62.234  1.00  0.77     0.251 C 
ATOM   1487  O   HIS A  95      -7.100  -5.260 -62.871  1.00  0.77    -0.271 OA
ATOM   1488  N   GLY A  96      -7.232  -7.476 -62.599  1.00  0.80    -0.336 N 
ATOM   1489  HN  GLY A  96      -7.605  -8.290 -62.013  1.00  0.80     0.164 HD
ATOM   1490  CA  GLY A  96      -6.413  -7.765 -63.768  1.00  0.80     0.189 C 
ATOM   1493  C   GLY A  96      -6.615  -9.187 -64.219  1.00  0.80     0.253 C 
ATOM   1494  O   GLY A  96      -7.638  -9.797 -63.933  1.00  0.80    -0.270 OA
ATOM   1495  N   SER A  97      -5.642  -9.768 -64.935  1.00  0.78    -0.335 N 
ATOM   1496  HN  SER A  97      -4.719  -9.236 -65.034  1.00  0.78     0.164 HD
ATOM   1497  CA  SER A  97      -5.741 -11.065 -65.589  1.00  0.78     0.189 C 
ATOM   1499  CB  SER A  97      -5.747 -10.959 -67.153  1.00  0.78     0.169 C 
ATOM   1502  OG  SER A  97      -4.531 -10.426 -67.693  1.00  0.78    -0.380 OA
ATOM   1503  HG  SER A  97      -4.372  -9.460 -67.313  1.00  0.78     0.211 HD
ATOM   1504  C   SER A  97      -4.651 -12.015 -65.114  1.00  0.78     0.254 C 
ATOM   1505  O   SER A  97      -3.944 -11.791 -64.136  1.00  0.78    -0.270 OA
ATOM   1506  N   GLU A  98      -4.451 -13.143 -65.825  1.00  0.58    -0.337 N 
ATOM   1507  HN  GLU A  98      -5.121 -13.353 -66.632  1.00  0.58     0.164 HD
ATOM   1508  CA  GLU A  98      -3.383 -14.090 -65.563  1.00  0.58     0.160 C 
ATOM   1510  CB  GLU A  98      -3.809 -15.457 -66.141  1.00  0.58     0.043 C 
ATOM   1513  CG  GLU A  98      -5.097 -15.982 -65.459  1.00  0.58     0.100 C 
ATOM   1516  CD  GLU A  98      -5.555 -17.339 -65.985  1.00  0.58     0.185 C 
ATOM   1517  OE1 GLU A  98      -4.991 -17.814 -67.000  1.00  0.58    -0.647 OA
ATOM   1518  OE2 GLU A  98      -6.492 -17.894 -65.354  1.00  0.58    -0.647 OA
ATOM   1519  C   GLU A  98      -2.066 -13.621 -66.180  1.00  0.58     0.251 C 
ATOM   1520  O   GLU A  98      -1.089 -14.353 -66.272  1.00  0.58    -0.271 OA
ATOM   1521  N   SER A  99      -2.016 -12.330 -66.563  1.00  0.73    -0.336 N 
ATOM   1522  HN  SER A  99      -2.916 -11.759 -66.474  1.00  0.73     0.164 HD
ATOM   1523  CA  SER A  99      -0.849 -11.648 -67.085  1.00  0.73     0.189 C 
ATOM   1525  CB  SER A  99      -1.222 -10.652 -68.212  1.00  0.73     0.169 C 
ATOM   1528  OG  SER A  99      -2.003 -11.289 -69.226  1.00  0.73    -0.380 OA
ATOM   1529  HG  SER A  99      -1.454 -12.080 -69.646  1.00  0.73     0.211 HD
ATOM   1530  C   SER A  99      -0.182 -10.790 -66.032  1.00  0.73     0.254 C 
ATOM   1531  O   SER A  99       0.994 -10.460 -66.155  1.00  0.73    -0.270 OA
ATOM   1532  N   ASP A 100      -0.915 -10.403 -64.968  1.00  0.78    -0.337 N 
ATOM   1533  HN  ASP A 100      -1.956 -10.650 -64.977  1.00  0.78     0.164 HD
ATOM   1534  CA  ASP A 100      -0.417  -9.684 -63.817  1.00  0.78     0.170 C 
ATOM   1536  CB  ASP A 100      -1.573  -9.433 -62.820  1.00  0.78     0.129 C 
ATOM   1539  CG  ASP A 100      -2.673  -8.528 -63.347  1.00  0.78     0.188 C 
ATOM   1540  OD1 ASP A 100      -3.237  -8.814 -64.418  1.00  0.78    -0.647 OA
ATOM   1541  OD2 ASP A 100      -2.989  -7.565 -62.607  1.00  0.78    -0.647 OA
ATOM   1542  C   ASP A 100       0.663 -10.435 -63.041  1.00  0.78     0.252 C 
ATOM   1543  O   ASP A 100       0.577 -11.643 -62.828  1.00  0.78    -0.271 OA
ATOM   1544  N   TYR A 101       1.683  -9.705 -62.558  1.00  0.80    -0.337 N 
ATOM   1545  HN  TYR A 101       1.632  -8.643 -62.678  1.00  0.80     0.164 HD
ATOM   1546  CA  TYR A 101       2.847 -10.248 -61.887  1.00  0.80     0.164 C 
ATOM   1548  CB  TYR A 101       4.144  -9.761 -62.583  1.00  0.80     0.058 C 
ATOM   1551  CG  TYR A 101       4.430 -10.546 -63.832  1.00  0.80    -0.020 A 
ATOM   1552  CD1 TYR A 101       5.184 -11.732 -63.778  1.00  0.80    -0.002 A 
ATOM   1554  CE1 TYR A 101       5.516 -12.421 -64.954  1.00  0.80     0.024 A 
ATOM   1556  CD2 TYR A 101       3.985 -10.082 -65.080  1.00  0.80    -0.002 A 
ATOM   1558  CE2 TYR A 101       4.302 -10.777 -66.255  1.00  0.80     0.024 A 
ATOM   1560  CZ  TYR A 101       5.078 -11.938 -66.192  1.00  0.80     0.089 A 
ATOM   1561  OH  TYR A 101       5.415 -12.616 -67.378  1.00  0.80    -0.359 OA
ATOM   1562  HH  TYR A 101       6.460 -12.650 -67.478  1.00  0.80     0.217 HD
ATOM   1563  C   TYR A 101       2.879  -9.766 -60.448  1.00  0.80     0.251 C 
ATOM   1564  O   TYR A 101       2.364  -8.690 -60.146  1.00  0.80    -0.271 OA
ATOM   1565  N   ILE A 102       3.480 -10.572 -59.548  1.00  0.80    -0.338 N 
ATOM   1566  HN  ILE A 102       3.796 -11.538 -59.884  1.00  0.80     0.164 HD
ATOM   1567  CA  ILE A 102       3.732 -10.229 -58.154  1.00  0.80     0.159 C 
ATOM   1569  CB  ILE A 102       2.699 -10.854 -57.206  1.00  0.80     0.029 C 
ATOM   1571  CG2 ILE A 102       3.181 -10.963 -55.744  1.00  0.80     0.002 C 
ATOM   1575  CG1 ILE A 102       1.365 -10.087 -57.232  1.00  0.80     0.002 C 
ATOM   1578  CD1 ILE A 102       0.238 -10.960 -57.777  1.00  0.80     0.000 C 
ATOM   1582  C   ILE A 102       5.137 -10.684 -57.772  1.00  0.80     0.251 C 
ATOM   1583  O   ILE A 102       5.513 -11.840 -57.976  1.00  0.80    -0.271 OA
ATOM   1584  N   VAL A 103       5.940  -9.776 -57.174  1.00  0.82    -0.338 N 
ATOM   1585  HN  VAL A 103       5.578  -8.772 -57.094  1.00  0.82     0.164 HD
ATOM   1586  CA  VAL A 103       7.261 -10.060 -56.630  1.00  0.82     0.159 C 
ATOM   1588  CB  VAL A 103       8.237  -8.888 -56.743  1.00  0.82     0.029 C 
ATOM   1590  CG1 VAL A 103       9.614  -9.281 -56.163  1.00  0.82     0.002 C 
ATOM   1594  CG2 VAL A 103       8.388  -8.509 -58.226  1.00  0.82     0.002 C 
ATOM   1598  C   VAL A 103       7.109 -10.427 -55.168  1.00  0.82     0.251 C 
ATOM   1599  O   VAL A 103       6.556  -9.664 -54.378  1.00  0.82    -0.271 OA
ATOM   1600  N   MET A 104       7.568 -11.627 -54.755  1.00  0.81    -0.337 N 
ATOM   1601  HN  MET A 104       8.213 -12.193 -55.394  1.00  0.81     0.164 HD
ATOM   1602  CA  MET A 104       7.199 -12.160 -53.458  1.00  0.81     0.160 C 
ATOM   1604  CB  MET A 104       5.706 -12.576 -53.542  1.00  0.81     0.043 C 
ATOM   1607  CG  MET A 104       5.378 -13.776 -54.454  1.00  0.81     0.060 C 
ATOM   1610  SD  MET A 104       5.835 -15.408 -53.804  1.00  0.81    -0.139 SA
ATOM   1611  CE  MET A 104       5.063 -16.301 -55.166  1.00  0.81     0.069 C 
ATOM   1615  C   MET A 104       8.187 -13.254 -53.010  1.00  0.81     0.254 C 
ATOM   1616  O   MET A 104       9.052 -13.618 -53.813  1.00  0.81    -0.270 OA
ATOM   1617  N   PRO A 105       8.202 -13.779 -51.771  1.00  0.83    -0.312 N 
ATOM   1618  CD  PRO A 105       7.178 -13.579 -50.743  1.00  0.83     0.105 C 
ATOM   1621  CA  PRO A 105       9.258 -14.675 -51.302  1.00  0.83     0.163 C 
ATOM   1623  CB  PRO A 105       9.024 -14.725 -49.786  1.00  0.83     0.034 C 
ATOM   1626  CG  PRO A 105       7.507 -14.610 -49.673  1.00  0.83     0.027 C 
ATOM   1629  C   PRO A 105       9.192 -16.079 -51.892  1.00  0.83     0.251 C 
ATOM   1630  O   PRO A 105       8.131 -16.682 -52.016  1.00  0.83    -0.271 OA
ATOM   1631  N   ASN A 106      10.352 -16.648 -52.239  1.00  0.78    -0.337 N 
ATOM   1632  HN  ASN A 106      11.244 -16.084 -52.064  1.00  0.78     0.164 HD
ATOM   1633  CA  ASN A 106      10.505 -17.956 -52.829  1.00  0.78     0.169 C 
ATOM   1635  CB  ASN A 106      11.926 -17.998 -53.449  1.00  0.78     0.119 C 
ATOM   1638  CG  ASN A 106      12.060 -19.110 -54.477  1.00  0.78     0.230 C 
ATOM   1639  OD1 ASN A 106      11.173 -19.955 -54.615  1.00  0.78    -0.273 OA
ATOM   1640  ND2 ASN A 106      13.190 -19.104 -55.222  1.00  0.78    -0.369 N 
ATOM   1641 1HD2 ASN A 106      13.927 -18.344 -55.069  1.00  0.78     0.159 HD
ATOM   1642 2HD2 ASN A 106      13.346 -19.859 -55.964  1.00  0.78     0.159 HD
ATOM   1643  C   ASN A 106      10.219 -19.099 -51.833  1.00  0.78     0.251 C 
ATOM   1644  O   ASN A 106      11.109 -19.659 -51.195  1.00  0.78    -0.271 OA
ATOM   1645  N   ILE A 107       8.927 -19.476 -51.694  1.00  0.77    -0.338 N 
ATOM   1646  HN  ILE A 107       8.222 -19.002 -52.344  1.00  0.77     0.164 HD
ATOM   1647  CA  ILE A 107       8.385 -20.460 -50.753  1.00  0.77     0.159 C 
ATOM   1649  CB  ILE A 107       6.878 -20.644 -50.944  1.00  0.77     0.029 C 
ATOM   1651  CG2 ILE A 107       6.339 -21.734 -49.985  1.00  0.77     0.002 C 
ATOM   1655  CG1 ILE A 107       6.203 -19.313 -50.589  1.00  0.77     0.002 C 
ATOM   1658  CD1 ILE A 107       4.692 -19.226 -50.795  1.00  0.77     0.000 C 
ATOM   1662  C   ILE A 107       9.031 -21.816 -50.864  1.00  0.77     0.251 C 
ATOM   1663  O   ILE A 107       9.278 -22.508 -49.881  1.00  0.77    -0.271 OA
ATOM   1664  N   LEU A 108       9.329 -22.235 -52.092  1.00  0.75    -0.338 N 
ATOM   1665  HN  LEU A 108       9.079 -21.600 -52.916  1.00  0.75     0.164 HD
ATOM   1666  CA  LEU A 108       9.969 -23.495 -52.374  1.00  0.75     0.159 C 
ATOM   1668  CB  LEU A 108      10.113 -23.587 -53.889  1.00  0.75     0.032 C 
ATOM   1671  CG  LEU A 108       8.786 -23.914 -54.570  1.00  0.75     0.002 C 
ATOM   1673  CD1 LEU A 108       8.660 -23.048 -55.817  1.00  0.75     0.000 C 
ATOM   1677  CD2 LEU A 108       8.762 -25.413 -54.863  1.00  0.75     0.000 C 
ATOM   1681  C   LEU A 108      11.348 -23.666 -51.772  1.00  0.75     0.251 C 
ATOM   1682  O   LEU A 108      11.637 -24.684 -51.145  1.00  0.75    -0.271 OA
ATOM   1683  N   VAL A 109      12.221 -22.654 -51.916  1.00  0.73    -0.338 N 
ATOM   1684  HN  VAL A 109      11.900 -21.781 -52.446  1.00  0.73     0.164 HD
ATOM   1685  CA  VAL A 109      13.575 -22.679 -51.393  1.00  0.73     0.159 C 
ATOM   1687  CB  VAL A 109      14.516 -21.714 -52.101  1.00  0.73     0.029 C 
ATOM   1689  CG1 VAL A 109      14.211 -21.813 -53.600  1.00  0.73     0.002 C 
ATOM   1693  CG2 VAL A 109      14.436 -20.256 -51.609  1.00  0.73     0.002 C 
ATOM   1697  C   VAL A 109      13.609 -22.528 -49.894  1.00  0.73     0.251 C 
ATOM   1698  O   VAL A 109      14.384 -23.189 -49.213  1.00  0.73    -0.271 OA
ATOM   1699  N   LEU A 110      12.713 -21.692 -49.332  1.00  0.72    -0.338 N 
ATOM   1700  HN  LEU A 110      12.144 -21.060 -49.982  1.00  0.72     0.164 HD
ATOM   1701  CA  LEU A 110      12.468 -21.592 -47.904  1.00  0.72     0.159 C 
ATOM   1703  CB  LEU A 110      11.506 -20.423 -47.587  1.00  0.72     0.032 C 
ATOM   1706  CG  LEU A 110      12.028 -19.037 -48.021  1.00  0.72     0.002 C 
ATOM   1708  CD1 LEU A 110      10.898 -17.996 -47.975  1.00  0.72     0.000 C 
ATOM   1712  CD2 LEU A 110      13.231 -18.578 -47.183  1.00  0.72     0.000 C 
ATOM   1716  C   LEU A 110      11.896 -22.869 -47.307  1.00  0.72     0.251 C 
ATOM   1717  O   LEU A 110      12.285 -23.292 -46.227  1.00  0.72    -0.271 OA
ATOM   1718  N   GLY A 111      10.972 -23.559 -48.006  1.00  0.74    -0.336 N 
ATOM   1719  HN  GLY A 111      10.631 -23.160 -48.938  1.00  0.74     0.164 HD
ATOM   1720  CA  GLY A 111      10.419 -24.826 -47.544  1.00  0.74     0.189 C 
ATOM   1723  C   GLY A 111      11.350 -26.008 -47.641  1.00  0.74     0.253 C 
ATOM   1724  O   GLY A 111      11.351 -26.873 -46.771  1.00  0.74    -0.270 OA
ATOM   1725  N   ALA A 112      12.194 -26.066 -48.687  1.00  0.73    -0.337 N 
ATOM   1726  HN  ALA A 112      12.029 -25.393 -49.502  1.00  0.73     0.164 HD
ATOM   1727  CA  ALA A 112      13.314 -26.984 -48.780  1.00  0.73     0.159 C 
ATOM   1729  CB  ALA A 112      13.933 -26.912 -50.187  1.00  0.73     0.034 C 
ATOM   1733  C   ALA A 112      14.371 -26.684 -47.727  1.00  0.73     0.251 C 
ATOM   1734  O   ALA A 112      14.933 -27.588 -47.113  1.00  0.73    -0.271 OA
ATOM   1735  N   ALA A 113      14.638 -25.390 -47.462  1.00  0.71    -0.338 N 
ATOM   1736  HN  ALA A 113      14.209 -24.640 -48.093  1.00  0.71     0.164 HD
ATOM   1737  CA  ALA A 113      15.478 -24.971 -46.364  1.00  0.71     0.159 C 
ATOM   1739  CB  ALA A 113      15.778 -23.463 -46.444  1.00  0.71     0.034 C 
ATOM   1743  C   ALA A 113      14.972 -25.350 -44.973  1.00  0.71     0.251 C 
ATOM   1744  O   ALA A 113      15.703 -25.926 -44.183  1.00  0.71    -0.271 OA
ATOM   1745  N   VAL A 114      13.692 -25.132 -44.624  1.00  0.70    -0.338 N 
ATOM   1746  HN  VAL A 114      13.050 -24.606 -45.299  1.00  0.70     0.164 HD
ATOM   1747  CA  VAL A 114      13.155 -25.596 -43.345  1.00  0.70     0.159 C 
ATOM   1749  CB  VAL A 114      11.724 -25.120 -43.182  1.00  0.70     0.029 C 
ATOM   1751  CG1 VAL A 114      11.036 -25.763 -41.964  1.00  0.70     0.002 C 
ATOM   1755  CG2 VAL A 114      11.745 -23.597 -42.985  1.00  0.70     0.002 C 
ATOM   1759  C   VAL A 114      13.219 -27.108 -43.182  1.00  0.70     0.251 C 
ATOM   1760  O   VAL A 114      13.573 -27.648 -42.134  1.00  0.70    -0.271 OA
ATOM   1761  N   MET A 115      12.919 -27.841 -44.260  1.00  0.60    -0.337 N 
ATOM   1762  HN  MET A 115      12.575 -27.334 -45.137  1.00  0.60     0.164 HD
ATOM   1763  CA  MET A 115      13.034 -29.277 -44.304  1.00  0.60     0.160 C 
ATOM   1765  CB  MET A 115      12.552 -29.699 -45.697  1.00  0.60     0.043 C 
ATOM   1768  CG  MET A 115      12.632 -31.196 -45.997  1.00  0.60     0.060 C 
ATOM   1771  SD  MET A 115      12.351 -31.493 -47.748  1.00  0.60    -0.139 SA
ATOM   1772  CE  MET A 115      13.973 -31.026 -48.420  1.00  0.60     0.069 C 
ATOM   1776  C   MET A 115      14.445 -29.823 -44.053  1.00  0.60     0.251 C 
ATOM   1777  O   MET A 115      14.610 -30.802 -43.325  1.00  0.60    -0.271 OA
ATOM   1778  N   MET A 116      15.497 -29.208 -44.638  1.00  0.62    -0.337 N 
ATOM   1779  HN  MET A 116      15.304 -28.355 -45.255  1.00  0.62     0.164 HD
ATOM   1780  CA  MET A 116      16.877 -29.641 -44.476  1.00  0.62     0.160 C 
ATOM   1782  CB  MET A 116      17.754 -29.171 -45.663  1.00  0.62     0.043 C 
ATOM   1785  CG  MET A 116      18.113 -27.676 -45.611  1.00  0.62     0.060 C 
ATOM   1788  SD  MET A 116      18.610 -26.986 -47.201  1.00  0.62    -0.139 SA
ATOM   1789  CE  MET A 116      19.213 -25.344 -46.730  1.00  0.62     0.069 C 
ATOM   1793  C   MET A 116      17.531 -29.233 -43.158  1.00  0.62     0.251 C 
ATOM   1794  O   MET A 116      18.501 -29.871 -42.749  1.00  0.62    -0.271 OA
ATOM   1795  N   GLU A 117      16.991 -28.232 -42.410  1.00  0.59    -0.338 N 
ATOM   1796  HN  GLU A 117      16.191 -27.659 -42.830  1.00  0.59     0.164 HD
ATOM   1797  CA  GLU A 117      17.451 -27.899 -41.058  1.00  0.59     0.160 C 
ATOM   1799  CB  GLU A 117      16.749 -26.652 -40.428  1.00  0.59     0.043 C 
ATOM   1802  CG  GLU A 117      17.011 -25.269 -41.103  1.00  0.59     0.100 C 
ATOM   1805  CD  GLU A 117      18.464 -24.879 -41.337  1.00  0.59     0.185 C 
ATOM   1806  OE1 GLU A 117      19.203 -24.464 -40.409  1.00  0.59    -0.647 OA
ATOM   1807  OE2 GLU A 117      18.897 -24.925 -42.517  1.00  0.59    -0.647 OA
ATOM   1808  C   GLU A 117      17.296 -29.107 -40.122  1.00  0.59     0.251 C 
ATOM   1809  O   GLU A 117      18.163 -29.407 -39.305  1.00  0.59    -0.271 OA
ATOM   1810  N   ASN A 118      16.209 -29.894 -40.295  1.00  0.37    -0.337 N 
ATOM   1811  HN  ASN A 118      15.473 -29.591 -41.010  1.00  0.37     0.164 HD
ATOM   1812  CA  ASN A 118      15.987 -31.132 -39.560  1.00  0.37     0.169 C 
ATOM   1814  CB  ASN A 118      14.503 -31.595 -39.635  1.00  0.37     0.119 C 
ATOM   1817  CG  ASN A 118      13.599 -30.641 -38.874  1.00  0.37     0.230 C 
ATOM   1818  OD1 ASN A 118      14.008 -29.913 -37.974  1.00  0.37    -0.273 OA
ATOM   1819  ND2 ASN A 118      12.286 -30.675 -39.200  1.00  0.37    -0.369 N 
ATOM   1820 1HD2 ASN A 118      11.940 -31.348 -39.956  1.00  0.37     0.159 HD
ATOM   1821 2HD2 ASN A 118      11.594 -30.028 -38.702  1.00  0.37     0.159 HD
ATOM   1822  C   ASN A 118      16.788 -32.332 -40.081  1.00  0.37     0.251 C 
ATOM   1823  O   ASN A 118      16.753 -33.396 -39.476  1.00  0.37    -0.271 OA
ATOM   1824  N   LYS A 119      17.470 -32.244 -41.243  1.00  0.49    -0.338 N 
ATOM   1825  HN  LYS A 119      17.650 -31.269 -41.646  1.00  0.49     0.164 HD
ATOM   1826  CA  LYS A 119      17.976 -33.391 -41.983  1.00  0.49     0.160 C 
ATOM   1828  CB  LYS A 119      17.290 -33.555 -43.376  1.00  0.49     0.032 C 
ATOM   1831  CG  LYS A 119      15.788 -33.832 -43.403  1.00  0.49     0.004 C 
ATOM   1834  CD  LYS A 119      15.480 -35.278 -43.017  1.00  0.49     0.032 C 
ATOM   1837  CE  LYS A 119      14.073 -35.624 -43.468  1.00  0.49     0.206 C 
ATOM   1840  NZ  LYS A 119      13.714 -36.976 -43.014  1.00  0.49    -0.064 N 
ATOM   1841  HZ1 LYS A 119      12.721 -37.209 -43.337  1.00  0.49     0.275 HD
ATOM   1842  HZ2 LYS A 119      13.760 -37.018 -41.946  1.00  0.49     0.275 HD
ATOM   1843  HZ3 LYS A 119      14.399 -37.686 -43.428  1.00  0.49     0.275 HD
ATOM   1844  C   LYS A 119      19.500 -33.396 -42.215  1.00  0.49     0.254 C 
ATOM   1845  O   LYS A 119      19.888 -33.727 -43.330  1.00  0.49    -0.270 OA
ATOM   1846  N   PRO A 120      20.379 -33.235 -41.256  1.00  0.42    -0.312 N 
ATOM   1847  CD  PRO A 120      21.012 -34.543 -40.930  1.00  0.42     0.105 C 
ATOM   1850  CA  PRO A 120      21.275 -32.072 -40.990  1.00  0.42     0.163 C 
ATOM   1852  CB  PRO A 120      22.095 -32.785 -39.887  1.00  0.42     0.034 C 
ATOM   1855  CG  PRO A 120      22.401 -34.188 -40.378  1.00  0.42     0.027 C 
ATOM   1858  C   PRO A 120      22.157 -31.611 -42.141  1.00  0.42     0.251 C 
ATOM   1859  O   PRO A 120      21.718 -31.443 -43.267  1.00  0.42    -0.271 OA
ATOM   1860  N   MET A 121      23.443 -31.360 -41.877  1.00  0.46    -0.337 N 
ATOM   1861  HN  MET A 121      23.804 -31.717 -40.935  1.00  0.46     0.164 HD
ATOM   1862  CA  MET A 121      24.417 -30.663 -42.707  1.00  0.46     0.160 C 
ATOM   1864  CB  MET A 121      25.808 -30.757 -42.024  1.00  0.46     0.043 C 
ATOM   1867  CG  MET A 121      26.947 -30.018 -42.759  1.00  0.46     0.060 C 
ATOM   1870  SD  MET A 121      28.580 -30.230 -41.992  1.00  0.46    -0.139 SA
ATOM   1871  CE  MET A 121      28.796 -31.965 -42.492  1.00  0.46     0.069 C 
ATOM   1875  C   MET A 121      24.545 -31.108 -44.165  1.00  0.46     0.251 C 
ATOM   1876  O   MET A 121      24.567 -30.270 -45.061  1.00  0.46    -0.271 OA
ATOM   1877  N   THR A 122      24.609 -32.421 -44.461  1.00  0.47    -0.336 N 
ATOM   1878  HN  THR A 122      24.520 -33.124 -43.659  1.00  0.47     0.164 HD
ATOM   1879  CA  THR A 122      24.794 -32.941 -45.821  1.00  0.47     0.186 C 
ATOM   1881  CB  THR A 122      24.920 -34.459 -45.839  1.00  0.47     0.140 C 
ATOM   1883  OG1 THR A 122      25.984 -34.825 -44.975  1.00  0.47    -0.382 OA
ATOM   1884  HG1 THR A 122      26.876 -34.385 -45.312  1.00  0.47     0.210 HD
ATOM   1885  CG2 THR A 122      25.256 -35.014 -47.234  1.00  0.47     0.034 C 
ATOM   1889  C   THR A 122      23.711 -32.525 -46.797  1.00  0.47     0.253 C 
ATOM   1890  O   THR A 122      24.003 -32.078 -47.902  1.00  0.47    -0.270 OA
ATOM   1891  N   LEU A 123      22.427 -32.587 -46.392  1.00  0.55    -0.337 N 
ATOM   1892  HN  LEU A 123      22.224 -33.029 -45.439  1.00  0.55     0.164 HD
ATOM   1893  CA  LEU A 123      21.298 -32.092 -47.167  1.00  0.55     0.159 C 
ATOM   1895  CB  LEU A 123      19.989 -32.395 -46.407  1.00  0.55     0.032 C 
ATOM   1898  CG  LEU A 123      19.387 -33.814 -46.557  1.00  0.55     0.002 C 
ATOM   1900  CD1 LEU A 123      18.160 -33.766 -47.469  1.00  0.55     0.000 C 
ATOM   1904  CD2 LEU A 123      20.325 -34.933 -47.031  1.00  0.55     0.000 C 
ATOM   1908  C   LEU A 123      21.366 -30.591 -47.392  1.00  0.55     0.251 C 
ATOM   1909  O   LEU A 123      21.104 -30.087 -48.484  1.00  0.55    -0.271 OA
ATOM   1910  N   LYS A 124      21.755 -29.845 -46.343  1.00  0.58    -0.338 N 
ATOM   1911  HN  LYS A 124      21.943 -30.344 -45.415  1.00  0.58     0.164 HD
ATOM   1912  CA  LYS A 124      21.936 -28.409 -46.390  1.00  0.58     0.159 C 
ATOM   1914  CB  LYS A 124      22.172 -27.874 -44.958  1.00  0.58     0.032 C 
ATOM   1917  CG  LYS A 124      22.330 -26.346 -44.865  1.00  0.58     0.004 C 
ATOM   1920  CD  LYS A 124      21.953 -25.830 -43.464  1.00  0.58     0.032 C 
ATOM   1923  CE  LYS A 124      21.878 -24.302 -43.319  1.00  0.58     0.206 C 
ATOM   1926  NZ  LYS A 124      21.273 -23.944 -42.026  1.00  0.58    -0.064 N 
ATOM   1927  HZ1 LYS A 124      21.226 -22.879 -41.936  1.00  0.58     0.275 HD
ATOM   1928  HZ2 LYS A 124      21.868 -24.342 -41.231  1.00  0.58     0.275 HD
ATOM   1929  HZ3 LYS A 124      20.285 -24.350 -41.969  1.00  0.58     0.275 HD
ATOM   1930  C   LYS A 124      23.010 -27.955 -47.369  1.00  0.58     0.251 C 
ATOM   1931  O   LYS A 124      22.806 -27.028 -48.152  1.00  0.58    -0.271 OA
ATOM   1932  N   LEU A 125      24.163 -28.649 -47.403  1.00  0.63    -0.338 N 
ATOM   1933  HN  LEU A 125      24.320 -29.407 -46.664  1.00  0.63     0.164 HD
ATOM   1934  CA  LEU A 125      25.206 -28.424 -48.389  1.00  0.63     0.159 C 
ATOM   1936  CB  LEU A 125      26.441 -29.309 -48.086  1.00  0.63     0.032 C 
ATOM   1939  CG  LEU A 125      27.158 -29.003 -46.753  1.00  0.63     0.002 C 
ATOM   1941  CD1 LEU A 125      28.188 -30.102 -46.454  1.00  0.63     0.000 C 
ATOM   1945  CD2 LEU A 125      27.835 -27.625 -46.749  1.00  0.63     0.000 C 
ATOM   1949  C   LEU A 125      24.757 -28.686 -49.826  1.00  0.63     0.251 C 
ATOM   1950  O   LEU A 125      25.039 -27.892 -50.723  1.00  0.63    -0.271 OA
ATOM   1951  N   ILE A 126      24.007 -29.785 -50.076  1.00  0.64    -0.338 N 
ATOM   1952  HN  ILE A 126      23.800 -30.447 -49.261  1.00  0.64     0.164 HD
ATOM   1953  CA  ILE A 126      23.461 -30.125 -51.390  1.00  0.64     0.159 C 
ATOM   1955  CB  ILE A 126      22.756 -31.487 -51.366  1.00  0.64     0.029 C 
ATOM   1957  CG2 ILE A 126      22.053 -31.793 -52.711  1.00  0.64     0.002 C 
ATOM   1961  CG1 ILE A 126      23.765 -32.619 -51.065  1.00  0.64     0.002 C 
ATOM   1964  CD1 ILE A 126      23.087 -33.927 -50.638  1.00  0.64     0.000 C 
ATOM   1968  C   ILE A 126      22.507 -29.061 -51.915  1.00  0.64     0.251 C 
ATOM   1969  O   ILE A 126      22.567 -28.663 -53.080  1.00  0.64    -0.271 OA
ATOM   1970  N   MET A 127      21.602 -28.536 -51.069  1.00  0.66    -0.337 N 
ATOM   1971  HN  MET A 127      21.511 -28.933 -50.080  1.00  0.66     0.164 HD
ATOM   1972  CA  MET A 127      20.749 -27.440 -51.481  1.00  0.66     0.160 C 
ATOM   1974  CB  MET A 127      19.612 -27.229 -50.473  1.00  0.66     0.043 C 
ATOM   1977  CG  MET A 127      18.614 -28.402 -50.364  1.00  0.66     0.060 C 
ATOM   1980  SD  MET A 127      17.657 -28.757 -51.856  1.00  0.66    -0.139 SA
ATOM   1981  CE  MET A 127      18.648 -30.209 -52.293  1.00  0.66     0.069 C 
ATOM   1985  C   MET A 127      21.483 -26.128 -51.714  1.00  0.66     0.251 C 
ATOM   1986  O   MET A 127      21.304 -25.515 -52.761  1.00  0.66    -0.271 OA
ATOM   1987  N   THR A 128      22.392 -25.678 -50.815  1.00  0.66    -0.336 N 
ATOM   1988  HN  THR A 128      22.554 -26.233 -49.915  1.00  0.66     0.164 HD
ATOM   1989  CA  THR A 128      23.162 -24.445 -51.045  1.00  0.66     0.186 C 
ATOM   1991  CB  THR A 128      24.041 -24.009 -49.873  1.00  0.66     0.140 C 
ATOM   1993  OG1 THR A 128      23.226 -23.711 -48.749  1.00  0.66    -0.382 OA
ATOM   1994  HG1 THR A 128      22.562 -22.935 -48.993  1.00  0.66     0.210 HD
ATOM   1995  CG2 THR A 128      24.802 -22.708 -50.179  1.00  0.66     0.034 C 
ATOM   1999  C   THR A 128      23.998 -24.518 -52.315  1.00  0.66     0.253 C 
ATOM   2000  O   THR A 128      24.081 -23.558 -53.079  1.00  0.66    -0.270 OA
ATOM   2001  N   LEU A 129      24.579 -25.694 -52.628  1.00  0.67    -0.337 N 
ATOM   2002  HN  LEU A 129      24.562 -26.475 -51.897  1.00  0.67     0.164 HD
ATOM   2003  CA  LEU A 129      25.228 -25.961 -53.903  1.00  0.67     0.159 C 
ATOM   2005  CB  LEU A 129      25.747 -27.420 -53.892  1.00  0.67     0.032 C 
ATOM   2008  CG  LEU A 129      26.455 -27.906 -55.175  1.00  0.67     0.002 C 
ATOM   2010  CD1 LEU A 129      27.737 -27.114 -55.467  1.00  0.67     0.000 C 
ATOM   2014  CD2 LEU A 129      26.751 -29.410 -55.074  1.00  0.67     0.000 C 
ATOM   2018  C   LEU A 129      24.314 -25.781 -55.114  1.00  0.67     0.251 C 
ATOM   2019  O   LEU A 129      24.672 -25.119 -56.088  1.00  0.67    -0.271 OA
ATOM   2020  N   ALA A 130      23.081 -26.323 -55.077  1.00  0.74    -0.338 N 
ATOM   2021  HN  ALA A 130      22.815 -26.933 -54.239  1.00  0.74     0.164 HD
ATOM   2022  CA  ALA A 130      22.100 -26.116 -56.123  1.00  0.74     0.159 C 
ATOM   2024  CB  ALA A 130      20.874 -27.010 -55.852  1.00  0.74     0.034 C 
ATOM   2028  C   ALA A 130      21.676 -24.654 -56.274  1.00  0.74     0.251 C 
ATOM   2029  O   ALA A 130      21.609 -24.129 -57.383  1.00  0.74    -0.271 OA
ATOM   2030  N   PHE A 131      21.427 -23.950 -55.146  1.00  0.68    -0.337 N 
ATOM   2031  HN  PHE A 131      21.567 -24.449 -54.210  1.00  0.68     0.164 HD
ATOM   2032  CA  PHE A 131      20.982 -22.563 -55.109  1.00  0.68     0.164 C 
ATOM   2034  CB  PHE A 131      20.603 -22.070 -53.663  1.00  0.68     0.058 C 
ATOM   2037  CG  PHE A 131      19.444 -22.738 -52.918  1.00  0.68    -0.020 A 
ATOM   2038  CD1 PHE A 131      18.884 -23.985 -53.250  1.00  0.68    -0.004 A 
ATOM   2040  CD2 PHE A 131      18.941 -22.093 -51.767  1.00  0.68    -0.004 A 
ATOM   2042  CE1 PHE A 131      17.889 -24.582 -52.464  1.00  0.68    -0.000 A 
ATOM   2044  CE2 PHE A 131      17.943 -22.681 -50.975  1.00  0.68    -0.000 A 
ATOM   2046  CZ  PHE A 131      17.419 -23.930 -51.323  1.00  0.68    -0.000 A 
ATOM   2048  C   PHE A 131      22.048 -21.631 -55.697  1.00  0.68     0.251 C 
ATOM   2049  O   PHE A 131      21.743 -20.722 -56.464  1.00  0.68    -0.271 OA
ATOM   2050  N   THR A 132      23.342 -21.874 -55.382  1.00  0.71    -0.336 N 
ATOM   2051  HN  THR A 132      23.537 -22.603 -54.623  1.00  0.71     0.164 HD
ATOM   2052  CA  THR A 132      24.498 -21.214 -56.002  1.00  0.71     0.186 C 
ATOM   2054  CB  THR A 132      25.805 -21.727 -55.397  1.00  0.71     0.140 C 
ATOM   2056  OG1 THR A 132      25.880 -21.332 -54.036  1.00  0.71    -0.382 OA
ATOM   2057  HG1 THR A 132      25.852 -20.284 -53.973  1.00  0.71     0.210 HD
ATOM   2058  CG2 THR A 132      27.058 -21.152 -56.077  1.00  0.71     0.034 C 
ATOM   2062  C   THR A 132      24.594 -21.446 -57.496  1.00  0.71     0.253 C 
ATOM   2063  O   THR A 132      24.706 -20.506 -58.278  1.00  0.71    -0.270 OA
ATOM   2064  N   THR A 133      24.511 -22.716 -57.939  1.00  0.74    -0.336 N 
ATOM   2065  HN  THR A 133      24.338 -23.482 -57.213  1.00  0.74     0.164 HD
ATOM   2066  CA  THR A 133      24.640 -23.127 -59.339  1.00  0.74     0.186 C 
ATOM   2068  CB  THR A 133      24.666 -24.646 -59.457  1.00  0.74     0.140 C 
ATOM   2070  OG1 THR A 133      25.858 -25.128 -58.855  1.00  0.74    -0.382 OA
ATOM   2071  HG1 THR A 133      26.690 -24.718 -59.347  1.00  0.74     0.210 HD
ATOM   2072  CG2 THR A 133      24.685 -25.151 -60.907  1.00  0.74     0.034 C 
ATOM   2076  C   THR A 133      23.555 -22.572 -60.230  1.00  0.74     0.253 C 
ATOM   2077  O   THR A 133      23.796 -22.185 -61.370  1.00  0.74    -0.270 OA
ATOM   2078  N   LEU A 134      22.313 -22.504 -59.727  1.00  0.72    -0.337 N 
ATOM   2079  HN  LEU A 134      22.148 -22.790 -58.709  1.00  0.72     0.164 HD
ATOM   2080  CA  LEU A 134      21.189 -22.054 -60.522  1.00  0.72     0.159 C 
ATOM   2082  CB  LEU A 134      19.955 -22.912 -60.150  1.00  0.72     0.032 C 
ATOM   2085  CG  LEU A 134      20.136 -24.422 -60.449  1.00  0.72     0.002 C 
ATOM   2087  CD1 LEU A 134      19.060 -25.238 -59.726  1.00  0.72     0.000 C 
ATOM   2091  CD2 LEU A 134      20.133 -24.738 -61.951  1.00  0.72     0.000 C 
ATOM   2095  C   LEU A 134      20.912 -20.560 -60.341  1.00  0.72     0.251 C 
ATOM   2096  O   LEU A 134      20.057 -19.992 -61.012  1.00  0.72    -0.271 OA
ATOM   2097  N   GLY A 135      21.679 -19.855 -59.472  1.00  0.73    -0.336 N 
ATOM   2098  HN  GLY A 135      22.379 -20.390 -58.864  1.00  0.73     0.164 HD
ATOM   2099  CA  GLY A 135      21.599 -18.396 -59.322  1.00  0.73     0.189 C 
ATOM   2102  C   GLY A 135      20.415 -17.882 -58.535  1.00  0.73     0.253 C 
ATOM   2103  O   GLY A 135      20.068 -16.704 -58.597  1.00  0.73    -0.270 OA
ATOM   2104  N   GLU A 136      19.764 -18.786 -57.793  1.00  0.68    -0.337 N 
ATOM   2105  HN  GLU A 136      20.240 -19.738 -57.681  1.00  0.68     0.164 HD
ATOM   2106  CA  GLU A 136      18.490 -18.625 -57.125  1.00  0.68     0.160 C 
ATOM   2108  CB  GLU A 136      18.072 -19.979 -56.526  1.00  0.68     0.043 C 
ATOM   2111  CG  GLU A 136      17.769 -20.980 -57.665  1.00  0.68     0.100 C 
ATOM   2114  CD  GLU A 136      16.390 -20.744 -58.290  1.00  0.68     0.185 C 
ATOM   2115  OE1 GLU A 136      15.699 -19.765 -57.891  1.00  0.68    -0.647 OA
ATOM   2116  OE2 GLU A 136      16.020 -21.557 -59.171  1.00  0.68    -0.647 OA
ATOM   2117  C   GLU A 136      18.397 -17.525 -56.090  1.00  0.68     0.251 C 
ATOM   2118  O   GLU A 136      19.365 -17.164 -55.420  1.00  0.68    -0.271 OA
ATOM   2119  N   ARG A 137      17.194 -16.933 -55.950  1.00  0.68    -0.338 N 
ATOM   2120  HN  ARG A 137      16.355 -17.352 -56.466  1.00  0.68     0.164 HD
ATOM   2121  CA  ARG A 137      16.986 -15.755 -55.132  1.00  0.68     0.159 C 
ATOM   2123  CB  ARG A 137      16.745 -14.498 -56.007  1.00  0.68     0.034 C 
ATOM   2126  CG  ARG A 137      17.967 -14.154 -56.879  1.00  0.68     0.027 C 
ATOM   2129  CD  ARG A 137      17.759 -12.927 -57.765  1.00  0.68     0.116 C 
ATOM   2132  NE  ARG A 137      19.053 -12.700 -58.494  1.00  0.68    -0.212 N 
ATOM   2133  HE  ARG A 137      19.178 -13.183 -59.441  1.00  0.68     0.178 HD
ATOM   2134  CZ  ARG A 137      20.063 -11.939 -58.049  1.00  0.68     0.666 C 
ATOM   2135  NH1 ARG A 137      21.178 -11.844 -58.771  1.00  0.68    -0.235 N 
ATOM   2136 1HH1 ARG A 137      21.262 -12.372 -59.698  1.00  0.68     0.174 HD
ATOM   2137 2HH1 ARG A 137      21.990 -11.239 -58.425  1.00  0.68     0.174 HD
ATOM   2138  NH2 ARG A 137      19.996 -11.281 -56.897  1.00  0.68    -0.235 N 
ATOM   2139 1HH2 ARG A 137      19.116 -11.349 -56.292  1.00  0.68     0.174 HD
ATOM   2140 2HH2 ARG A 137      20.822 -10.683 -56.574  1.00  0.68     0.174 HD
ATOM   2141  C   ARG A 137      15.826 -15.930 -54.169  1.00  0.68     0.251 C 
ATOM   2142  O   ARG A 137      14.888 -16.691 -54.396  1.00  0.68    -0.271 OA
ATOM   2143  N   ALA A 138      15.888 -15.200 -53.033  1.00  0.80    -0.338 N 
ATOM   2144  HN  ALA A 138      16.769 -14.614 -52.872  1.00  0.80     0.164 HD
ATOM   2145  CA  ALA A 138      14.857 -15.147 -52.015  1.00  0.80     0.159 C 
ATOM   2147  CB  ALA A 138      15.378 -14.399 -50.775  1.00  0.80     0.034 C 
ATOM   2151  C   ALA A 138      13.550 -14.510 -52.464  1.00  0.80     0.251 C 
ATOM   2152  O   ALA A 138      12.483 -14.949 -52.053  1.00  0.80    -0.271 OA
ATOM   2153  N   PHE A 139      13.602 -13.471 -53.318  1.00  0.77    -0.337 N 
ATOM   2154  HN  PHE A 139      14.565 -13.112 -53.617  1.00  0.77     0.164 HD
ATOM   2155  CA  PHE A 139      12.429 -12.809 -53.857  1.00  0.77     0.164 C 
ATOM   2157  CB  PHE A 139      12.487 -11.271 -53.685  1.00  0.77     0.058 C 
ATOM   2160  CG  PHE A 139      12.323 -10.930 -52.237  1.00  0.77    -0.020 A 
ATOM   2161  CD1 PHE A 139      11.041 -10.972 -51.668  1.00  0.77    -0.004 A 
ATOM   2163  CD2 PHE A 139      13.422 -10.592 -51.430  1.00  0.77    -0.004 A 
ATOM   2165  CE1 PHE A 139      10.859 -10.709 -50.307  1.00  0.77    -0.000 A 
ATOM   2167  CE2 PHE A 139      13.244 -10.327 -50.067  1.00  0.77    -0.000 A 
ATOM   2169  CZ  PHE A 139      11.962 -10.394 -49.504  1.00  0.77    -0.000 A 
ATOM   2171  C   PHE A 139      12.360 -13.104 -55.337  1.00  0.77     0.251 C 
ATOM   2172  O   PHE A 139      13.344 -12.936 -56.058  1.00  0.77    -0.271 OA
ATOM   2173  N   MET A 140      11.192 -13.570 -55.816  1.00  0.78    -0.337 N 
ATOM   2174  HN  MET A 140      10.354 -13.613 -55.152  1.00  0.78     0.164 HD
ATOM   2175  CA  MET A 140      11.007 -14.016 -57.179  1.00  0.78     0.160 C 
ATOM   2177  CB  MET A 140      10.978 -15.564 -57.268  1.00  0.78     0.043 C 
ATOM   2180  CG  MET A 140      12.342 -16.211 -56.959  1.00  0.78     0.060 C 
ATOM   2183  SD  MET A 140      13.683 -15.752 -58.098  1.00  0.78    -0.139 SA
ATOM   2184  CE  MET A 140      13.314 -17.015 -59.340  1.00  0.78     0.069 C 
ATOM   2188  C   MET A 140       9.694 -13.480 -57.696  1.00  0.78     0.251 C 
ATOM   2189  O   MET A 140       8.810 -13.111 -56.931  1.00  0.78    -0.271 OA
ATOM   2190  N   ASN A 141       9.554 -13.421 -59.033  1.00  0.79    -0.337 N 
ATOM   2191  HN  ASN A 141      10.338 -13.830 -59.635  1.00  0.79     0.164 HD
ATOM   2192  CA  ASN A 141       8.416 -12.843 -59.711  1.00  0.79     0.169 C 
ATOM   2194  CB  ASN A 141       8.917 -11.720 -60.665  1.00  0.79     0.119 C 
ATOM   2197  CG  ASN A 141       7.746 -10.896 -61.180  1.00  0.79     0.230 C 
ATOM   2198  OD1 ASN A 141       6.636 -10.996 -60.667  1.00  0.79    -0.273 OA
ATOM   2199  ND2 ASN A 141       7.963 -10.067 -62.224  1.00  0.79    -0.369 N 
ATOM   2200 1HD2 ASN A 141       8.936 -10.004 -62.664  1.00  0.79     0.159 HD
ATOM   2201 2HD2 ASN A 141       7.162  -9.473 -62.611  1.00  0.79     0.159 HD
ATOM   2202  C   ASN A 141       7.723 -13.953 -60.496  1.00  0.79     0.251 C 
ATOM   2203  O   ASN A 141       8.390 -14.761 -61.146  1.00  0.79    -0.271 OA
ATOM   2204  N   ARG A 142       6.382 -14.023 -60.429  1.00  0.75    -0.338 N 
ATOM   2205  HN  ARG A 142       5.881 -13.274 -59.852  1.00  0.75     0.164 HD
ATOM   2206  CA  ARG A 142       5.555 -15.029 -61.073  1.00  0.75     0.159 C 
ATOM   2208  CB  ARG A 142       5.316 -16.265 -60.157  1.00  0.75     0.034 C 
ATOM   2211  CG  ARG A 142       6.548 -17.145 -59.862  1.00  0.75     0.027 C 
ATOM   2214  CD  ARG A 142       7.090 -17.877 -61.093  1.00  0.75     0.116 C 
ATOM   2217  NE  ARG A 142       8.248 -18.719 -60.629  1.00  0.75    -0.212 N 
ATOM   2218  HE  ARG A 142       8.030 -19.705 -60.275  1.00  0.75     0.178 HD
ATOM   2219  CZ  ARG A 142       9.528 -18.331 -60.624  1.00  0.75     0.666 C 
ATOM   2220  NH1 ARG A 142      10.477 -19.196 -60.261  1.00  0.75    -0.235 N 
ATOM   2221 1HH1 ARG A 142      10.212 -20.193 -59.976  1.00  0.75     0.174 HD
ATOM   2222 2HH1 ARG A 142      11.503 -18.893 -60.255  1.00  0.75     0.174 HD
ATOM   2223  NH2 ARG A 142       9.885 -17.098 -60.967  1.00  0.75    -0.235 N 
ATOM   2224 1HH2 ARG A 142       9.140 -16.386 -61.257  1.00  0.75     0.174 HD
ATOM   2225 2HH2 ARG A 142      10.917 -16.817 -60.953  1.00  0.75     0.174 HD
ATOM   2226  C   ARG A 142       4.205 -14.375 -61.336  1.00  0.75     0.251 C 
ATOM   2227  O   ARG A 142       3.882 -13.355 -60.724  1.00  0.75    -0.271 OA
ATOM   2228  N   THR A 143       3.375 -14.919 -62.254  1.00  0.80    -0.336 N 
ATOM   2229  HN  THR A 143       3.726 -15.730 -62.858  1.00  0.80     0.164 HD
ATOM   2230  CA  THR A 143       2.005 -14.427 -62.444  1.00  0.80     0.186 C 
ATOM   2232  CB  THR A 143       1.316 -14.717 -63.783  1.00  0.80     0.140 C 
ATOM   2234  OG1 THR A 143       1.122 -16.104 -64.018  1.00  0.80    -0.382 OA
ATOM   2235  HG1 THR A 143       2.052 -16.592 -64.026  1.00  0.80     0.210 HD
ATOM   2236  CG2 THR A 143       2.139 -14.140 -64.938  1.00  0.80     0.034 C 
ATOM   2240  C   THR A 143       1.057 -14.887 -61.355  1.00  0.80     0.253 C 
ATOM   2241  O   THR A 143       1.301 -15.850 -60.634  1.00  0.80    -0.270 OA
ATOM   2242  N   VAL A 144      -0.110 -14.223 -61.217  1.00  0.81    -0.337 N 
ATOM   2243  HN  VAL A 144      -0.295 -13.389 -61.861  1.00  0.81     0.164 HD
ATOM   2244  CA  VAL A 144      -1.136 -14.579 -60.238  1.00  0.81     0.159 C 
ATOM   2246  CB  VAL A 144      -2.377 -13.708 -60.394  1.00  0.81     0.029 C 
ATOM   2248  CG1 VAL A 144      -3.322 -13.945 -59.204  1.00  0.81     0.002 C 
ATOM   2252  CG2 VAL A 144      -1.990 -12.224 -60.408  1.00  0.81     0.002 C 
ATOM   2256  C   VAL A 144      -1.601 -16.028 -60.358  1.00  0.81     0.251 C 
ATOM   2257  O   VAL A 144      -1.734 -16.751 -59.370  1.00  0.81    -0.271 OA
ATOM   2258  N   GLY A 145      -1.816 -16.483 -61.611  1.00  0.81    -0.336 N 
ATOM   2259  HN  GLY A 145      -1.783 -15.765 -62.403  1.00  0.81     0.164 HD
ATOM   2260  CA  GLY A 145      -2.090 -17.868 -61.980  1.00  0.81     0.189 C 
ATOM   2263  C   GLY A 145      -1.085 -18.880 -61.489  1.00  0.81     0.253 C 
ATOM   2264  O   GLY A 145      -1.454 -19.872 -60.864  1.00  0.81    -0.270 OA
ATOM   2265  N   GLU A 146       0.223 -18.643 -61.735  1.00  0.77    -0.337 N 
ATOM   2266  HN  GLU A 146       0.480 -17.784 -62.318  1.00  0.77     0.164 HD
ATOM   2267  CA  GLU A 146       1.301 -19.491 -61.251  1.00  0.77     0.160 C 
ATOM   2269  CB  GLU A 146       2.661 -18.884 -61.671  1.00  0.77     0.043 C 
ATOM   2272  CG  GLU A 146       3.027 -19.013 -63.165  1.00  0.77     0.100 C 
ATOM   2275  CD  GLU A 146       4.425 -18.446 -63.375  1.00  0.77     0.185 C 
ATOM   2276  OE1 GLU A 146       4.581 -17.200 -63.265  1.00  0.77    -0.647 OA
ATOM   2277  OE2 GLU A 146       5.367 -19.256 -63.562  1.00  0.77    -0.647 OA
ATOM   2278  C   GLU A 146       1.340 -19.587 -59.734  1.00  0.77     0.251 C 
ATOM   2279  O   GLU A 146       1.399 -20.670 -59.155  1.00  0.77    -0.271 OA
ATOM   2280  N   ILE A 147       1.259 -18.429 -59.048  1.00  0.81    -0.338 N 
ATOM   2281  HN  ILE A 147       1.140 -17.524 -59.606  1.00  0.81     0.164 HD
ATOM   2282  CA  ILE A 147       1.323 -18.331 -57.597  1.00  0.81     0.159 C 
ATOM   2284  CB  ILE A 147       1.334 -16.869 -57.160  1.00  0.81     0.029 C 
ATOM   2286  CG2 ILE A 147       1.314 -16.784 -55.622  1.00  0.81     0.002 C 
ATOM   2290  CG1 ILE A 147       2.575 -16.153 -57.727  1.00  0.81     0.002 C 
ATOM   2293  CD1 ILE A 147       2.555 -14.637 -57.501  1.00  0.81     0.000 C 
ATOM   2297  C   ILE A 147       0.183 -19.071 -56.917  1.00  0.81     0.251 C 
ATOM   2298  O   ILE A 147       0.374 -19.815 -55.951  1.00  0.81    -0.271 OA
ATOM   2299  N   MET A 148      -1.048 -18.905 -57.432  1.00  0.79    -0.337 N 
ATOM   2300  HN  MET A 148      -1.182 -18.216 -58.240  1.00  0.79     0.164 HD
ATOM   2301  CA  MET A 148      -2.195 -19.626 -56.931  1.00  0.79     0.160 C 
ATOM   2303  CB  MET A 148      -3.490 -18.983 -57.478  1.00  0.79     0.043 C 
ATOM   2306  CG  MET A 148      -3.821 -17.644 -56.800  1.00  0.79     0.060 C 
ATOM   2309  SD  MET A 148      -4.166 -17.784 -55.017  1.00  0.79    -0.139 SA
ATOM   2310  CE  MET A 148      -5.736 -18.684 -55.178  1.00  0.79     0.069 C 
ATOM   2314  C   MET A 148      -2.223 -21.102 -57.273  1.00  0.79     0.251 C 
ATOM   2315  O   MET A 148      -2.352 -21.937 -56.380  1.00  0.79    -0.271 OA
ATOM   2316  N   TRP A 149      -2.092 -21.472 -58.561  1.00  0.73    -0.337 N 
ATOM   2317  HN  TRP A 149      -1.663 -20.791 -59.266  1.00  0.73     0.164 HD
ATOM   2318  CA  TRP A 149      -2.527 -22.786 -59.006  1.00  0.73     0.164 C 
ATOM   2320  CB  TRP A 149      -3.499 -22.635 -60.210  1.00  0.73     0.060 C 
ATOM   2323  CG  TRP A 149      -4.652 -21.666 -59.953  1.00  0.73    -0.001 A 
ATOM   2324  CD2 TRP A 149      -5.673 -21.835 -58.949  1.00  0.73     0.013 A 
ATOM   2325  CE2 TRP A 149      -6.444 -20.651 -58.943  1.00  0.73     0.056 A 
ATOM   2326  CE3 TRP A 149      -5.953 -22.878 -58.068  1.00  0.73     0.001 A 
ATOM   2328  CD1 TRP A 149      -4.873 -20.440 -60.520  1.00  0.73     0.068 A 
ATOM   2330  NE1 TRP A 149      -5.936 -19.812 -59.907  1.00  0.73    -0.352 N 
ATOM   2331  HE1 TRP A 149      -6.304 -18.835 -60.142  1.00  0.73     0.166 HD
ATOM   2332  CZ2 TRP A 149      -7.493 -20.486 -58.049  1.00  0.73     0.017 A 
ATOM   2334  CZ3 TRP A 149      -7.023 -22.715 -57.175  1.00  0.73     0.000 A 
ATOM   2336  CH2 TRP A 149      -7.774 -21.531 -57.157  1.00  0.73     0.002 A 
ATOM   2338  C   TRP A 149      -1.380 -23.706 -59.385  1.00  0.73     0.251 C 
ATOM   2339  O   TRP A 149      -1.582 -24.910 -59.542  1.00  0.73    -0.271 OA
ATOM   2340  N   GLY A 150      -0.137 -23.188 -59.465  1.00  0.80    -0.336 N 
ATOM   2341  HN  GLY A 150      -0.018 -22.126 -59.407  1.00  0.80     0.164 HD
ATOM   2342  CA  GLY A 150       1.051 -24.017 -59.627  1.00  0.80     0.189 C 
ATOM   2345  C   GLY A 150       1.984 -23.654 -60.751  1.00  0.80     0.253 C 
ATOM   2346  O   GLY A 150       1.599 -23.583 -61.913  1.00  0.80    -0.270 OA
ATOM   2347  N   TYR A 151       3.284 -23.514 -60.430  1.00  0.78    -0.337 N 
ATOM   2348  HN  TYR A 151       3.542 -23.460 -59.393  1.00  0.78     0.164 HD
ATOM   2349  CA  TYR A 151       4.357 -23.432 -61.405  1.00  0.78     0.164 C 
ATOM   2351  CB  TYR A 151       5.069 -22.050 -61.435  1.00  0.78     0.058 C 
ATOM   2354  CG  TYR A 151       5.712 -21.626 -60.132  1.00  0.78    -0.020 A 
ATOM   2355  CD1 TYR A 151       4.971 -20.918 -59.172  1.00  0.78    -0.002 A 
ATOM   2357  CE1 TYR A 151       5.585 -20.407 -58.022  1.00  0.78     0.024 A 
ATOM   2359  CD2 TYR A 151       7.078 -21.866 -59.885  1.00  0.78    -0.002 A 
ATOM   2361  CE2 TYR A 151       7.693 -21.377 -58.722  1.00  0.78     0.024 A 
ATOM   2363  CZ  TYR A 151       6.950 -20.614 -57.811  1.00  0.78     0.089 A 
ATOM   2364  OH  TYR A 151       7.568 -20.026 -56.690  1.00  0.78    -0.359 OA
ATOM   2365  HH  TYR A 151       7.467 -18.982 -56.741  1.00  0.78     0.217 HD
ATOM   2366  C   TYR A 151       5.354 -24.550 -61.166  1.00  0.78     0.251 C 
ATOM   2367  O   TYR A 151       5.366 -25.173 -60.110  1.00  0.78    -0.271 OA
ATOM   2368  N   LYS A 152       6.206 -24.847 -62.169  1.00  0.74    -0.338 N 
ATOM   2369  HN  LYS A 152       6.093 -24.320 -63.093  1.00  0.74     0.164 HD
ATOM   2370  CA  LYS A 152       7.267 -25.835 -62.078  1.00  0.74     0.159 C 
ATOM   2372  CB  LYS A 152       7.475 -26.539 -63.442  1.00  0.74     0.032 C 
ATOM   2375  CG  LYS A 152       8.247 -27.868 -63.359  1.00  0.74     0.004 C 
ATOM   2378  CD  LYS A 152       8.536 -28.443 -64.758  1.00  0.74     0.032 C 
ATOM   2381  CE  LYS A 152       8.652 -29.971 -64.847  1.00  0.74     0.206 C 
ATOM   2384  NZ  LYS A 152       9.655 -30.494 -63.916  1.00  0.74    -0.064 N 
ATOM   2385  HZ1 LYS A 152       9.706 -31.559 -64.007  1.00  0.74     0.275 HD
ATOM   2386  HZ2 LYS A 152       9.382 -30.235 -62.914  1.00  0.74     0.275 HD
ATOM   2387  HZ3 LYS A 152      10.610 -30.070 -64.145  1.00  0.74     0.275 HD
ATOM   2388  C   LYS A 152       8.554 -25.135 -61.677  1.00  0.74     0.251 C 
ATOM   2389  O   LYS A 152       8.919 -24.114 -62.261  1.00  0.74    -0.271 OA
ATOM   2390  N   ASP A 153       9.266 -25.637 -60.656  1.00  0.71    -0.337 N 
ATOM   2391  HN  ASP A 153       8.998 -26.593 -60.256  1.00  0.71     0.164 HD
ATOM   2392  CA  ASP A 153      10.385 -24.923 -60.081  1.00  0.71     0.170 C 
ATOM   2394  CB  ASP A 153      10.291 -25.075 -58.550  1.00  0.71     0.129 C 
ATOM   2397  CG  ASP A 153      11.323 -24.180 -57.913  1.00  0.71     0.188 C 
ATOM   2398  OD1 ASP A 153      12.215 -24.734 -57.227  1.00  0.71    -0.647 OA
ATOM   2399  OD2 ASP A 153      11.249 -22.949 -58.164  1.00  0.71    -0.647 OA
ATOM   2400  C   ASP A 153      11.729 -25.446 -60.627  1.00  0.71     0.255 C 
ATOM   2401  O   ASP A 153      11.882 -26.666 -60.683  1.00  0.71    -0.270 OA
ATOM   2402  N   PRO A 154      12.726 -24.651 -61.054  1.00  0.73    -0.312 N 
ATOM   2403  CD  PRO A 154      12.614 -23.201 -61.210  1.00  0.73     0.105 C 
ATOM   2406  CA  PRO A 154      14.082 -25.111 -61.372  1.00  0.73     0.163 C 
ATOM   2408  CB  PRO A 154      14.873 -23.819 -61.646  1.00  0.73     0.034 C 
ATOM   2411  CG  PRO A 154      13.810 -22.808 -62.077  1.00  0.73     0.027 C 
ATOM   2414  C   PRO A 154      14.767 -25.947 -60.316  1.00  0.73     0.251 C 
ATOM   2415  O   PRO A 154      15.246 -27.040 -60.637  1.00  0.73    -0.271 OA
ATOM   2416  N   LEU A 155      14.823 -25.467 -59.056  1.00  0.69    -0.338 N 
ATOM   2417  HN  LEU A 155      14.412 -24.499 -58.860  1.00  0.69     0.164 HD
ATOM   2418  CA  LEU A 155      15.411 -26.198 -57.963  1.00  0.69     0.160 C 
ATOM   2420  CB  LEU A 155      15.412 -25.362 -56.668  1.00  0.69     0.032 C 
ATOM   2423  CG  LEU A 155      16.625 -24.445 -56.590  1.00  0.69     0.002 C 
ATOM   2425  CD1 LEU A 155      16.408 -23.415 -55.486  1.00  0.69     0.000 C 
ATOM   2429  CD2 LEU A 155      17.890 -25.260 -56.324  1.00  0.69     0.000 C 
ATOM   2433  C   LEU A 155      14.641 -27.438 -57.693  1.00  0.69     0.254 C 
ATOM   2434  O   LEU A 155      15.205 -28.523 -57.743  1.00  0.69    -0.270 OA
ATOM   2435  N   VAL A 156      13.319 -27.330 -57.481  1.00  0.69    -0.322 N 
ATOM   2436  HN  VAL A 156      12.835 -26.382 -57.591  1.00  0.69     0.169 HD
ATOM   2437  CA  VAL A 156      12.550 -28.497 -57.103  1.00  0.69     0.092 C 
ATOM   2439  CB  VAL A 156      11.331 -28.257 -56.238  1.00  0.69     0.044 C 
ATOM   2441  CG1 VAL A 156      10.968 -29.592 -55.587  1.00  0.69     0.007 C 
ATOM   2445  CG2 VAL A 156      11.689 -27.322 -55.062  1.00  0.69     0.007 C 
ATOM   2449  C   VAL A 156      12.472 -29.589 -58.186  1.00  0.69     0.267 C 
ATOM   2450  O   VAL A 156      12.512 -30.777 -57.882  1.00  0.69    -0.265 OA
ATOM   2451  N   ASN A 157      12.499 -29.234 -59.488  1.00  0.63    -0.334 N 
ATOM   2452  HN  ASN A 157      12.320 -28.206 -59.726  1.00  0.63     0.164 HD
ATOM   2453  CA  ASN A 157      12.755 -30.153 -60.596  1.00  0.63     0.169 C 
ATOM   2455  CB  ASN A 157      12.613 -29.313 -61.897  1.00  0.63     0.119 C 
ATOM   2458  CG  ASN A 157      12.992 -29.996 -63.207  1.00  0.63     0.230 C 
ATOM   2459  OD1 ASN A 157      12.412 -30.984 -63.651  1.00  0.63    -0.273 OA
ATOM   2460  ND2 ASN A 157      13.978 -29.400 -63.918  1.00  0.63    -0.369 N 
ATOM   2461 1HD2 ASN A 157      14.438 -28.507 -63.550  1.00  0.63     0.159 HD
ATOM   2462 2HD2 ASN A 157      14.297 -29.822 -64.848  1.00  0.63     0.159 HD
ATOM   2463  C   ASN A 157      14.128 -30.857 -60.554  1.00  0.63     0.251 C 
ATOM   2464  O   ASN A 157      14.242 -32.045 -60.851  1.00  0.63    -0.271 OA
ATOM   2465  N   LEU A 158      15.227 -30.143 -60.211  1.00  0.64    -0.338 N 
ATOM   2466  HN  LEU A 158      15.135 -29.082 -60.103  1.00  0.64     0.164 HD
ATOM   2467  CA  LEU A 158      16.536 -30.760 -59.982  1.00  0.64     0.159 C 
ATOM   2469  CB  LEU A 158      17.669 -29.717 -59.787  1.00  0.64     0.032 C 
ATOM   2472  CG  LEU A 158      19.051 -30.303 -59.381  1.00  0.64     0.002 C 
ATOM   2474  CD1 LEU A 158      19.610 -31.343 -60.369  1.00  0.64     0.000 C 
ATOM   2478  CD2 LEU A 158      20.075 -29.184 -59.172  1.00  0.64     0.000 C 
ATOM   2482  C   LEU A 158      16.546 -31.668 -58.772  1.00  0.64     0.251 C 
ATOM   2483  O   LEU A 158      17.082 -32.775 -58.805  1.00  0.64    -0.271 OA
ATOM   2484  N   ILE A 159      15.924 -31.193 -57.687  1.00  0.57    -0.338 N 
ATOM   2485  HN  ILE A 159      15.584 -30.179 -57.733  1.00  0.57     0.164 HD
ATOM   2486  CA  ILE A 159      15.666 -31.906 -56.466  1.00  0.57     0.159 C 
ATOM   2488  CB  ILE A 159      15.019 -30.916 -55.527  1.00  0.57     0.029 C 
ATOM   2490  CG2 ILE A 159      14.508 -31.639 -54.308  1.00  0.57     0.002 C 
ATOM   2494  CG1 ILE A 159      16.014 -29.809 -55.109  1.00  0.57     0.002 C 
ATOM   2497  CD1 ILE A 159      15.421 -28.582 -54.405  1.00  0.57     0.000 C 
ATOM   2501  C   ILE A 159      14.927 -33.238 -56.753  1.00  0.57     0.251 C 
ATOM   2502  O   ILE A 159      15.555 -34.292 -56.651  1.00  0.57    -0.271 OA
ATOM   2503  N   ASN A 160      13.662 -33.221 -57.266  1.00  0.48    -0.337 N 
ATOM   2504  HN  ASN A 160      13.236 -32.246 -57.378  1.00  0.48     0.164 HD
ATOM   2505  CA  ASN A 160      12.783 -34.337 -57.693  1.00  0.48     0.169 C 
ATOM   2507  CB  ASN A 160      11.639 -33.796 -58.618  1.00  0.48     0.119 C 
ATOM   2510  CG  ASN A 160      10.559 -34.836 -58.952  1.00  0.48     0.230 C 
ATOM   2511  OD1 ASN A 160       9.832 -35.330 -58.095  1.00  0.48    -0.273 OA
ATOM   2512  ND2 ASN A 160      10.430 -35.197 -60.251  1.00  0.48    -0.369 N 
ATOM   2513 1HD2 ASN A 160      11.066 -34.761 -60.993  1.00  0.48     0.159 HD
ATOM   2514 2HD2 ASN A 160       9.692 -35.918 -60.535  1.00  0.48     0.159 HD
ATOM   2515  C   ASN A 160      13.420 -35.563 -58.352  1.00  0.48     0.251 C 
ATOM   2516  O   ASN A 160      12.970 -36.689 -58.163  1.00  0.48    -0.271 OA
ATOM   2517  N   LYS A 161      14.482 -35.396 -59.152  1.00  0.49    -0.338 N 
ATOM   2518  HN  LYS A 161      14.819 -34.398 -59.342  1.00  0.49     0.164 HD
ATOM   2519  CA  LYS A 161      15.201 -36.493 -59.776  1.00  0.49     0.159 C 
ATOM   2521  CB  LYS A 161      16.350 -35.910 -60.631  1.00  0.49     0.032 C 
ATOM   2524  CG  LYS A 161      15.835 -35.107 -61.833  1.00  0.49     0.004 C 
ATOM   2527  CD  LYS A 161      16.962 -34.405 -62.604  1.00  0.49     0.032 C 
ATOM   2530  CE  LYS A 161      16.442 -33.673 -63.843  1.00  0.49     0.206 C 
ATOM   2533  NZ  LYS A 161      17.563 -33.040 -64.575  1.00  0.49    -0.064 N 
ATOM   2534  HZ1 LYS A 161      17.185 -32.533 -65.438  1.00  0.49     0.275 HD
ATOM   2535  HZ2 LYS A 161      18.260 -33.792 -64.881  1.00  0.49     0.275 HD
ATOM   2536  HZ3 LYS A 161      18.055 -32.337 -63.936  1.00  0.49     0.275 HD
ATOM   2537  C   LYS A 161      15.806 -37.489 -58.795  1.00  0.49     0.251 C 
ATOM   2538  O   LYS A 161      15.853 -38.689 -59.055  1.00  0.49    -0.271 OA
ATOM   2539  N   TYR A 162      16.318 -36.999 -57.653  1.00  0.45    -0.337 N 
ATOM   2540  HN  TYR A 162      16.244 -35.948 -57.464  1.00  0.45     0.164 HD
ATOM   2541  CA  TYR A 162      16.968 -37.842 -56.666  1.00  0.45     0.164 C 
ATOM   2543  CB  TYR A 162      17.947 -37.007 -55.812  1.00  0.45     0.058 C 
ATOM   2546  CG  TYR A 162      19.128 -36.631 -56.645  1.00  0.45    -0.020 A 
ATOM   2547  CD1 TYR A 162      20.059 -37.625 -56.969  1.00  0.45    -0.002 A 
ATOM   2549  CE1 TYR A 162      21.153 -37.331 -57.788  1.00  0.45     0.024 A 
ATOM   2551  CD2 TYR A 162      19.300 -35.329 -57.147  1.00  0.45    -0.002 A 
ATOM   2553  CE2 TYR A 162      20.404 -35.030 -57.960  1.00  0.45     0.024 A 
ATOM   2555  CZ  TYR A 162      21.328 -36.035 -58.279  1.00  0.45     0.089 A 
ATOM   2556  OH  TYR A 162      22.438 -35.756 -59.097  1.00  0.45    -0.359 OA
ATOM   2557  HH  TYR A 162      23.323 -35.957 -58.568  1.00  0.45     0.217 HD
ATOM   2558  C   TYR A 162      16.028 -38.622 -55.754  1.00  0.45     0.251 C 
ATOM   2559  O   TYR A 162      16.270 -39.790 -55.467  1.00  0.45    -0.271 OA
ATOM   2560  N   PHE A 163      14.937 -38.005 -55.262  1.00  0.42    -0.337 N 
ATOM   2561  HN  PHE A 163      14.769 -36.983 -55.531  1.00  0.42     0.164 HD
ATOM   2562  CA  PHE A 163      13.974 -38.654 -54.384  1.00  0.42     0.164 C 
ATOM   2564  CB  PHE A 163      13.886 -38.032 -52.946  1.00  0.42     0.058 C 
ATOM   2567  CG  PHE A 163      15.063 -38.171 -52.000  1.00  0.42    -0.020 A 
ATOM   2568  CD1 PHE A 163      16.366 -37.768 -52.335  1.00  0.42    -0.004 A 
ATOM   2570  CD2 PHE A 163      14.823 -38.570 -50.673  1.00  0.42    -0.004 A 
ATOM   2572  CE1 PHE A 163      17.411 -37.824 -51.404  1.00  0.42    -0.000 A 
ATOM   2574  CE2 PHE A 163      15.846 -38.563 -49.715  1.00  0.42    -0.000 A 
ATOM   2576  CZ  PHE A 163      17.147 -38.207 -50.086  1.00  0.42    -0.000 A 
ATOM   2578  C   PHE A 163      12.603 -38.405 -55.021  1.00  0.42     0.254 C 
ATOM   2579  O   PHE A 163      12.144 -37.272 -54.940  1.00  0.42    -0.270 OA
ATOM   2580  N   PRO A 164      11.877 -39.332 -55.632  1.00  0.59    -0.312 N 
ATOM   2581  CD  PRO A 164      12.496 -40.548 -56.171  1.00  0.59     0.105 C 
ATOM   2584  CA  PRO A 164      10.646 -38.991 -56.370  1.00  0.59     0.163 C 
ATOM   2586  CB  PRO A 164      10.352 -40.261 -57.175  1.00  0.59     0.034 C 
ATOM   2589  CG  PRO A 164      11.747 -40.801 -57.477  1.00  0.59     0.027 C 
ATOM   2592  C   PRO A 164       9.414 -38.570 -55.573  1.00  0.59     0.251 C 
ATOM   2593  O   PRO A 164       8.364 -38.336 -56.167  1.00  0.59    -0.271 OA
ATOM   2594  N   GLY A 165       9.451 -38.549 -54.227  1.00  0.60    -0.336 N 
ATOM   2595  HN  GLY A 165      10.351 -38.840 -53.728  1.00  0.60     0.164 HD
ATOM   2596  CA  GLY A 165       8.298 -38.140 -53.428  1.00  0.60     0.189 C 
ATOM   2599  C   GLY A 165       8.049 -36.645 -53.364  1.00  0.60     0.253 C 
ATOM   2600  O   GLY A 165       8.955 -35.849 -53.145  1.00  0.60    -0.270 OA
ATOM   2601  N   MET A 166       6.772 -36.214 -53.451  1.00  0.43    -0.337 N 
ATOM   2602  HN  MET A 166       5.996 -36.936 -53.597  1.00  0.43     0.164 HD
ATOM   2603  CA  MET A 166       6.409 -34.807 -53.354  1.00  0.43     0.160 C 
ATOM   2605  CB  MET A 166       4.960 -34.528 -53.827  1.00  0.43     0.043 C 
ATOM   2608  CG  MET A 166       4.668 -34.935 -55.287  1.00  0.43     0.060 C 
ATOM   2611  SD  MET A 166       5.627 -34.047 -56.558  1.00  0.43    -0.139 SA
ATOM   2612  CE  MET A 166       4.713 -32.477 -56.488  1.00  0.43     0.069 C 
ATOM   2616  C   MET A 166       6.601 -34.143 -51.988  1.00  0.43     0.251 C 
ATOM   2617  O   MET A 166       6.857 -32.945 -51.934  1.00  0.43    -0.271 OA
ATOM   2618  N   PHE A 167       6.496 -34.848 -50.830  1.00  0.36    -0.337 N 
ATOM   2619  HN  PHE A 167       6.155 -35.862 -50.853  1.00  0.36     0.164 HD
ATOM   2620  CA  PHE A 167       6.849 -34.223 -49.543  1.00  0.36     0.164 C 
ATOM   2622  CB  PHE A 167       6.544 -35.127 -48.288  1.00  0.36     0.058 C 
ATOM   2625  CG  PHE A 167       7.137 -34.594 -46.983  1.00  0.36    -0.020 A 
ATOM   2626  CD1 PHE A 167       8.448 -34.919 -46.574  1.00  0.36    -0.004 A 
ATOM   2628  CD2 PHE A 167       6.412 -33.688 -46.199  1.00  0.36    -0.004 A 
ATOM   2630  CE1 PHE A 167       9.037 -34.312 -45.460  1.00  0.36    -0.000 A 
ATOM   2632  CE2 PHE A 167       6.986 -33.094 -45.065  1.00  0.36    -0.000 A 
ATOM   2634  CZ  PHE A 167       8.301 -33.402 -44.700  1.00  0.36    -0.000 A 
ATOM   2636  C   PHE A 167       8.274 -33.667 -49.522  1.00  0.36     0.254 C 
ATOM   2637  O   PHE A 167       8.420 -32.458 -49.306  1.00  0.36    -0.270 OA
ATOM   2638  N   PRO A 168       9.336 -34.415 -49.802  1.00  0.45    -0.312 N 
ATOM   2639  CD  PRO A 168       9.386 -35.887 -49.911  1.00  0.45     0.105 C 
ATOM   2642  CA  PRO A 168      10.641 -33.849 -49.597  1.00  0.45     0.163 C 
ATOM   2644  CB  PRO A 168      11.421 -35.099 -49.110  1.00  0.45     0.034 C 
ATOM   2647  CG  PRO A 168      10.867 -36.230 -49.967  1.00  0.45     0.027 C 
ATOM   2650  C   PRO A 168      11.038 -33.117 -50.894  1.00  0.45     0.251 C 
ATOM   2651  O   PRO A 168      11.820 -32.178 -50.832  1.00  0.45    -0.271 OA
ATOM   2652  N   PHE A 169      10.524 -33.506 -52.084  1.00  0.44    -0.337 N 
ATOM   2653  HN  PHE A 169       9.638 -34.105 -52.080  1.00  0.44     0.164 HD
ATOM   2654  CA  PHE A 169      11.112 -33.153 -53.371  1.00  0.44     0.164 C 
ATOM   2656  CB  PHE A 169      12.034 -34.358 -53.849  1.00  0.44     0.058 C 
ATOM   2659  CG  PHE A 169      13.426 -34.537 -53.205  1.00  0.44    -0.020 A 
ATOM   2660  CD1 PHE A 169      14.543 -34.841 -53.984  1.00  0.44    -0.004 A 
ATOM   2662  CD2 PHE A 169      13.676 -34.605 -51.832  1.00  0.44    -0.004 A 
ATOM   2664  CE1 PHE A 169      15.850 -34.766 -53.464  1.00  0.44    -0.000 A 
ATOM   2666  CE2 PHE A 169      14.954 -34.567 -51.270  1.00  0.44    -0.000 A 
ATOM   2668  CZ  PHE A 169      16.054 -34.529 -52.110  1.00  0.44    -0.000 A 
ATOM   2670  C   PHE A 169      10.010 -32.745 -54.426  1.00  0.44     0.251 C 
ATOM   2671  O   PHE A 169      10.015 -33.175 -55.570  1.00  0.44    -0.271 OA
ATOM   2672  N   LYS A 170       9.046 -31.848 -54.057  1.00  0.50    -0.338 N 
ATOM   2673  HN  LYS A 170       9.174 -31.418 -53.086  1.00  0.50     0.164 HD
ATOM   2674  CA  LYS A 170       7.848 -31.381 -54.801  1.00  0.50     0.159 C 
ATOM   2676  CB  LYS A 170       7.015 -30.391 -53.890  1.00  0.50     0.032 C 
ATOM   2679  CG  LYS A 170       7.732 -29.139 -53.317  1.00  0.50     0.004 C 
ATOM   2682  CD  LYS A 170       6.809 -28.265 -52.443  1.00  0.50     0.032 C 
ATOM   2685  CE  LYS A 170       6.578 -28.783 -51.020  1.00  0.50     0.206 C 
ATOM   2688  NZ  LYS A 170       7.868 -28.870 -50.299  1.00  0.50    -0.064 N 
ATOM   2689  HZ1 LYS A 170       7.699 -29.232 -49.307  1.00  0.50     0.275 HD
ATOM   2690  HZ2 LYS A 170       8.317 -27.900 -50.252  1.00  0.50     0.275 HD
ATOM   2691  HZ3 LYS A 170       8.522 -29.541 -50.816  1.00  0.50     0.275 HD
ATOM   2692  C   LYS A 170       7.992 -30.669 -56.183  1.00  0.50     0.251 C 
ATOM   2693  O   LYS A 170       8.005 -29.449 -56.217  1.00  0.50    -0.271 OA
ATOM   2694  N   ASP A 171       8.049 -31.326 -57.374  1.00  0.63    -0.337 N 
ATOM   2695  HN  ASP A 171       7.950 -32.391 -57.368  1.00  0.63     0.164 HD
ATOM   2696  CA  ASP A 171       8.241 -30.647 -58.681  1.00  0.63     0.170 C 
ATOM   2698  CB  ASP A 171       7.915 -31.677 -59.805  1.00  0.63     0.129 C 
ATOM   2701  CG  ASP A 171       8.336 -31.199 -61.178  1.00  0.63     0.188 C 
ATOM   2702  OD1 ASP A 171       7.494 -31.113 -62.110  1.00  0.63    -0.647 OA
ATOM   2703  OD2 ASP A 171       9.544 -30.908 -61.360  1.00  0.63    -0.647 OA
ATOM   2704  C   ASP A 171       7.492 -29.308 -58.967  1.00  0.63     0.252 C 
ATOM   2705  O   ASP A 171       8.040 -28.375 -59.563  1.00  0.63    -0.271 OA
ATOM   2706  N   LYS A 172       6.218 -29.186 -58.536  1.00  0.69    -0.338 N 
ATOM   2707  HN  LYS A 172       5.773 -30.029 -58.050  1.00  0.69     0.164 HD
ATOM   2708  CA  LYS A 172       5.413 -27.989 -58.687  1.00  0.69     0.159 C 
ATOM   2710  CB  LYS A 172       4.113 -28.271 -59.479  1.00  0.69     0.032 C 
ATOM   2713  CG  LYS A 172       4.404 -28.802 -60.886  1.00  0.69     0.004 C 
ATOM   2716  CD  LYS A 172       3.111 -29.198 -61.604  1.00  0.69     0.032 C 
ATOM   2719  CE  LYS A 172       3.355 -29.815 -62.979  1.00  0.69     0.206 C 
ATOM   2722  NZ  LYS A 172       2.059 -30.219 -63.564  1.00  0.69    -0.064 N 
ATOM   2723  HZ1 LYS A 172       2.222 -30.653 -64.528  1.00  0.69     0.275 HD
ATOM   2724  HZ2 LYS A 172       1.428 -29.360 -63.662  1.00  0.69     0.275 HD
ATOM   2725  HZ3 LYS A 172       1.587 -30.937 -62.926  1.00  0.69     0.275 HD
ATOM   2726  C   LYS A 172       5.011 -27.397 -57.347  1.00  0.69     0.251 C 
ATOM   2727  O   LYS A 172       4.846 -28.096 -56.348  1.00  0.69    -0.271 OA
ATOM   2728  N   PHE A 173       4.801 -26.068 -57.307  1.00  0.71    -0.337 N 
ATOM   2729  HN  PHE A 173       5.064 -25.485 -58.165  1.00  0.71     0.164 HD
ATOM   2730  CA  PHE A 173       4.237 -25.390 -56.161  1.00  0.71     0.164 C 
ATOM   2732  CB  PHE A 173       5.354 -24.761 -55.275  1.00  0.71     0.058 C 
ATOM   2735  CG  PHE A 173       4.876 -23.749 -54.256  1.00  0.71    -0.020 A 
ATOM   2736  CD1 PHE A 173       4.354 -24.189 -53.033  1.00  0.71    -0.004 A 
ATOM   2738  CD2 PHE A 173       4.830 -22.375 -54.567  1.00  0.71    -0.004 A 
ATOM   2740  CE1 PHE A 173       3.738 -23.287 -52.158  1.00  0.71    -0.000 A 
ATOM   2742  CE2 PHE A 173       4.206 -21.471 -53.698  1.00  0.71    -0.000 A 
ATOM   2744  CZ  PHE A 173       3.643 -21.935 -52.504  1.00  0.71    -0.000 A 
ATOM   2746  C   PHE A 173       3.308 -24.305 -56.653  1.00  0.71     0.251 C 
ATOM   2747  O   PHE A 173       3.610 -23.570 -57.588  1.00  0.71    -0.271 OA
ATOM   2748  N   GLY A 174       2.159 -24.184 -55.972  1.00  0.79    -0.336 N 
ATOM   2749  HN  GLY A 174       1.851 -25.029 -55.392  1.00  0.79     0.164 HD
ATOM   2750  CA  GLY A 174       1.296 -23.025 -55.944  1.00  0.79     0.189 C 
ATOM   2753  C   GLY A 174       0.668 -23.124 -54.590  1.00  0.79     0.253 C 
ATOM   2754  O   GLY A 174       0.647 -24.201 -53.998  1.00  0.79    -0.270 OA
ATOM   2755  N   LEU A 175       0.132 -22.029 -54.046  1.00  0.80    -0.337 N 
ATOM   2756  HN  LEU A 175       0.163 -21.119 -54.607  1.00  0.80     0.164 HD
ATOM   2757  CA  LEU A 175      -0.493 -22.006 -52.729  1.00  0.80     0.159 C 
ATOM   2759  CB  LEU A 175      -0.892 -20.559 -52.416  1.00  0.80     0.032 C 
ATOM   2762  CG  LEU A 175       0.314 -19.619 -52.293  1.00  0.80     0.002 C 
ATOM   2764  CD1 LEU A 175      -0.116 -18.249 -52.807  1.00  0.80     0.000 C 
ATOM   2768  CD2 LEU A 175       0.846 -19.567 -50.854  1.00  0.80     0.000 C 
ATOM   2772  C   LEU A 175      -1.736 -22.879 -52.614  1.00  0.80     0.251 C 
ATOM   2773  O   LEU A 175      -1.982 -23.525 -51.592  1.00  0.80    -0.271 OA
ATOM   2774  N   PHE A 176      -2.523 -22.893 -53.704  1.00  0.72    -0.337 N 
ATOM   2775  HN  PHE A 176      -2.211 -22.281 -54.524  1.00  0.72     0.164 HD
ATOM   2776  CA  PHE A 176      -3.743 -23.643 -53.891  1.00  0.72     0.164 C 
ATOM   2778  CB  PHE A 176      -4.923 -22.702 -54.266  1.00  0.72     0.058 C 
ATOM   2781  CG  PHE A 176      -5.415 -21.939 -53.063  1.00  0.72    -0.020 A 
ATOM   2782  CD1 PHE A 176      -4.752 -20.789 -52.601  1.00  0.72    -0.004 A 
ATOM   2784  CD2 PHE A 176      -6.564 -22.375 -52.380  1.00  0.72    -0.004 A 
ATOM   2786  CE1 PHE A 176      -5.216 -20.096 -51.475  1.00  0.72    -0.000 A 
ATOM   2788  CE2 PHE A 176      -7.038 -21.683 -51.259  1.00  0.72    -0.000 A 
ATOM   2790  CZ  PHE A 176      -6.365 -20.541 -50.808  1.00  0.72    -0.000 A 
ATOM   2792  C   PHE A 176      -3.534 -24.680 -54.992  1.00  0.72     0.251 C 
ATOM   2793  O   PHE A 176      -4.475 -25.114 -55.660  1.00  0.72    -0.271 OA
ATOM   2794  N   ALA A 177      -2.275 -25.121 -55.222  1.00  0.72    -0.338 N 
ATOM   2795  HN  ALA A 177      -1.470 -24.672 -54.679  1.00  0.72     0.164 HD
ATOM   2796  CA  ALA A 177      -1.967 -26.176 -56.172  1.00  0.72     0.159 C 
ATOM   2798  CB  ALA A 177      -0.454 -26.438 -56.242  1.00  0.72     0.034 C 
ATOM   2802  C   ALA A 177      -2.672 -27.488 -55.859  1.00  0.72     0.251 C 
ATOM   2803  O   ALA A 177      -2.710 -27.937 -54.718  1.00  0.72    -0.271 OA
ATOM   2804  N   GLU A 178      -3.297 -28.089 -56.892  1.00  0.58    -0.338 N 
ATOM   2805  HN  GLU A 178      -3.182 -27.652 -57.862  1.00  0.58     0.164 HD
ATOM   2806  CA  GLU A 178      -4.116 -29.287 -56.788  1.00  0.58     0.160 C 
ATOM   2808  CB  GLU A 178      -3.244 -30.556 -56.583  1.00  0.58     0.043 C 
ATOM   2811  CG  GLU A 178      -2.323 -30.806 -57.813  1.00  0.58     0.100 C 
ATOM   2814  CD  GLU A 178      -1.343 -31.976 -57.696  1.00  0.58     0.185 C 
ATOM   2815  OE1 GLU A 178      -1.377 -32.718 -56.687  1.00  0.58    -0.647 OA
ATOM   2816  OE2 GLU A 178      -0.536 -32.111 -58.658  1.00  0.58    -0.647 OA
ATOM   2817  C   GLU A 178      -5.341 -29.168 -55.861  1.00  0.58     0.251 C 
ATOM   2818  O   GLU A 178      -5.953 -30.164 -55.482  1.00  0.58    -0.271 OA
ATOM   2819  N   LEU A 179      -5.792 -27.922 -55.552  1.00  0.65    -0.338 N 
ATOM   2820  HN  LEU A 179      -5.227 -27.086 -55.909  1.00  0.65     0.164 HD
ATOM   2821  CA  LEU A 179      -6.992 -27.644 -54.768  1.00  0.65     0.159 C 
ATOM   2823  CB  LEU A 179      -6.741 -26.626 -53.633  1.00  0.65     0.032 C 
ATOM   2826  CG  LEU A 179      -5.707 -27.075 -52.584  1.00  0.65     0.002 C 
ATOM   2828  CD1 LEU A 179      -5.600 -26.025 -51.470  1.00  0.65     0.000 C 
ATOM   2832  CD2 LEU A 179      -6.040 -28.441 -51.963  1.00  0.65     0.000 C 
ATOM   2836  C   LEU A 179      -8.135 -27.109 -55.610  1.00  0.65     0.251 C 
ATOM   2837  O   LEU A 179      -9.168 -26.691 -55.103  1.00  0.65    -0.271 OA
ATOM   2838  N   ASN A 180      -7.989 -27.130 -56.944  1.00  0.62    -0.337 N 
ATOM   2839  HN  ASN A 180      -7.024 -27.350 -57.350  1.00  0.62     0.164 HD
ATOM   2840  CA  ASN A 180      -9.078 -26.868 -57.856  1.00  0.62     0.169 C 
ATOM   2842  CB  ASN A 180      -8.557 -26.067 -59.086  1.00  0.62     0.119 C 
ATOM   2845  CG  ASN A 180      -9.729 -25.528 -59.892  1.00  0.62     0.230 C 
ATOM   2846  OD1 ASN A 180     -10.658 -24.966 -59.314  1.00  0.62    -0.273 OA
ATOM   2847  ND2 ASN A 180      -9.722 -25.686 -61.234  1.00  0.62    -0.369 N 
ATOM   2848 1HD2 ASN A 180      -8.902 -26.182 -61.710  1.00  0.62     0.159 HD
ATOM   2849 2HD2 ASN A 180     -10.536 -25.315 -61.821  1.00  0.62     0.159 HD
ATOM   2850  C   ASN A 180      -9.616 -28.231 -58.276  1.00  0.62     0.251 C 
ATOM   2851  O   ASN A 180      -8.887 -28.968 -58.935  1.00  0.62    -0.271 OA
ATOM   2852  N   ASN A 181     -10.861 -28.584 -57.863  1.00  0.62    -0.337 N 
ATOM   2853  HN  ASN A 181     -11.355 -27.891 -57.215  1.00  0.62     0.164 HD
ATOM   2854  CA  ASN A 181     -11.611 -29.802 -58.198  1.00  0.62     0.169 C 
ATOM   2856  CB  ASN A 181     -11.248 -30.433 -59.590  1.00  0.62     0.119 C 
ATOM   2859  CG  ASN A 181     -12.269 -31.436 -60.128  1.00  0.62     0.230 C 
ATOM   2860  OD1 ASN A 181     -13.441 -31.125 -60.327  1.00  0.62    -0.273 OA
ATOM   2861  ND2 ASN A 181     -11.794 -32.667 -60.439  1.00  0.62    -0.369 N 
ATOM   2862 1HD2 ASN A 181     -10.756 -32.890 -60.303  1.00  0.62     0.159 HD
ATOM   2863 2HD2 ASN A 181     -12.457 -33.416 -60.820  1.00  0.62     0.159 HD
ATOM   2864  C   ASN A 181     -11.547 -30.838 -57.076  1.00  0.62     0.252 C 
ATOM   2865  O   ASN A 181     -12.242 -31.846 -57.114  1.00  0.62    -0.271 OA
ATOM   2866  N   SER A 182     -10.742 -30.611 -56.022  1.00  0.68    -0.336 N 
ATOM   2867  HN  SER A 182     -10.217 -29.680 -55.978  1.00  0.68     0.164 HD
ATOM   2868  CA  SER A 182     -10.546 -31.564 -54.937  1.00  0.68     0.189 C 
ATOM   2870  CB  SER A 182      -9.049 -31.855 -54.663  1.00  0.68     0.169 C 
ATOM   2873  OG  SER A 182      -8.355 -30.651 -54.360  1.00  0.68    -0.380 OA
ATOM   2874  HG  SER A 182      -8.431 -29.989 -55.172  1.00  0.68     0.211 HD
ATOM   2875  C   SER A 182     -11.248 -31.123 -53.666  1.00  0.68     0.254 C 
ATOM   2876  O   SER A 182     -11.886 -30.069 -53.598  1.00  0.68    -0.270 OA
ATOM   2877  N   ASP A 183     -11.226 -31.999 -52.648  1.00  0.76    -0.337 N 
ATOM   2878  HN  ASP A 183     -10.699 -32.918 -52.797  1.00  0.76     0.164 HD
ATOM   2879  CA  ASP A 183     -11.858 -31.794 -51.371  1.00  0.76     0.170 C 
ATOM   2881  CB  ASP A 183     -12.794 -32.998 -51.072  1.00  0.76     0.129 C 
ATOM   2884  CG  ASP A 183     -12.036 -34.311 -51.110  1.00  0.76     0.188 C 
ATOM   2885  OD1 ASP A 183     -12.166 -35.040 -52.119  1.00  0.76    -0.647 OA
ATOM   2886  OD2 ASP A 183     -11.303 -34.581 -50.128  1.00  0.76    -0.647 OA
ATOM   2887  C   ASP A 183     -10.801 -31.565 -50.290  1.00  0.76     0.252 C 
ATOM   2888  O   ASP A 183      -9.614 -31.388 -50.554  1.00  0.76    -0.271 OA
ATOM   2889  N   SER A 184     -11.227 -31.529 -49.018  1.00  0.75    -0.336 N 
ATOM   2890  HN  SER A 184     -12.277 -31.625 -48.836  1.00  0.75     0.164 HD
ATOM   2891  CA  SER A 184     -10.349 -31.368 -47.875  1.00  0.75     0.189 C 
ATOM   2893  CB  SER A 184     -10.790 -30.165 -46.997  1.00  0.75     0.169 C 
ATOM   2896  OG  SER A 184     -12.180 -30.236 -46.672  1.00  0.75    -0.380 OA
ATOM   2897  HG  SER A 184     -12.747 -30.228 -47.556  1.00  0.75     0.211 HD
ATOM   2898  C   SER A 184     -10.281 -32.635 -47.036  1.00  0.75     0.254 C 
ATOM   2899  O   SER A 184      -9.809 -32.603 -45.900  1.00  0.75    -0.270 OA
ATOM   2900  N   GLY A 185     -10.710 -33.796 -47.576  1.00  0.75    -0.336 N 
ATOM   2901  HN  GLY A 185     -11.098 -33.767 -48.573  1.00  0.75     0.164 HD
ATOM   2902  CA  GLY A 185     -10.682 -35.085 -46.898  1.00  0.75     0.189 C 
ATOM   2905  C   GLY A 185     -12.048 -35.652 -46.615  1.00  0.75     0.253 C 
ATOM   2906  O   GLY A 185     -13.087 -35.096 -46.963  1.00  0.75    -0.270 OA
ATOM   2907  N   LEU A 186     -12.080 -36.826 -45.955  1.00  0.78    -0.337 N 
ATOM   2908  HN  LEU A 186     -11.155 -37.255 -45.629  1.00  0.78     0.164 HD
ATOM   2909  CA  LEU A 186     -13.313 -37.535 -45.666  1.00  0.78     0.159 C 
ATOM   2911  CB  LEU A 186     -13.092 -39.071 -45.671  1.00  0.78     0.032 C 
ATOM   2914  CG  LEU A 186     -14.360 -39.925 -45.428  1.00  0.78     0.002 C 
ATOM   2916  CD1 LEU A 186     -15.398 -39.770 -46.546  1.00  0.78     0.000 C 
ATOM   2920  CD2 LEU A 186     -14.002 -41.408 -45.271  1.00  0.78     0.000 C 
ATOM   2924  C   LEU A 186     -13.897 -37.102 -44.332  1.00  0.78     0.251 C 
ATOM   2925  O   LEU A 186     -13.231 -37.144 -43.296  1.00  0.78    -0.271 OA
ATOM   2926  N   PHE A 187     -15.180 -36.694 -44.333  1.00  0.78    -0.337 N 
ATOM   2927  HN  PHE A 187     -15.718 -36.735 -45.257  1.00  0.78     0.164 HD
ATOM   2928  CA  PHE A 187     -15.878 -36.204 -43.164  1.00  0.78     0.164 C 
ATOM   2930  CB  PHE A 187     -16.517 -34.810 -43.409  1.00  0.78     0.058 C 
ATOM   2933  CG  PHE A 187     -15.459 -33.750 -43.491  1.00  0.78    -0.020 A 
ATOM   2934  CD1 PHE A 187     -15.069 -33.037 -42.344  1.00  0.78    -0.004 A 
ATOM   2936  CD2 PHE A 187     -14.840 -33.461 -44.716  1.00  0.78    -0.004 A 
ATOM   2938  CE1 PHE A 187     -14.085 -32.042 -42.424  1.00  0.78    -0.000 A 
ATOM   2940  CE2 PHE A 187     -13.838 -32.490 -44.795  1.00  0.78    -0.000 A 
ATOM   2942  CZ  PHE A 187     -13.469 -31.769 -43.653  1.00  0.78    -0.000 A 
ATOM   2944  C   PHE A 187     -17.009 -37.150 -42.827  1.00  0.78     0.251 C 
ATOM   2945  O   PHE A 187     -17.724 -37.637 -43.702  1.00  0.78    -0.271 OA
ATOM   2946  N   THR A 188     -17.218 -37.403 -41.521  1.00  0.77    -0.336 N 
ATOM   2947  HN  THR A 188     -16.454 -37.151 -40.816  1.00  0.77     0.164 HD
ATOM   2948  CA  THR A 188     -18.453 -38.010 -41.037  1.00  0.77     0.186 C 
ATOM   2950  CB  THR A 188     -18.328 -39.333 -40.294  1.00  0.77     0.140 C 
ATOM   2952  OG1 THR A 188     -17.713 -40.316 -41.111  1.00  0.77    -0.382 OA
ATOM   2953  HG1 THR A 188     -18.292 -40.467 -41.974  1.00  0.77     0.210 HD
ATOM   2954  CG2 THR A 188     -19.711 -39.902 -39.935  1.00  0.77     0.034 C 
ATOM   2958  C   THR A 188     -19.095 -37.008 -40.119  1.00  0.77     0.253 C 
ATOM   2959  O   THR A 188     -18.456 -36.447 -39.230  1.00  0.77    -0.270 OA
ATOM   2960  N   VAL A 189     -20.386 -36.749 -40.363  1.00  0.80    -0.337 N 
ATOM   2961  HN  VAL A 189     -20.880 -37.376 -41.075  1.00  0.80     0.164 HD
ATOM   2962  CA  VAL A 189     -21.171 -35.705 -39.756  1.00  0.80     0.159 C 
ATOM   2964  CB  VAL A 189     -21.634 -34.718 -40.831  1.00  0.80     0.029 C 
ATOM   2966  CG1 VAL A 189     -23.002 -34.076 -40.546  1.00  0.80     0.002 C 
ATOM   2970  CG2 VAL A 189     -20.567 -33.611 -40.914  1.00  0.80     0.002 C 
ATOM   2974  C   VAL A 189     -22.336 -36.319 -39.007  1.00  0.80     0.251 C 
ATOM   2975  O   VAL A 189     -22.983 -37.264 -39.465  1.00  0.80    -0.271 OA
ATOM   2976  N   PHE A 190     -22.626 -35.778 -37.816  1.00  0.74    -0.337 N 
ATOM   2977  HN  PHE A 190     -21.898 -35.119 -37.391  1.00  0.74     0.164 HD
ATOM   2978  CA  PHE A 190     -23.830 -36.004 -37.056  1.00  0.74     0.164 C 
ATOM   2980  CB  PHE A 190     -23.570 -35.414 -35.647  1.00  0.74     0.058 C 
ATOM   2983  CG  PHE A 190     -24.377 -36.084 -34.589  1.00  0.74    -0.020 A 
ATOM   2984  CD1 PHE A 190     -25.718 -35.739 -34.416  1.00  0.74    -0.004 A 
ATOM   2986  CD2 PHE A 190     -23.801 -37.049 -33.749  1.00  0.74    -0.004 A 
ATOM   2988  CE1 PHE A 190     -26.490 -36.351 -33.428  1.00  0.74    -0.000 A 
ATOM   2990  CE2 PHE A 190     -24.567 -37.672 -32.756  1.00  0.74    -0.000 A 
ATOM   2992  CZ  PHE A 190     -25.915 -37.324 -32.597  1.00  0.74    -0.000 A 
ATOM   2994  C   PHE A 190     -25.059 -35.347 -37.717  1.00  0.74     0.251 C 
ATOM   2995  O   PHE A 190     -25.058 -34.157 -38.043  1.00  0.74    -0.271 OA
ATOM   2996  N   THR A 191     -26.167 -36.093 -37.940  1.00  0.75    -0.336 N 
ATOM   2997  HN  THR A 191     -26.136 -37.144 -37.741  1.00  0.75     0.164 HD
ATOM   2998  CA  THR A 191     -27.410 -35.498 -38.447  1.00  0.75     0.186 C 
ATOM   3000  CB  THR A 191     -28.093 -36.278 -39.582  1.00  0.75     0.140 C 
ATOM   3002  OG1 THR A 191     -29.271 -35.651 -40.076  1.00  0.75    -0.382 OA
ATOM   3003  HG1 THR A 191     -29.969 -35.555 -39.298  1.00  0.75     0.210 HD
ATOM   3004  CG2 THR A 191     -28.499 -37.693 -39.176  1.00  0.75     0.034 C 
ATOM   3008  C   THR A 191     -28.344 -35.233 -37.280  1.00  0.75     0.253 C 
ATOM   3009  O   THR A 191     -28.229 -35.813 -36.207  1.00  0.75    -0.270 OA
ATOM   3010  N   GLY A 192     -29.309 -34.304 -37.433  1.00  0.70    -0.336 N 
ATOM   3011  HN  GLY A 192     -29.488 -33.920 -38.415  1.00  0.70     0.164 HD
ATOM   3012  CA  GLY A 192     -30.126 -33.791 -36.332  1.00  0.70     0.189 C 
ATOM   3015  C   GLY A 192     -31.256 -34.650 -35.870  1.00  0.70     0.253 C 
ATOM   3016  O   GLY A 192     -32.273 -34.146 -35.408  1.00  0.70    -0.270 OA
ATOM   3017  N   VAL A 193     -31.117 -35.970 -36.011  1.00  0.68    -0.337 N 
ATOM   3018  HN  VAL A 193     -30.194 -36.339 -36.407  1.00  0.68     0.164 HD
ATOM   3019  CA  VAL A 193     -32.137 -36.930 -35.661  1.00  0.68     0.159 C 
ATOM   3021  CB  VAL A 193     -31.883 -38.206 -36.450  1.00  0.68     0.029 C 
ATOM   3023  CG1 VAL A 193     -32.864 -39.318 -36.045  1.00  0.68     0.002 C 
ATOM   3027  CG2 VAL A 193     -32.019 -37.899 -37.958  1.00  0.68     0.002 C 
ATOM   3031  C   VAL A 193     -32.163 -37.146 -34.153  1.00  0.68     0.251 C 
ATOM   3032  O   VAL A 193     -33.184 -36.925 -33.506  1.00  0.68    -0.271 OA
ATOM   3033  N   GLN A 194     -31.011 -37.481 -33.538  1.00  0.66    -0.338 N 
ATOM   3034  HN  GLN A 194     -30.168 -37.725 -34.150  1.00  0.66     0.164 HD
ATOM   3035  CA  GLN A 194     -30.843 -37.532 -32.094  1.00  0.66     0.160 C 
ATOM   3037  CB  GLN A 194     -29.437 -38.104 -31.796  1.00  0.66     0.042 C 
ATOM   3040  CG  GLN A 194     -29.060 -38.357 -30.317  1.00  0.66     0.090 C 
ATOM   3043  CD  GLN A 194     -29.788 -39.552 -29.692  1.00  0.66     0.227 C 
ATOM   3044  OE1 GLN A 194     -29.442 -40.699 -29.913  1.00  0.66    -0.273 OA
ATOM   3045  NE2 GLN A 194     -30.769 -39.280 -28.802  1.00  0.66    -0.369 N 
ATOM   3046 1HE2 GLN A 194     -31.007 -38.265 -28.562  1.00  0.66     0.159 HD
ATOM   3047 2HE2 GLN A 194     -31.307 -40.080 -28.338  1.00  0.66     0.159 HD
ATOM   3048  C   GLN A 194     -31.027 -36.198 -31.356  1.00  0.66     0.251 C 
ATOM   3049  O   GLN A 194     -31.606 -36.152 -30.271  1.00  0.66    -0.271 OA
ATOM   3050  N   ASN A 195     -30.516 -35.066 -31.895  1.00  0.65    -0.337 N 
ATOM   3051  HN  ASN A 195     -29.891 -35.139 -32.760  1.00  0.65     0.164 HD
ATOM   3052  CA  ASN A 195     -30.792 -33.752 -31.332  1.00  0.65     0.169 C 
ATOM   3054  CB  ASN A 195     -29.867 -33.467 -30.102  1.00  0.65     0.119 C 
ATOM   3057  CG  ASN A 195     -30.381 -32.326 -29.222  1.00  0.65     0.230 C 
ATOM   3058  OD1 ASN A 195     -30.729 -31.241 -29.687  1.00  0.65    -0.273 OA
ATOM   3059  ND2 ASN A 195     -30.423 -32.544 -27.889  1.00  0.65    -0.369 N 
ATOM   3060 1HD2 ASN A 195     -30.104 -33.484 -27.490  1.00  0.65     0.159 HD
ATOM   3061 2HD2 ASN A 195     -30.775 -31.776 -27.232  1.00  0.65     0.159 HD
ATOM   3062  C   ASN A 195     -30.576 -32.692 -32.412  1.00  0.65     0.251 C 
ATOM   3063  O   ASN A 195     -29.662 -32.814 -33.224  1.00  0.65    -0.271 OA
ATOM   3064  N   ILE A 196     -31.356 -31.583 -32.409  1.00  0.66    -0.338 N 
ATOM   3065  HN  ILE A 196     -32.177 -31.545 -31.723  1.00  0.66     0.164 HD
ATOM   3066  CA  ILE A 196     -31.140 -30.438 -33.288  1.00  0.66     0.159 C 
ATOM   3068  CB  ILE A 196     -32.280 -29.417 -33.315  1.00  0.66     0.029 C 
ATOM   3070  CG2 ILE A 196     -33.536 -30.124 -33.869  1.00  0.66     0.002 C 
ATOM   3074  CG1 ILE A 196     -32.537 -28.708 -31.963  1.00  0.66     0.002 C 
ATOM   3077  CD1 ILE A 196     -33.507 -27.525 -32.086  1.00  0.66     0.000 C 
ATOM   3081  C   ILE A 196     -29.818 -29.723 -33.041  1.00  0.66     0.251 C 
ATOM   3082  O   ILE A 196     -29.186 -29.221 -33.964  1.00  0.66    -0.271 OA
ATOM   3083  N   SER A 197     -29.314 -29.698 -31.789  1.00  0.72    -0.336 N 
ATOM   3084  HN  SER A 197     -29.847 -30.215 -31.018  1.00  0.72     0.164 HD
ATOM   3085  CA  SER A 197     -28.078 -29.002 -31.430  1.00  0.72     0.189 C 
ATOM   3087  CB  SER A 197     -27.870 -28.899 -29.894  1.00  0.72     0.169 C 
ATOM   3090  OG  SER A 197     -27.727 -30.180 -29.268  1.00  0.72    -0.380 OA
ATOM   3091  HG  SER A 197     -28.592 -30.751 -29.437  1.00  0.72     0.211 HD
ATOM   3092  C   SER A 197     -26.827 -29.622 -32.018  1.00  0.72     0.254 C 
ATOM   3093  O   SER A 197     -25.756 -29.025 -32.014  1.00  0.72    -0.270 OA
ATOM   3094  N   ARG A 198     -26.944 -30.845 -32.554  1.00  0.69    -0.337 N 
ATOM   3095  HN  ARG A 198     -27.903 -31.319 -32.527  1.00  0.69     0.164 HD
ATOM   3096  CA  ARG A 198     -25.851 -31.556 -33.164  1.00  0.69     0.159 C 
ATOM   3098  CB  ARG A 198     -25.786 -32.974 -32.558  1.00  0.69     0.034 C 
ATOM   3101  CG  ARG A 198     -25.482 -32.972 -31.044  1.00  0.69     0.027 C 
ATOM   3104  CD  ARG A 198     -25.404 -34.371 -30.425  1.00  0.69     0.116 C 
ATOM   3107  NE  ARG A 198     -25.002 -34.165 -28.990  1.00  0.69    -0.212 N 
ATOM   3108  HE  ARG A 198     -24.857 -33.159 -28.656  1.00  0.69     0.178 HD
ATOM   3109  CZ  ARG A 198     -24.812 -35.148 -28.100  1.00  0.69     0.666 C 
ATOM   3110  NH1 ARG A 198     -24.399 -34.851 -26.868  1.00  0.69    -0.235 N 
ATOM   3111 1HH1 ARG A 198     -24.221 -33.832 -26.594  1.00  0.69     0.174 HD
ATOM   3112 2HH1 ARG A 198     -24.245 -35.632 -26.153  1.00  0.69     0.174 HD
ATOM   3113  NH2 ARG A 198     -25.007 -36.422 -28.418  1.00  0.69    -0.235 N 
ATOM   3114 1HH2 ARG A 198     -25.324 -36.684 -29.406  1.00  0.69     0.174 HD
ATOM   3115 2HH2 ARG A 198     -24.847 -37.186 -27.687  1.00  0.69     0.174 HD
ATOM   3116  C   ARG A 198     -25.989 -31.597 -34.685  1.00  0.69     0.251 C 
ATOM   3117  O   ARG A 198     -25.301 -32.354 -35.361  1.00  0.69    -0.271 OA
ATOM   3118  N   ILE A 199     -26.863 -30.760 -35.290  1.00  0.74    -0.338 N 
ATOM   3119  HN  ILE A 199     -27.496 -30.156 -34.673  1.00  0.74     0.164 HD
ATOM   3120  CA  ILE A 199     -26.989 -30.636 -36.745  1.00  0.74     0.159 C 
ATOM   3122  CB  ILE A 199     -28.160 -29.735 -37.140  1.00  0.74     0.029 C 
ATOM   3124  CG2 ILE A 199     -28.100 -29.218 -38.601  1.00  0.74     0.002 C 
ATOM   3128  CG1 ILE A 199     -29.437 -30.562 -36.938  1.00  0.74     0.002 C 
ATOM   3131  CD1 ILE A 199     -30.734 -29.767 -36.878  1.00  0.74     0.000 C 
ATOM   3135  C   ILE A 199     -25.720 -30.199 -37.460  1.00  0.74     0.251 C 
ATOM   3136  O   ILE A 199     -25.236 -29.080 -37.309  1.00  0.74    -0.271 OA
ATOM   3137  N   HIS A 200     -25.140 -31.117 -38.265  1.00  0.77    -0.337 N 
ATOM   3138  HN  HIS A 200     -25.554 -32.104 -38.272  1.00  0.77     0.164 HD
ATOM   3139  CA  HIS A 200     -23.993 -30.860 -39.123  1.00  0.77     0.165 C 
ATOM   3141  CB  HIS A 200     -24.200 -29.714 -40.164  1.00  0.77     0.077 C 
ATOM   3144  CG  HIS A 200     -23.148 -29.630 -41.242  1.00  0.77     0.054 A 
ATOM   3145  CD2 HIS A 200     -22.320 -28.604 -41.578  1.00  0.77     0.086 A 
ATOM   3147  ND1 HIS A 200     -22.831 -30.753 -41.987  1.00  0.77    -0.340 N 
ATOM   3148  HD1 HIS A 200     -23.313 -31.708 -41.960  1.00  0.77     0.167 HD
ATOM   3149  CE1 HIS A 200     -21.808 -30.394 -42.737  1.00  0.77     0.151 A 
ATOM   3151  NE2 HIS A 200     -21.458 -29.103 -42.531  1.00  0.77    -0.336 N 
ATOM   3152  HE2 HIS A 200     -20.702 -28.597 -42.992  1.00  0.00     0.168 HD
ATOM   3153  C   HIS A 200     -22.712 -30.745 -38.306  1.00  0.77     0.251 C 
ATOM   3154  O   HIS A 200     -21.713 -30.169 -38.733  1.00  0.77    -0.271 OA
ATOM   3155  N   LEU A 201     -22.728 -31.310 -37.078  1.00  0.79    -0.338 N 
ATOM   3156  HN  LEU A 201     -23.666 -31.679 -36.720  1.00  0.79     0.164 HD
ATOM   3157  CA  LEU A 201     -21.580 -31.457 -36.207  1.00  0.79     0.159 C 
ATOM   3159  CB  LEU A 201     -22.068 -31.876 -34.792  1.00  0.79     0.032 C 
ATOM   3162  CG  LEU A 201     -21.032 -31.845 -33.650  1.00  0.79     0.002 C 
ATOM   3164  CD1 LEU A 201     -20.558 -30.420 -33.356  1.00  0.79     0.000 C 
ATOM   3168  CD2 LEU A 201     -21.611 -32.472 -32.373  1.00  0.79     0.000 C 
ATOM   3172  C   LEU A 201     -20.575 -32.455 -36.774  1.00  0.79     0.251 C 
ATOM   3173  O   LEU A 201     -20.945 -33.511 -37.283  1.00  0.79    -0.271 OA
ATOM   3174  N   VAL A 202     -19.268 -32.142 -36.727  1.00  0.81    -0.338 N 
ATOM   3175  HN  VAL A 202     -18.976 -31.216 -36.277  1.00  0.81     0.164 HD
ATOM   3176  CA  VAL A 202     -18.237 -33.015 -37.265  1.00  0.81     0.159 C 
ATOM   3178  CB  VAL A 202     -17.074 -32.210 -37.845  1.00  0.81     0.029 C 
ATOM   3180  CG1 VAL A 202     -15.970 -33.150 -38.374  1.00  0.81     0.002 C 
ATOM   3184  CG2 VAL A 202     -17.601 -31.318 -38.988  1.00  0.81     0.002 C 
ATOM   3188  C   VAL A 202     -17.713 -33.940 -36.179  1.00  0.81     0.251 C 
ATOM   3189  O   VAL A 202     -16.995 -33.509 -35.282  1.00  0.81    -0.271 OA
ATOM   3190  N   ASP A 203     -18.029 -35.252 -36.248  1.00  0.74    -0.337 N 
ATOM   3191  HN  ASP A 203     -18.675 -35.591 -37.031  1.00  0.74     0.164 HD
ATOM   3192  CA  ASP A 203     -17.517 -36.215 -35.290  1.00  0.74     0.170 C 
ATOM   3194  CB  ASP A 203     -18.488 -37.416 -35.150  1.00  0.74     0.129 C 
ATOM   3197  CG  ASP A 203     -19.925 -37.034 -34.833  1.00  0.74     0.188 C 
ATOM   3198  OD1 ASP A 203     -20.186 -36.436 -33.763  1.00  0.74    -0.647 OA
ATOM   3199  OD2 ASP A 203     -20.786 -37.407 -35.671  1.00  0.74    -0.647 OA
ATOM   3200  C   ASP A 203     -16.202 -36.832 -35.761  1.00  0.74     0.252 C 
ATOM   3201  O   ASP A 203     -15.427 -37.391 -34.984  1.00  0.74    -0.271 OA
ATOM   3202  N   LYS A 204     -15.920 -36.785 -37.081  1.00  0.73    -0.338 N 
ATOM   3203  HN  LYS A 204     -16.578 -36.263 -37.743  1.00  0.73     0.164 HD
ATOM   3204  CA  LYS A 204     -14.739 -37.432 -37.611  1.00  0.73     0.159 C 
ATOM   3206  CB  LYS A 204     -15.067 -38.916 -37.936  1.00  0.73     0.032 C 
ATOM   3209  CG  LYS A 204     -13.857 -39.770 -38.332  1.00  0.73     0.004 C 
ATOM   3212  CD  LYS A 204     -14.195 -41.250 -38.579  1.00  0.73     0.032 C 
ATOM   3215  CE  LYS A 204     -14.440 -42.037 -37.288  1.00  0.73     0.206 C 
ATOM   3218  NZ  LYS A 204     -14.399 -43.492 -37.565  1.00  0.73    -0.064 N 
ATOM   3219  HZ1 LYS A 204     -14.571 -44.033 -36.658  1.00  0.73     0.275 HD
ATOM   3220  HZ2 LYS A 204     -13.439 -43.754 -37.959  1.00  0.73     0.275 HD
ATOM   3221  HZ3 LYS A 204     -15.157 -43.741 -38.278  1.00  0.73     0.275 HD
ATOM   3222  C   LYS A 204     -14.206 -36.735 -38.853  1.00  0.73     0.251 C 
ATOM   3223  O   LYS A 204     -14.969 -36.359 -39.744  1.00  0.73    -0.271 OA
ATOM   3224  N   TRP A 205     -12.867 -36.591 -38.956  1.00  0.74    -0.337 N 
ATOM   3225  HN  TRP A 205     -12.270 -36.839 -38.104  1.00  0.74     0.164 HD
ATOM   3226  CA  TRP A 205     -12.187 -36.122 -40.149  1.00  0.74     0.164 C 
ATOM   3228  CB  TRP A 205     -11.656 -34.676 -39.959  1.00  0.74     0.060 C 
ATOM   3231  CG  TRP A 205     -10.963 -34.062 -41.171  1.00  0.74    -0.001 A 
ATOM   3232  CD2 TRP A 205      -9.688 -33.392 -41.143  1.00  0.74     0.013 A 
ATOM   3233  CE2 TRP A 205      -9.426 -32.953 -42.459  1.00  0.74     0.056 A 
ATOM   3234  CE3 TRP A 205      -8.784 -33.141 -40.113  1.00  0.74     0.001 A 
ATOM   3236  CD1 TRP A 205     -11.378 -34.042 -42.475  1.00  0.74     0.068 A 
ATOM   3238  NE1 TRP A 205     -10.467 -33.358 -43.251  1.00  0.74    -0.352 N 
ATOM   3239  HE1 TRP A 205     -10.558 -33.174 -44.301  1.00  0.74     0.166 HD
ATOM   3240  CZ2 TRP A 205      -8.267 -32.256 -42.766  1.00  0.74     0.017 A 
ATOM   3242  CZ3 TRP A 205      -7.603 -32.451 -40.429  1.00  0.74     0.000 A 
ATOM   3244  CH2 TRP A 205      -7.348 -32.010 -41.736  1.00  0.74     0.002 A 
ATOM   3246  C   TRP A 205     -11.019 -37.056 -40.449  1.00  0.74     0.251 C 
ATOM   3247  O   TRP A 205     -10.181 -37.310 -39.588  1.00  0.74    -0.271 OA
ATOM   3248  N   ASN A 206     -10.945 -37.629 -41.674  1.00  0.76    -0.337 N 
ATOM   3249  HN  ASN A 206     -11.739 -37.430 -42.363  1.00  0.76     0.164 HD
ATOM   3250  CA  ASN A 206      -9.857 -38.501 -42.126  1.00  0.76     0.169 C 
ATOM   3252  CB  ASN A 206      -8.547 -37.717 -42.397  1.00  0.76     0.119 C 
ATOM   3255  CG  ASN A 206      -8.785 -36.769 -43.559  1.00  0.76     0.230 C 
ATOM   3256  OD1 ASN A 206      -9.549 -37.067 -44.481  1.00  0.76    -0.273 OA
ATOM   3257  ND2 ASN A 206      -8.106 -35.602 -43.546  1.00  0.76    -0.369 N 
ATOM   3258 1HD2 ASN A 206      -7.437 -35.381 -42.741  1.00  0.76     0.159 HD
ATOM   3259 2HD2 ASN A 206      -8.237 -34.898 -44.341  1.00  0.76     0.159 HD
ATOM   3260  C   ASN A 206      -9.575 -39.700 -41.225  1.00  0.76     0.251 C 
ATOM   3261  O   ASN A 206      -8.437 -40.091 -40.991  1.00  0.76    -0.271 OA
ATOM   3262  N   GLY A 207     -10.640 -40.335 -40.701  1.00  0.77    -0.336 N 
ATOM   3263  HN  GLY A 207     -11.618 -39.977 -40.946  1.00  0.77     0.164 HD
ATOM   3264  CA  GLY A 207     -10.524 -41.487 -39.815  1.00  0.77     0.189 C 
ATOM   3267  C   GLY A 207     -10.528 -41.134 -38.348  1.00  0.77     0.253 C 
ATOM   3268  O   GLY A 207     -11.029 -41.909 -37.532  1.00  0.77    -0.270 OA
ATOM   3269  N   LEU A 208     -10.013 -39.945 -37.989  1.00  0.74    -0.337 N 
ATOM   3270  HN  LEU A 208      -9.777 -39.256 -38.773  1.00  0.74     0.164 HD
ATOM   3271  CA  LEU A 208      -9.750 -39.517 -36.628  1.00  0.74     0.159 C 
ATOM   3273  CB  LEU A 208      -8.430 -38.706 -36.582  1.00  0.74     0.032 C 
ATOM   3276  CG  LEU A 208      -7.181 -39.457 -37.095  1.00  0.74     0.002 C 
ATOM   3278  CD1 LEU A 208      -5.989 -38.494 -37.190  1.00  0.74     0.000 C 
ATOM   3282  CD2 LEU A 208      -6.818 -40.659 -36.211  1.00  0.74     0.000 C 
ATOM   3286  C   LEU A 208     -10.861 -38.640 -36.059  1.00  0.74     0.251 C 
ATOM   3287  O   LEU A 208     -11.546 -37.914 -36.774  1.00  0.74    -0.271 OA
ATOM   3288  N   SER A 209     -11.071 -38.679 -34.727  1.00  0.69    -0.336 N 
ATOM   3289  HN  SER A 209     -10.476 -39.352 -34.145  1.00  0.69     0.164 HD
ATOM   3290  CA  SER A 209     -12.060 -37.860 -34.029  1.00  0.69     0.189 C 
ATOM   3292  CB  SER A 209     -12.783 -38.671 -32.920  1.00  0.69     0.169 C 
ATOM   3295  OG  SER A 209     -11.848 -39.329 -32.056  1.00  0.69    -0.380 OA
ATOM   3296  HG  SER A 209     -11.256 -39.990 -32.618  1.00  0.69     0.211 HD
ATOM   3297  C   SER A 209     -11.425 -36.649 -33.369  1.00  0.69     0.254 C 
ATOM   3298  O   SER A 209     -12.082 -35.857 -32.702  1.00  0.69    -0.270 OA
ATOM   3299  N   LYS A 210     -10.112 -36.459 -33.561  1.00  0.67    -0.337 N 
ATOM   3300  HN  LYS A 210      -9.573 -37.174 -34.147  1.00  0.67     0.164 HD
ATOM   3301  CA  LYS A 210      -9.395 -35.339 -33.015  1.00  0.67     0.159 C 
ATOM   3303  CB  LYS A 210      -9.037 -35.504 -31.511  1.00  0.67     0.032 C 
ATOM   3306  CG  LYS A 210      -8.051 -36.637 -31.155  1.00  0.67     0.004 C 
ATOM   3309  CD  LYS A 210      -7.726 -36.627 -29.643  1.00  0.67     0.032 C 
ATOM   3312  CE  LYS A 210      -6.613 -37.590 -29.202  1.00  0.67     0.206 C 
ATOM   3315  NZ  LYS A 210      -6.297 -37.436 -27.753  1.00  0.67    -0.064 N 
ATOM   3316  HZ1 LYS A 210      -5.520 -38.120 -27.482  1.00  0.67     0.275 HD
ATOM   3317  HZ2 LYS A 210      -7.172 -37.643 -27.173  1.00  0.67     0.275 HD
ATOM   3318  HZ3 LYS A 210      -5.972 -36.434 -27.563  1.00  0.67     0.275 HD
ATOM   3319  C   LYS A 210      -8.157 -35.159 -33.855  1.00  0.67     0.251 C 
ATOM   3320  O   LYS A 210      -7.754 -36.062 -34.583  1.00  0.67    -0.271 OA
ATOM   3321  N   VAL A 211      -7.546 -33.969 -33.788  1.00  0.74    -0.338 N 
ATOM   3322  HN  VAL A 211      -8.025 -33.202 -33.216  1.00  0.74     0.164 HD
ATOM   3323  CA  VAL A 211      -6.287 -33.636 -34.429  1.00  0.74     0.159 C 
ATOM   3325  CB  VAL A 211      -6.196 -32.109 -34.576  1.00  0.74     0.029 C 
ATOM   3327  CG1 VAL A 211      -4.922 -31.648 -35.305  1.00  0.74     0.002 C 
ATOM   3331  CG2 VAL A 211      -7.436 -31.593 -35.337  1.00  0.74     0.002 C 
ATOM   3335  C   VAL A 211      -5.135 -34.232 -33.606  1.00  0.74     0.251 C 
ATOM   3336  O   VAL A 211      -5.291 -34.510 -32.417  1.00  0.74    -0.271 OA
ATOM   3337  N   ASP A 212      -3.963 -34.505 -34.212  1.00  0.69    -0.337 N 
ATOM   3338  HN  ASP A 212      -3.889 -34.351 -35.268  1.00  0.69     0.164 HD
ATOM   3339  CA  ASP A 212      -2.792 -34.999 -33.503  1.00  0.69     0.170 C 
ATOM   3341  CB  ASP A 212      -2.442 -36.387 -34.104  1.00  0.69     0.129 C 
ATOM   3344  CG  ASP A 212      -2.413 -36.300 -35.621  1.00  0.69     0.188 C 
ATOM   3345  OD1 ASP A 212      -3.448 -36.634 -36.246  1.00  0.69    -0.647 OA
ATOM   3346  OD2 ASP A 212      -1.393 -35.809 -36.153  1.00  0.69    -0.647 OA
ATOM   3347  C   ASP A 212      -1.594 -34.027 -33.521  1.00  0.69     0.252 C 
ATOM   3348  O   ASP A 212      -0.595 -34.243 -32.837  1.00  0.69    -0.271 OA
ATOM   3349  N   PHE A 213      -1.689 -32.887 -34.242  1.00  0.65    -0.337 N 
ATOM   3350  HN  PHE A 213      -2.644 -32.625 -34.648  1.00  0.65     0.164 HD
ATOM   3351  CA  PHE A 213      -0.563 -31.994 -34.498  1.00  0.65     0.164 C 
ATOM   3353  CB  PHE A 213      -0.642 -31.432 -35.951  1.00  0.65     0.058 C 
ATOM   3356  CG  PHE A 213      -0.242 -32.470 -36.966  1.00  0.65    -0.020 A 
ATOM   3357  CD1 PHE A 213       1.099 -32.884 -37.045  1.00  0.65    -0.004 A 
ATOM   3359  CD2 PHE A 213      -1.177 -33.033 -37.851  1.00  0.65    -0.004 A 
ATOM   3361  CE1 PHE A 213       1.501 -33.842 -37.984  1.00  0.65    -0.000 A 
ATOM   3363  CE2 PHE A 213      -0.780 -33.999 -38.787  1.00  0.65    -0.000 A 
ATOM   3365  CZ  PHE A 213       0.559 -34.400 -38.856  1.00  0.65    -0.000 A 
ATOM   3367  C   PHE A 213      -0.435 -30.799 -33.544  1.00  0.65     0.251 C 
ATOM   3368  O   PHE A 213       0.437 -29.951 -33.746  1.00  0.65    -0.271 OA
ATOM   3369  N   TRP A 214      -1.263 -30.694 -32.481  1.00  0.66    -0.337 N 
ATOM   3370  HN  TRP A 214      -2.041 -31.420 -32.371  1.00  0.66     0.164 HD
ATOM   3371  CA  TRP A 214      -1.151 -29.640 -31.473  1.00  0.66     0.164 C 
ATOM   3373  CB  TRP A 214      -2.441 -28.782 -31.344  1.00  0.66     0.060 C 
ATOM   3376  CG  TRP A 214      -2.905 -28.175 -32.655  1.00  0.66    -0.001 A 
ATOM   3377  CD2 TRP A 214      -2.138 -27.249 -33.445  1.00  0.66     0.013 A 
ATOM   3378  CE2 TRP A 214      -2.880 -27.005 -34.621  1.00  0.66     0.056 A 
ATOM   3379  CE3 TRP A 214      -0.898 -26.644 -33.241  1.00  0.66     0.001 A 
ATOM   3381  CD1 TRP A 214      -4.050 -28.429 -33.362  1.00  0.66     0.068 A 
ATOM   3383  NE1 TRP A 214      -4.044 -27.723 -34.547  1.00  0.66    -0.352 N 
ATOM   3384  HE1 TRP A 214      -4.819 -27.734 -35.285  1.00  0.66     0.166 HD
ATOM   3385  CZ2 TRP A 214      -2.391 -26.175 -35.613  1.00  0.66     0.017 A 
ATOM   3387  CZ3 TRP A 214      -0.415 -25.786 -34.240  1.00  0.66     0.000 A 
ATOM   3389  CH2 TRP A 214      -1.150 -25.558 -35.411  1.00  0.66     0.002 A 
ATOM   3391  C   TRP A 214      -0.781 -30.209 -30.108  1.00  0.66     0.251 C 
ATOM   3392  O   TRP A 214      -0.868 -31.406 -29.858  1.00  0.66    -0.271 OA
ATOM   3393  N   HIS A 215      -0.331 -29.360 -29.160  1.00  0.68    -0.337 N 
ATOM   3394  HN  HIS A 215      -0.475 -28.307 -29.288  1.00  0.68     0.164 HD
ATOM   3395  CA  HIS A 215       0.349 -29.849 -27.963  1.00  0.68     0.165 C 
ATOM   3397  CB  HIS A 215       1.393 -28.822 -27.472  1.00  0.68     0.077 C 
ATOM   3400  CG  HIS A 215       2.532 -28.650 -28.412  1.00  0.68     0.054 A 
ATOM   3401  CD2 HIS A 215       2.822 -27.670 -29.305  1.00  0.68     0.086 A 
ATOM   3403  ND1 HIS A 215       3.504 -29.625 -28.433  1.00  0.68    -0.340 N 
ATOM   3404  HD1 HIS A 215       3.544 -30.515 -27.841  1.00  0.68     0.167 HD
ATOM   3405  CE1 HIS A 215       4.371 -29.228 -29.336  1.00  0.68     0.151 A 
ATOM   3407  NE2 HIS A 215       4.009 -28.049 -29.898  1.00  0.68    -0.336 N 
ATOM   3408  HE2 HIS A 215       4.517 -27.539 -30.621  1.00  0.00     0.168 HD
ATOM   3409  C   HIS A 215      -0.547 -30.097 -26.756  1.00  0.68     0.251 C 
ATOM   3410  O   HIS A 215      -0.071 -30.505 -25.707  1.00  0.68    -0.271 OA
ATOM   3411  N   SER A 216      -1.869 -29.867 -26.841  1.00  0.73    -0.336 N 
ATOM   3412  HN  SER A 216      -2.271 -29.445 -27.738  1.00  0.73     0.164 HD
ATOM   3413  CA  SER A 216      -2.767 -30.182 -25.732  1.00  0.73     0.189 C 
ATOM   3415  CB  SER A 216      -3.130 -28.959 -24.825  1.00  0.73     0.169 C 
ATOM   3418  OG  SER A 216      -4.000 -28.016 -25.461  1.00  0.73    -0.380 OA
ATOM   3419  HG  SER A 216      -3.537 -27.640 -26.325  1.00  0.73     0.211 HD
ATOM   3420  C   SER A 216      -4.036 -30.815 -26.264  1.00  0.73     0.254 C 
ATOM   3421  O   SER A 216      -4.412 -30.601 -27.416  1.00  0.73    -0.270 OA
ATOM   3422  N   ASP A 217      -4.753 -31.617 -25.442  1.00  0.76    -0.337 N 
ATOM   3423  HN  ASP A 217      -4.388 -31.794 -24.452  1.00  0.76     0.164 HD
ATOM   3424  CA  ASP A 217      -6.001 -32.249 -25.849  1.00  0.76     0.170 C 
ATOM   3426  CB  ASP A 217      -6.543 -33.189 -24.745  1.00  0.76     0.129 C 
ATOM   3429  CG  ASP A 217      -5.907 -34.596 -24.855  1.00  0.76     0.188 C 
ATOM   3430  OD1 ASP A 217      -6.208 -35.299 -25.846  1.00  0.76    -0.647 OA
ATOM   3431  OD2 ASP A 217      -5.134 -34.922 -23.954  1.00  0.76    -0.647 OA
ATOM   3432  C   ASP A 217      -7.081 -31.251 -26.250  1.00  0.76     0.252 C 
ATOM   3433  O   ASP A 217      -7.764 -31.446 -27.248  1.00  0.76    -0.271 OA
ATOM   3434  N   GLN A 218      -7.214 -30.119 -25.523  1.00  0.72    -0.337 N 
ATOM   3435  HN  GLN A 218      -6.609 -30.015 -24.647  1.00  0.72     0.164 HD
ATOM   3436  CA  GLN A 218      -8.126 -29.029 -25.852  1.00  0.72     0.160 C 
ATOM   3438  CB  GLN A 218      -8.056 -27.920 -24.774  1.00  0.72     0.042 C 
ATOM   3441  CG  GLN A 218      -8.558 -28.378 -23.384  1.00  0.72     0.090 C 
ATOM   3444  CD  GLN A 218      -8.346 -27.277 -22.344  1.00  0.72     0.227 C 
ATOM   3445  OE1 GLN A 218      -7.370 -26.531 -22.384  1.00  0.72    -0.273 OA
ATOM   3446  NE2 GLN A 218      -9.266 -27.180 -21.357  1.00  0.72    -0.369 N 
ATOM   3447 1HE2 GLN A 218     -10.095 -27.856 -21.330  1.00  0.72     0.159 HD
ATOM   3448 2HE2 GLN A 218      -9.165 -26.427 -20.604  1.00  0.72     0.159 HD
ATOM   3449  C   GLN A 218      -7.874 -28.393 -27.214  1.00  0.72     0.251 C 
ATOM   3450  O   GLN A 218      -8.804 -28.140 -27.976  1.00  0.72    -0.271 OA
ATOM   3451  N   CYS A 219      -6.599 -28.161 -27.583  1.00  0.76    -0.337 N 
ATOM   3452  HN  CYS A 219      -5.812 -28.423 -26.906  1.00  0.76     0.164 HD
ATOM   3453  CA  CYS A 219      -6.250 -27.569 -28.864  1.00  0.76     0.170 C 
ATOM   3455  CB  CYS A 219      -4.790 -27.053 -28.842  1.00  0.76     0.085 C 
ATOM   3458  SG  CYS A 219      -4.570 -25.641 -27.712  1.00  0.76    -0.165 SA
ATOM   3459  HG  CYS A 219      -5.360 -24.630 -28.100  1.00  0.76     0.102 HD
ATOM   3460  C   CYS A 219      -6.400 -28.535 -30.033  1.00  0.76     0.252 C 
ATOM   3461  O   CYS A 219      -6.474 -28.125 -31.189  1.00  0.76    -0.271 OA
ATOM   3462  N   ASN A 220      -6.483 -29.850 -29.754  1.00  0.72    -0.337 N 
ATOM   3463  HN  ASN A 220      -6.429 -30.154 -28.729  1.00  0.72     0.164 HD
ATOM   3464  CA  ASN A 220      -6.641 -30.876 -30.764  1.00  0.72     0.169 C 
ATOM   3466  CB  ASN A 220      -5.875 -32.143 -30.323  1.00  0.72     0.119 C 
ATOM   3469  CG  ASN A 220      -4.400 -31.980 -30.652  1.00  0.72     0.230 C 
ATOM   3470  OD1 ASN A 220      -4.022 -31.669 -31.782  1.00  0.72    -0.273 OA
ATOM   3471  ND2 ASN A 220      -3.528 -32.190 -29.645  1.00  0.72    -0.369 N 
ATOM   3472 1HD2 ASN A 220      -3.887 -32.457 -28.673  1.00  0.72     0.159 HD
ATOM   3473 2HD2 ASN A 220      -2.477 -32.090 -29.818  1.00  0.72     0.159 HD
ATOM   3474  C   ASN A 220      -8.087 -31.293 -30.984  1.00  0.72     0.251 C 
ATOM   3475  O   ASN A 220      -8.374 -32.101 -31.866  1.00  0.72    -0.271 OA
ATOM   3476  N   MET A 221      -9.055 -30.763 -30.217  1.00  0.71    -0.337 N 
ATOM   3477  HN  MET A 221      -8.785 -30.090 -29.431  1.00  0.71     0.164 HD
ATOM   3478  CA  MET A 221     -10.458 -31.078 -30.425  1.00  0.71     0.160 C 
ATOM   3480  CB  MET A 221     -11.350 -30.468 -29.318  1.00  0.71     0.043 C 
ATOM   3483  CG  MET A 221     -11.052 -31.010 -27.909  1.00  0.71     0.060 C 
ATOM   3486  SD  MET A 221     -12.043 -30.250 -26.590  1.00  0.71    -0.139 SA
ATOM   3487  CE  MET A 221     -11.374 -31.319 -25.282  1.00  0.71     0.069 C 
ATOM   3491  C   MET A 221     -10.994 -30.635 -31.787  1.00  0.71     0.251 C 
ATOM   3492  O   MET A 221     -10.689 -29.545 -32.277  1.00  0.71    -0.271 OA
ATOM   3493  N   ILE A 222     -11.839 -31.472 -32.425  1.00  0.77    -0.338 N 
ATOM   3494  HN  ILE A 222     -11.965 -32.461 -32.036  1.00  0.77     0.164 HD
ATOM   3495  CA  ILE A 222     -12.586 -31.097 -33.614  1.00  0.77     0.159 C 
ATOM   3497  CB  ILE A 222     -12.666 -32.207 -34.661  1.00  0.77     0.029 C 
ATOM   3499  CG2 ILE A 222     -13.606 -31.779 -35.815  1.00  0.77     0.002 C 
ATOM   3503  CG1 ILE A 222     -11.248 -32.538 -35.186  1.00  0.77     0.002 C 
ATOM   3506  CD1 ILE A 222     -11.214 -33.729 -36.152  1.00  0.77     0.000 C 
ATOM   3510  C   ILE A 222     -13.972 -30.721 -33.134  1.00  0.77     0.251 C 
ATOM   3511  O   ILE A 222     -14.740 -31.562 -32.677  1.00  0.77    -0.271 OA
ATOM   3512  N   ASN A 223     -14.306 -29.422 -33.196  1.00  0.79    -0.337 N 
ATOM   3513  HN  ASN A 223     -13.642 -28.750 -33.699  1.00  0.79     0.164 HD
ATOM   3514  CA  ASN A 223     -15.516 -28.885 -32.619  1.00  0.79     0.169 C 
ATOM   3516  CB  ASN A 223     -15.238 -27.734 -31.612  1.00  0.79     0.119 C 
ATOM   3519  CG  ASN A 223     -14.476 -28.204 -30.381  1.00  0.79     0.230 C 
ATOM   3520  OD1 ASN A 223     -14.347 -29.388 -30.089  1.00  0.79    -0.273 OA
ATOM   3521  ND2 ASN A 223     -13.972 -27.235 -29.580  1.00  0.79    -0.369 N 
ATOM   3522 1HD2 ASN A 223     -14.120 -26.205 -29.829  1.00  0.79     0.159 HD
ATOM   3523 2HD2 ASN A 223     -13.426 -27.500 -28.699  1.00  0.79     0.159 HD
ATOM   3524  C   ASN A 223     -16.363 -28.280 -33.716  1.00  0.79     0.251 C 
ATOM   3525  O   ASN A 223     -15.858 -27.677 -34.661  1.00  0.79    -0.271 OA
ATOM   3526  N   GLY A 224     -17.698 -28.375 -33.575  1.00  0.84    -0.336 N 
ATOM   3527  HN  GLY A 224     -18.090 -28.994 -32.795  1.00  0.84     0.164 HD
ATOM   3528  CA  GLY A 224     -18.628 -27.669 -34.442  1.00  0.84     0.189 C 
ATOM   3531  C   GLY A 224     -18.762 -28.157 -35.859  1.00  0.84     0.253 C 
ATOM   3532  O   GLY A 224     -18.605 -29.336 -36.166  1.00  0.84    -0.270 OA
ATOM   3533  N   THR A 225     -19.164 -27.244 -36.757  1.00  0.83    -0.336 N 
ATOM   3534  HN  THR A 225     -19.226 -26.221 -36.449  1.00  0.83     0.164 HD
ATOM   3535  CA  THR A 225     -19.520 -27.577 -38.132  1.00  0.83     0.186 C 
ATOM   3537  CB  THR A 225     -20.819 -26.914 -38.607  1.00  0.83     0.140 C 
ATOM   3539  OG1 THR A 225     -20.695 -25.517 -38.843  1.00  0.83    -0.382 OA
ATOM   3540  HG1 THR A 225     -20.405 -25.036 -37.956  1.00  0.83     0.210 HD
ATOM   3541  CG2 THR A 225     -21.924 -27.093 -37.554  1.00  0.83     0.034 C 
ATOM   3545  C   THR A 225     -18.386 -27.277 -39.101  1.00  0.83     0.253 C 
ATOM   3546  O   THR A 225     -17.327 -26.785 -38.721  1.00  0.83    -0.270 OA
ATOM   3547  N   SER A 226     -18.579 -27.516 -40.420  1.00  0.81    -0.335 N 
ATOM   3548  HN  SER A 226     -19.455 -28.047 -40.730  1.00  0.81     0.164 HD
ATOM   3549  CA  SER A 226     -17.619 -27.066 -41.435  1.00  0.81     0.189 C 
ATOM   3551  CB  SER A 226     -17.656 -27.903 -42.758  1.00  0.81     0.169 C 
ATOM   3554  OG  SER A 226     -18.927 -27.899 -43.421  1.00  0.81    -0.380 OA
ATOM   3555  HG  SER A 226     -19.657 -28.301 -42.782  1.00  0.81     0.211 HD
ATOM   3556  C   SER A 226     -17.810 -25.592 -41.802  1.00  0.81     0.254 C 
ATOM   3557  O   SER A 226     -17.223 -25.092 -42.756  1.00  0.81    -0.270 OA
ATOM   3558  N   GLY A 227     -18.639 -24.835 -41.040  1.00  0.82    -0.336 N 
ATOM   3559  HN  GLY A 227     -19.184 -25.327 -40.261  1.00  0.82     0.164 HD
ATOM   3560  CA  GLY A 227     -18.843 -23.394 -41.205  1.00  0.82     0.189 C 
ATOM   3563  C   GLY A 227     -19.793 -23.015 -42.305  1.00  0.82     0.253 C 
ATOM   3564  O   GLY A 227     -20.069 -21.842 -42.534  1.00  0.82    -0.270 OA
ATOM   3565  N   GLN A 228     -20.357 -24.012 -43.004  1.00  0.77    -0.337 N 
ATOM   3566  HN  GLN A 228     -20.113 -25.021 -42.744  1.00  0.77     0.164 HD
ATOM   3567  CA  GLN A 228     -21.282 -23.781 -44.096  1.00  0.77     0.160 C 
ATOM   3569  CB  GLN A 228     -21.042 -24.831 -45.207  1.00  0.77     0.042 C 
ATOM   3572  CG  GLN A 228     -19.609 -24.824 -45.780  1.00  0.77     0.090 C 
ATOM   3575  CD  GLN A 228     -19.492 -25.881 -46.876  1.00  0.77     0.227 C 
ATOM   3576  OE1 GLN A 228     -20.489 -26.418 -47.370  1.00  0.77    -0.273 OA
ATOM   3577  NE2 GLN A 228     -18.240 -26.198 -47.258  1.00  0.77    -0.369 N 
ATOM   3578 1HE2 GLN A 228     -17.402 -25.717 -46.798  1.00  0.77     0.159 HD
ATOM   3579 2HE2 GLN A 228     -18.083 -26.931 -48.021  1.00  0.77     0.159 HD
ATOM   3580  C   GLN A 228     -22.737 -23.898 -43.662  1.00  0.77     0.251 C 
ATOM   3581  O   GLN A 228     -23.646 -23.646 -44.449  1.00  0.77    -0.271 OA
ATOM   3582  N   MET A 229     -22.990 -24.282 -42.396  1.00  0.79    -0.337 N 
ATOM   3583  HN  MET A 229     -22.159 -24.454 -41.744  1.00  0.79     0.164 HD
ATOM   3584  CA  MET A 229     -24.323 -24.475 -41.869  1.00  0.79     0.160 C 
ATOM   3586  CB  MET A 229     -24.926 -25.808 -42.405  1.00  0.79     0.043 C 
ATOM   3589  CG  MET A 229     -26.418 -26.059 -42.096  1.00  0.79     0.060 C 
ATOM   3592  SD  MET A 229     -27.560 -24.723 -42.580  1.00  0.79    -0.139 SA
ATOM   3593  CE  MET A 229     -27.269 -24.708 -44.370  1.00  0.79     0.069 C 
ATOM   3597  C   MET A 229     -24.223 -24.491 -40.349  1.00  0.79     0.251 C 
ATOM   3598  O   MET A 229     -23.153 -24.781 -39.806  1.00  0.79    -0.271 OA
ATOM   3599  N   TRP A 230     -25.326 -24.204 -39.629  1.00  0.81    -0.337 N 
ATOM   3600  HN  TRP A 230     -26.204 -23.909 -40.165  1.00  0.81     0.164 HD
ATOM   3601  CA  TRP A 230     -25.413 -24.265 -38.186  1.00  0.81     0.164 C 
ATOM   3603  CB  TRP A 230     -25.592 -22.854 -37.571  1.00  0.81     0.060 C 
ATOM   3606  CG  TRP A 230     -24.339 -22.040 -37.762  1.00  0.81    -0.001 A 
ATOM   3607  CD2 TRP A 230     -24.064 -21.183 -38.880  1.00  0.81     0.013 A 
ATOM   3608  CE2 TRP A 230     -22.686 -20.829 -38.777  1.00  0.81     0.056 A 
ATOM   3609  CE3 TRP A 230     -24.818 -20.709 -39.923  1.00  0.81     0.001 A 
ATOM   3611  CD1 TRP A 230     -23.194 -22.158 -37.042  1.00  0.81     0.068 A 
ATOM   3613  NE1 TRP A 230     -22.229 -21.415 -37.627  1.00  0.81    -0.352 N 
ATOM   3614  HE1 TRP A 230     -21.237 -21.300 -37.242  1.00  0.81     0.166 HD
ATOM   3615  CZ2 TRP A 230     -22.077 -20.042 -39.723  1.00  0.81     0.017 A 
ATOM   3617  CZ3 TRP A 230     -24.198 -19.874 -40.856  1.00  0.81     0.000 A 
ATOM   3619  CH2 TRP A 230     -22.825 -19.575 -40.786  1.00  0.81     0.002 A 
ATOM   3621  C   TRP A 230     -26.651 -25.050 -37.815  1.00  0.81     0.254 C 
ATOM   3622  O   TRP A 230     -27.553 -25.183 -38.642  1.00  0.81    -0.270 OA
ATOM   3623  N   PRO A 231     -26.760 -25.576 -36.605  1.00  0.81    -0.312 N 
ATOM   3624  CD  PRO A 231     -25.628 -25.840 -35.712  1.00  0.81     0.105 C 
ATOM   3627  CA  PRO A 231     -28.037 -25.895 -35.977  1.00  0.81     0.163 C 
ATOM   3629  CB  PRO A 231     -27.634 -26.275 -34.544  1.00  0.81     0.034 C 
ATOM   3632  CG  PRO A 231     -26.204 -26.794 -34.675  1.00  0.81     0.027 C 
ATOM   3635  C   PRO A 231     -29.126 -24.801 -36.018  1.00  0.81     0.254 C 
ATOM   3636  O   PRO A 231     -28.764 -23.625 -35.943  1.00  0.81    -0.270 OA
ATOM   3637  N   PRO A 232     -30.418 -25.111 -36.127  1.00  0.77    -0.312 N 
ATOM   3638  CD  PRO A 232     -30.906 -26.477 -36.256  1.00  0.77     0.105 C 
ATOM   3641  CA  PRO A 232     -31.513 -24.178 -35.912  1.00  0.77     0.163 C 
ATOM   3643  CB  PRO A 232     -32.705 -24.948 -36.507  1.00  0.77     0.034 C 
ATOM   3646  CG  PRO A 232     -32.428 -26.403 -36.147  1.00  0.77     0.027 C 
ATOM   3649  C   PRO A 232     -31.745 -23.849 -34.447  1.00  0.77     0.251 C 
ATOM   3650  O   PRO A 232     -31.302 -24.577 -33.560  1.00  0.77    -0.271 OA
ATOM   3651  N   PHE A 233     -32.451 -22.728 -34.202  1.00  0.70    -0.337 N 
ATOM   3652  HN  PHE A 233     -32.797 -22.184 -35.056  1.00  0.70     0.164 HD
ATOM   3653  CA  PHE A 233     -32.791 -22.181 -32.900  1.00  0.70     0.164 C 
ATOM   3655  CB  PHE A 233     -33.752 -23.131 -32.136  1.00  0.70     0.058 C 
ATOM   3658  CG  PHE A 233     -34.577 -22.388 -31.124  1.00  0.70    -0.020 A 
ATOM   3659  CD1 PHE A 233     -34.386 -22.605 -29.752  1.00  0.70    -0.004 A 
ATOM   3661  CD2 PHE A 233     -35.546 -21.460 -31.542  1.00  0.70    -0.004 A 
ATOM   3663  CE1 PHE A 233     -35.147 -21.905 -28.808  1.00  0.70    -0.000 A 
ATOM   3665  CE2 PHE A 233     -36.306 -20.754 -30.602  1.00  0.70    -0.000 A 
ATOM   3667  CZ  PHE A 233     -36.106 -20.978 -29.233  1.00  0.70    -0.000 A 
ATOM   3669  C   PHE A 233     -31.596 -21.680 -32.077  1.00  0.70     0.251 C 
ATOM   3670  O   PHE A 233     -31.423 -21.980 -30.897  1.00  0.70    -0.271 OA
ATOM   3671  N   MET A 234     -30.721 -20.870 -32.703  1.00  0.73    -0.337 N 
ATOM   3672  HN  MET A 234     -30.876 -20.656 -33.740  1.00  0.73     0.164 HD
ATOM   3673  CA  MET A 234     -29.577 -20.273 -32.036  1.00  0.73     0.160 C 
ATOM   3675  CB  MET A 234     -28.473 -19.873 -33.041  1.00  0.73     0.043 C 
ATOM   3678  CG  MET A 234     -27.900 -21.061 -33.847  1.00  0.73     0.060 C 
ATOM   3681  SD  MET A 234     -26.969 -22.298 -32.879  1.00  0.73    -0.139 SA
ATOM   3682  CE  MET A 234     -28.292 -23.440 -32.376  1.00  0.73     0.069 C 
ATOM   3686  C   MET A 234     -29.927 -19.108 -31.121  1.00  0.73     0.251 C 
ATOM   3687  O   MET A 234     -30.781 -18.268 -31.406  1.00  0.73    -0.271 OA
ATOM   3688  N   THR A 235     -29.235 -19.031 -29.969  1.00  0.74    -0.336 N 
ATOM   3689  HN  THR A 235     -28.414 -19.704 -29.833  1.00  0.74     0.164 HD
ATOM   3690  CA  THR A 235     -29.529 -18.096 -28.899  1.00  0.74     0.187 C 
ATOM   3692  CB  THR A 235     -29.691 -18.752 -27.522  1.00  0.74     0.140 C 
ATOM   3694  OG1 THR A 235     -28.570 -19.544 -27.153  1.00  0.74    -0.382 OA
ATOM   3695  HG1 THR A 235     -28.435 -20.310 -27.858  1.00  0.74     0.210 HD
ATOM   3696  CG2 THR A 235     -30.901 -19.695 -27.574  1.00  0.74     0.034 C 
ATOM   3700  C   THR A 235     -28.405 -17.077 -28.849  1.00  0.74     0.257 C 
ATOM   3701  O   THR A 235     -27.264 -17.444 -29.120  1.00  0.74    -0.270 OA
ATOM   3702  N   PRO A 236     -28.619 -15.795 -28.545  1.00  0.77    -0.312 N 
ATOM   3703  CD  PRO A 236     -29.947 -15.168 -28.542  1.00  0.77     0.105 C 
ATOM   3706  CA  PRO A 236     -27.551 -14.789 -28.559  1.00  0.77     0.163 C 
ATOM   3708  CB  PRO A 236     -28.282 -13.495 -28.180  1.00  0.77     0.034 C 
ATOM   3711  CG  PRO A 236     -29.681 -13.679 -28.763  1.00  0.77     0.027 C 
ATOM   3714  C   PRO A 236     -26.388 -15.038 -27.614  1.00  0.77     0.251 C 
ATOM   3715  O   PRO A 236     -25.299 -14.523 -27.850  1.00  0.77    -0.271 OA
ATOM   3716  N   GLU A 237     -26.614 -15.769 -26.511  1.00  0.71    -0.338 N 
ATOM   3717  HN  GLU A 237     -27.605 -16.139 -26.350  1.00  0.71     0.164 HD
ATOM   3718  CA  GLU A 237     -25.604 -16.088 -25.526  1.00  0.71     0.160 C 
ATOM   3720  CB  GLU A 237     -26.311 -16.523 -24.225  1.00  0.71     0.043 C 
ATOM   3723  CG  GLU A 237     -27.213 -15.423 -23.617  1.00  0.71     0.100 C 
ATOM   3726  CD  GLU A 237     -28.033 -15.937 -22.436  1.00  0.71     0.185 C 
ATOM   3727  OE1 GLU A 237     -28.015 -17.168 -22.179  1.00  0.71    -0.647 OA
ATOM   3728  OE2 GLU A 237     -28.714 -15.088 -21.808  1.00  0.71    -0.647 OA
ATOM   3729  C   GLU A 237     -24.662 -17.210 -25.939  1.00  0.71     0.251 C 
ATOM   3730  O   GLU A 237     -23.564 -17.335 -25.397  1.00  0.71    -0.271 OA
ATOM   3731  N   SER A 238     -25.043 -18.080 -26.904  1.00  0.74    -0.336 N 
ATOM   3732  HN  SER A 238     -25.979 -17.942 -27.403  1.00  0.74     0.164 HD
ATOM   3733  CA  SER A 238     -24.190 -19.202 -27.268  1.00  0.74     0.189 C 
ATOM   3735  CB  SER A 238     -24.917 -20.484 -27.776  1.00  0.74     0.169 C 
ATOM   3738  OG  SER A 238     -25.549 -20.322 -29.044  1.00  0.74    -0.380 OA
ATOM   3739  HG  SER A 238     -26.268 -19.560 -28.982  1.00  0.74     0.211 HD
ATOM   3740  C   SER A 238     -23.024 -18.821 -28.161  1.00  0.74     0.254 C 
ATOM   3741  O   SER A 238     -23.019 -17.843 -28.906  1.00  0.74    -0.270 OA
ATOM   3742  N   SER A 239     -21.954 -19.617 -28.058  1.00  0.79    -0.335 N 
ATOM   3743  HN  SER A 239     -22.008 -20.443 -27.380  1.00  0.79     0.164 HD
ATOM   3744  CA  SER A 239     -20.736 -19.434 -28.800  1.00  0.79     0.189 C 
ATOM   3746  CB  SER A 239     -19.504 -19.596 -27.885  1.00  0.79     0.169 C 
ATOM   3749  OG  SER A 239     -18.304 -19.488 -28.643  1.00  0.79    -0.380 OA
ATOM   3750  HG  SER A 239     -18.285 -20.238 -29.377  1.00  0.79     0.211 HD
ATOM   3751  C   SER A 239     -20.733 -20.551 -29.807  1.00  0.79     0.254 C 
ATOM   3752  O   SER A 239     -21.092 -21.666 -29.452  1.00  0.79    -0.270 OA
ATOM   3753  N   LEU A 240     -20.379 -20.286 -31.080  1.00  0.79    -0.337 N 
ATOM   3754  HN  LEU A 240     -19.975 -19.327 -31.329  1.00  0.79     0.164 HD
ATOM   3755  CA  LEU A 240     -20.542 -21.292 -32.118  1.00  0.79     0.159 C 
ATOM   3757  CB  LEU A 240     -21.441 -20.791 -33.282  1.00  0.79     0.032 C 
ATOM   3760  CG  LEU A 240     -22.860 -20.328 -32.889  1.00  0.79     0.002 C 
ATOM   3762  CD1 LEU A 240     -23.672 -19.967 -34.144  1.00  0.79     0.000 C 
ATOM   3766  CD2 LEU A 240     -23.622 -21.368 -32.055  1.00  0.79     0.000 C 
ATOM   3770  C   LEU A 240     -19.200 -21.691 -32.698  1.00  0.79     0.251 C 
ATOM   3771  O   LEU A 240     -18.478 -20.862 -33.254  1.00  0.79    -0.271 OA
ATOM   3772  N   GLU A 241     -18.825 -22.975 -32.565  1.00  0.78    -0.338 N 
ATOM   3773  HN  GLU A 241     -19.485 -23.638 -32.046  1.00  0.78     0.164 HD
ATOM   3774  CA  GLU A 241     -17.586 -23.519 -33.079  1.00  0.78     0.160 C 
ATOM   3776  CB  GLU A 241     -17.113 -24.726 -32.235  1.00  0.78     0.043 C 
ATOM   3779  CG  GLU A 241     -16.791 -24.396 -30.755  1.00  0.78     0.100 C 
ATOM   3782  CD  GLU A 241     -18.008 -24.132 -29.867  1.00  0.78     0.185 C 
ATOM   3783  OE1 GLU A 241     -19.128 -24.553 -30.251  1.00  0.78    -0.647 OA
ATOM   3784  OE2 GLU A 241     -17.797 -23.485 -28.811  1.00  0.78    -0.647 OA
ATOM   3785  C   GLU A 241     -17.617 -23.982 -34.530  1.00  0.78     0.251 C 
ATOM   3786  O   GLU A 241     -18.622 -24.495 -35.027  1.00  0.78    -0.271 OA
ATOM   3787  N   PHE A 242     -16.461 -23.857 -35.224  1.00  0.81    -0.337 N 
ATOM   3788  HN  PHE A 242     -15.661 -23.323 -34.754  1.00  0.81     0.164 HD
ATOM   3789  CA  PHE A 242     -16.216 -24.389 -36.558  1.00  0.81     0.164 C 
ATOM   3791  CB  PHE A 242     -16.062 -23.333 -37.701  1.00  0.81     0.058 C 
ATOM   3794  CG  PHE A 242     -17.241 -22.456 -37.580  1.00  0.81    -0.020 A 
ATOM   3795  CD1 PHE A 242     -18.491 -23.074 -37.620  1.00  0.81    -0.004 A 
ATOM   3797  CD2 PHE A 242     -17.112 -21.160 -37.061  1.00  0.81    -0.004 A 
ATOM   3799  CE1 PHE A 242     -19.549 -22.493 -36.933  1.00  0.81    -0.000 A 
ATOM   3801  CE2 PHE A 242     -18.232 -20.512 -36.533  1.00  0.81    -0.000 A 
ATOM   3803  CZ  PHE A 242     -19.433 -21.200 -36.408  1.00  0.81    -0.000 A 
ATOM   3805  C   PHE A 242     -14.923 -25.122 -36.575  1.00  0.81     0.251 C 
ATOM   3806  O   PHE A 242     -13.963 -24.754 -35.899  1.00  0.81    -0.271 OA
ATOM   3807  N   TYR A 243     -14.850 -26.130 -37.445  1.00  0.82    -0.337 N 
ATOM   3808  HN  TYR A 243     -15.753 -26.522 -37.864  1.00  0.82     0.164 HD
ATOM   3809  CA  TYR A 243     -13.598 -26.702 -37.834  1.00  0.82     0.164 C 
ATOM   3811  CB  TYR A 243     -13.661 -28.244 -37.765  1.00  0.82     0.058 C 
ATOM   3814  CG  TYR A 243     -12.283 -28.822 -37.910  1.00  0.82    -0.020 A 
ATOM   3815  CD1 TYR A 243     -11.885 -29.511 -39.067  1.00  0.82    -0.002 A 
ATOM   3817  CE1 TYR A 243     -10.571 -29.993 -39.185  1.00  0.82     0.024 A 
ATOM   3819  CD2 TYR A 243     -11.360 -28.639 -36.871  1.00  0.82    -0.002 A 
ATOM   3821  CE2 TYR A 243     -10.055 -29.130 -36.979  1.00  0.82     0.024 A 
ATOM   3823  CZ  TYR A 243      -9.657 -29.792 -38.144  1.00  0.82     0.089 A 
ATOM   3824  OH  TYR A 243      -8.331 -30.245 -38.264  1.00  0.82    -0.359 OA
ATOM   3825  HH  TYR A 243      -8.327 -31.286 -38.402  1.00  0.82     0.217 HD
ATOM   3826  C   TYR A 243     -13.342 -26.206 -39.239  1.00  0.82     0.251 C 
ATOM   3827  O   TYR A 243     -13.995 -26.610 -40.198  1.00  0.82    -0.271 OA
ATOM   3828  N   SER A 244     -12.372 -25.284 -39.391  1.00  0.81    -0.336 N 
ATOM   3829  HN  SER A 244     -11.890 -24.882 -38.524  1.00  0.81     0.164 HD
ATOM   3830  CA  SER A 244     -11.967 -24.824 -40.710  1.00  0.81     0.189 C 
ATOM   3832  CB  SER A 244     -11.655 -23.305 -40.781  1.00  0.81     0.169 C 
ATOM   3835  OG  SER A 244     -11.250 -22.938 -42.105  1.00  0.81    -0.380 OA
ATOM   3836  HG  SER A 244     -10.388 -23.476 -42.370  1.00  0.81     0.211 HD
ATOM   3837  C   SER A 244     -10.731 -25.617 -41.113  1.00  0.81     0.257 C 
ATOM   3838  O   SER A 244      -9.674 -25.389 -40.520  1.00  0.81    -0.270 OA
ATOM   3839  N   PRO A 245     -10.767 -26.557 -42.065  1.00  0.80    -0.312 N 
ATOM   3840  CD  PRO A 245     -11.914 -26.827 -42.939  1.00  0.80     0.105 C 
ATOM   3843  CA  PRO A 245      -9.698 -27.539 -42.244  1.00  0.80     0.163 C 
ATOM   3845  CB  PRO A 245     -10.288 -28.554 -43.242  1.00  0.80     0.034 C 
ATOM   3848  CG  PRO A 245     -11.364 -27.772 -44.005  1.00  0.80     0.027 C 
ATOM   3851  C   PRO A 245      -8.419 -26.897 -42.747  1.00  0.80     0.251 C 
ATOM   3852  O   PRO A 245      -7.334 -27.343 -42.387  1.00  0.80    -0.271 OA
ATOM   3853  N   GLU A 246      -8.533 -25.831 -43.558  1.00  0.77    -0.338 N 
ATOM   3854  HN  GLU A 246      -9.523 -25.535 -43.836  1.00  0.77     0.164 HD
ATOM   3855  CA  GLU A 246      -7.436 -25.045 -44.090  1.00  0.77     0.160 C 
ATOM   3857  CB  GLU A 246      -7.977 -24.155 -45.241  1.00  0.77     0.043 C 
ATOM   3860  CG  GLU A 246      -8.379 -25.008 -46.474  1.00  0.77     0.100 C 
ATOM   3863  CD  GLU A 246      -9.070 -24.221 -47.577  1.00  0.77     0.185 C 
ATOM   3864  OE1 GLU A 246      -8.423 -23.984 -48.629  1.00  0.77    -0.647 OA
ATOM   3865  OE2 GLU A 246     -10.282 -23.917 -47.455  1.00  0.77    -0.647 OA
ATOM   3866  C   GLU A 246      -6.708 -24.239 -43.013  1.00  0.77     0.251 C 
ATOM   3867  O   GLU A 246      -5.515 -23.966 -43.126  1.00  0.77    -0.271 OA
ATOM   3868  N   ALA A 247      -7.398 -23.890 -41.904  1.00  0.83    -0.338 N 
ATOM   3869  HN  ALA A 247      -8.440 -24.131 -41.859  1.00  0.83     0.164 HD
ATOM   3870  CA  ALA A 247      -6.802 -23.206 -40.770  1.00  0.83     0.159 C 
ATOM   3872  CB  ALA A 247      -7.889 -22.366 -40.066  1.00  0.83     0.034 C 
ATOM   3876  C   ALA A 247      -6.173 -24.168 -39.758  1.00  0.83     0.251 C 
ATOM   3877  O   ALA A 247      -5.454 -23.755 -38.848  1.00  0.83    -0.271 OA
ATOM   3878  N   CYS A 248      -6.439 -25.485 -39.900  1.00  0.81    -0.337 N 
ATOM   3879  HN  CYS A 248      -7.175 -25.755 -40.628  1.00  0.81     0.164 HD
ATOM   3880  CA  CYS A 248      -5.816 -26.573 -39.154  1.00  0.81     0.171 C 
ATOM   3882  CB  CYS A 248      -4.267 -26.584 -39.234  1.00  0.81     0.100 C 
ATOM   3885  SG  CYS A 248      -3.666 -26.668 -40.941  1.00  0.81    -0.080 SA
ATOM   3886  C   CYS A 248      -6.254 -26.696 -37.701  1.00  0.81     0.252 C 
ATOM   3887  O   CYS A 248      -5.640 -27.413 -36.913  1.00  0.81    -0.271 OA
ATOM   3888  N   ARG A 249      -7.353 -26.039 -37.296  1.00  0.75    -0.337 N 
ATOM   3889  HN  ARG A 249      -7.921 -25.477 -38.008  1.00  0.75     0.164 HD
ATOM   3890  CA  ARG A 249      -7.784 -26.077 -35.916  1.00  0.75     0.159 C 
ATOM   3892  CB  ARG A 249      -6.995 -25.096 -34.999  1.00  0.75     0.034 C 
ATOM   3895  CG  ARG A 249      -7.040 -23.624 -35.468  1.00  0.75     0.027 C 
ATOM   3898  CD  ARG A 249      -6.534 -22.597 -34.450  1.00  0.75     0.116 C 
ATOM   3901  NE  ARG A 249      -7.582 -22.439 -33.394  1.00  0.75    -0.212 N 
ATOM   3902  HE  ARG A 249      -8.448 -23.067 -33.435  1.00  0.75     0.178 HD
ATOM   3903  CZ  ARG A 249      -7.486 -21.549 -32.401  1.00  0.75     0.666 C 
ATOM   3904  NH1 ARG A 249      -8.404 -21.529 -31.441  1.00  0.75    -0.235 N 
ATOM   3905 1HH1 ARG A 249      -9.217 -22.224 -31.464  1.00  0.75     0.174 HD
ATOM   3906 2HH1 ARG A 249      -8.330 -20.818 -30.645  1.00  0.75     0.174 HD
ATOM   3907  NH2 ARG A 249      -6.494 -20.673 -32.344  1.00  0.75    -0.235 N 
ATOM   3908 1HH2 ARG A 249      -5.742 -20.666 -33.106  1.00  0.75     0.174 HD
ATOM   3909 2HH2 ARG A 249      -6.444 -19.973 -31.536  1.00  0.75     0.174 HD
ATOM   3910  C   ARG A 249      -9.245 -25.718 -35.804  1.00  0.75     0.251 C 
ATOM   3911  O   ARG A 249      -9.840 -25.100 -36.687  1.00  0.75    -0.271 OA
ATOM   3912  N   SER A 250      -9.867 -26.089 -34.670  1.00  0.80    -0.336 N 
ATOM   3913  HN  SER A 250      -9.397 -26.806 -34.030  1.00  0.80     0.164 HD
ATOM   3914  CA  SER A 250     -11.158 -25.544 -34.289  1.00  0.80     0.189 C 
ATOM   3916  CB  SER A 250     -11.827 -26.281 -33.115  1.00  0.80     0.169 C 
ATOM   3919  OG  SER A 250     -12.082 -27.627 -33.493  1.00  0.80    -0.380 OA
ATOM   3920  HG  SER A 250     -12.719 -27.642 -34.327  1.00  0.80     0.211 HD
ATOM   3921  C   SER A 250     -11.098 -24.080 -33.913  1.00  0.80     0.254 C 
ATOM   3922  O   SER A 250     -10.141 -23.602 -33.296  1.00  0.80    -0.270 OA
ATOM   3923  N   MET A 251     -12.154 -23.339 -34.260  1.00  0.79    -0.337 N 
ATOM   3924  HN  MET A 251     -12.954 -23.825 -34.779  1.00  0.79     0.164 HD
ATOM   3925  CA  MET A 251     -12.291 -21.930 -33.984  1.00  0.79     0.160 C 
ATOM   3927  CB  MET A 251     -11.978 -21.072 -35.241  1.00  0.79     0.043 C 
ATOM   3930  CG  MET A 251     -12.814 -21.406 -36.495  1.00  0.79     0.060 C 
ATOM   3933  SD  MET A 251     -12.219 -20.636 -38.035  1.00  0.79    -0.139 SA
ATOM   3934  CE  MET A 251     -12.754 -18.937 -37.694  1.00  0.79     0.069 C 
ATOM   3938  C   MET A 251     -13.698 -21.681 -33.493  1.00  0.79     0.251 C 
ATOM   3939  O   MET A 251     -14.557 -22.539 -33.641  1.00  0.79    -0.271 OA
ATOM   3940  N   LYS A 252     -13.977 -20.521 -32.869  1.00  0.78    -0.338 N 
ATOM   3941  HN  LYS A 252     -13.198 -19.799 -32.742  1.00  0.78     0.164 HD
ATOM   3942  CA  LYS A 252     -15.302 -20.222 -32.364  1.00  0.78     0.159 C 
ATOM   3944  CB  LYS A 252     -15.466 -20.517 -30.846  1.00  0.78     0.032 C 
ATOM   3947  CG  LYS A 252     -14.610 -19.654 -29.900  1.00  0.78     0.004 C 
ATOM   3950  CD  LYS A 252     -14.835 -20.033 -28.427  1.00  0.78     0.032 C 
ATOM   3953  CE  LYS A 252     -14.149 -19.093 -27.435  1.00  0.78     0.206 C 
ATOM   3956  NZ  LYS A 252     -14.575 -19.434 -26.059  1.00  0.78    -0.064 N 
ATOM   3957  HZ1 LYS A 252     -14.096 -18.777 -25.364  1.00  0.78     0.275 HD
ATOM   3958  HZ2 LYS A 252     -14.301 -20.445 -25.841  1.00  0.78     0.275 HD
ATOM   3959  HZ3 LYS A 252     -15.636 -19.327 -25.977  1.00  0.78     0.275 HD
ATOM   3960  C   LYS A 252     -15.633 -18.776 -32.643  1.00  0.78     0.251 C 
ATOM   3961  O   LYS A 252     -14.761 -17.908 -32.619  1.00  0.78    -0.271 OA
ATOM   3962  N   LEU A 253     -16.912 -18.501 -32.949  1.00  0.80    -0.338 N 
ATOM   3963  HN  LEU A 253     -17.600 -19.319 -32.997  1.00  0.80     0.164 HD
ATOM   3964  CA  LEU A 253     -17.424 -17.173 -33.219  1.00  0.80     0.159 C 
ATOM   3966  CB  LEU A 253     -18.089 -17.044 -34.611  1.00  0.80     0.032 C 
ATOM   3969  CG  LEU A 253     -17.126 -16.697 -35.766  1.00  0.80     0.002 C 
ATOM   3971  CD1 LEU A 253     -16.078 -17.736 -36.181  1.00  0.80     0.000 C 
ATOM   3975  CD2 LEU A 253     -17.945 -16.281 -36.990  1.00  0.80     0.000 C 
ATOM   3979  C   LEU A 253     -18.462 -16.800 -32.180  1.00  0.80     0.251 C 
ATOM   3980  O   LEU A 253     -19.152 -17.646 -31.611  1.00  0.80    -0.271 OA
ATOM   3981  N   MET A 254     -18.582 -15.487 -31.911  1.00  0.77    -0.337 N 
ATOM   3982  HN  MET A 254     -18.000 -14.799 -32.488  1.00  0.77     0.164 HD
ATOM   3983  CA  MET A 254     -19.453 -14.953 -30.886  1.00  0.77     0.160 C 
ATOM   3985  CB  MET A 254     -18.630 -14.336 -29.730  1.00  0.77     0.043 C 
ATOM   3988  CG  MET A 254     -17.838 -15.397 -28.939  1.00  0.77     0.060 C 
ATOM   3991  SD  MET A 254     -16.861 -14.744 -27.550  1.00  0.77    -0.139 SA
ATOM   3992  CE  MET A 254     -18.270 -14.293 -26.492  1.00  0.77     0.069 C 
ATOM   3996  C   MET A 254     -20.365 -13.899 -31.483  1.00  0.77     0.251 C 
ATOM   3997  O   MET A 254     -20.032 -13.259 -32.481  1.00  0.77    -0.271 OA
ATOM   3998  N   TYR A 255     -21.569 -13.731 -30.897  1.00  0.78    -0.337 N 
ATOM   3999  HN  TYR A 255     -21.810 -14.373 -30.075  1.00  0.78     0.164 HD
ATOM   4000  CA  TYR A 255     -22.564 -12.748 -31.293  1.00  0.78     0.164 C 
ATOM   4002  CB  TYR A 255     -23.853 -12.981 -30.445  1.00  0.78     0.058 C 
ATOM   4005  CG  TYR A 255     -24.968 -11.984 -30.677  1.00  0.78    -0.020 A 
ATOM   4006  CD1 TYR A 255     -25.212 -10.986 -29.719  1.00  0.78    -0.002 A 
ATOM   4008  CE1 TYR A 255     -26.229 -10.042 -29.912  1.00  0.78     0.024 A 
ATOM   4010  CD2 TYR A 255     -25.767 -12.024 -31.832  1.00  0.78    -0.002 A 
ATOM   4012  CE2 TYR A 255     -26.808 -11.096 -32.012  1.00  0.78     0.024 A 
ATOM   4014  CZ  TYR A 255     -27.035 -10.101 -31.053  1.00  0.78     0.089 A 
ATOM   4015  OH  TYR A 255     -28.057  -9.139 -31.215  1.00  0.78    -0.359 OA
ATOM   4016  HH  TYR A 255     -28.730  -9.204 -30.412  1.00  0.78     0.217 HD
ATOM   4017  C   TYR A 255     -22.063 -11.302 -31.196  1.00  0.78     0.251 C 
ATOM   4018  O   TYR A 255     -21.333 -10.929 -30.281  1.00  0.78    -0.271 OA
ATOM   4019  N   LYS A 256     -22.461 -10.459 -32.166  1.00  0.75    -0.338 N 
ATOM   4020  HN  LYS A 256     -23.016 -10.859 -32.988  1.00  0.75     0.164 HD
ATOM   4021  CA  LYS A 256     -22.178  -9.039 -32.157  1.00  0.75     0.159 C 
ATOM   4023  CB  LYS A 256     -21.315  -8.713 -33.404  1.00  0.75     0.032 C 
ATOM   4026  CG  LYS A 256     -20.931  -7.232 -33.575  1.00  0.75     0.004 C 
ATOM   4029  CD  LYS A 256     -20.048  -6.994 -34.816  1.00  0.75     0.032 C 
ATOM   4032  CE  LYS A 256     -19.722  -5.513 -35.071  1.00  0.75     0.206 C 
ATOM   4035  NZ  LYS A 256     -19.058  -5.328 -36.378  1.00  0.75    -0.064 N 
ATOM   4036  HZ1 LYS A 256     -18.844  -4.290 -36.526  1.00  0.75     0.275 HD
ATOM   4037  HZ2 LYS A 256     -19.703  -5.674 -37.158  1.00  0.75     0.275 HD
ATOM   4038  HZ3 LYS A 256     -18.145  -5.886 -36.397  1.00  0.75     0.275 HD
ATOM   4039  C   LYS A 256     -23.453  -8.208 -32.194  1.00  0.75     0.251 C 
ATOM   4040  O   LYS A 256     -23.640  -7.327 -31.360  1.00  0.75    -0.271 OA
ATOM   4041  N   GLU A 257     -24.368  -8.462 -33.153  1.00  0.77    -0.338 N 
ATOM   4042  HN  GLU A 257     -24.256  -9.329 -33.770  1.00  0.77     0.164 HD
ATOM   4043  CA  GLU A 257     -25.502  -7.578 -33.362  1.00  0.77     0.160 C 
ATOM   4045  CB  GLU A 257     -25.073  -6.223 -33.992  1.00  0.77     0.043 C 
ATOM   4048  CG  GLU A 257     -24.403  -6.342 -35.378  1.00  0.77     0.100 C 
ATOM   4051  CD  GLU A 257     -23.449  -5.188 -35.703  1.00  0.77     0.185 C 
ATOM   4052  OE1 GLU A 257     -23.831  -4.012 -35.589  1.00  0.77    -0.647 OA
ATOM   4053  OE2 GLU A 257     -22.341  -5.526 -36.151  1.00  0.77    -0.647 OA
ATOM   4054  C   GLU A 257     -26.574  -8.271 -34.188  1.00  0.77     0.251 C 
ATOM   4055  O   GLU A 257     -26.400  -9.392 -34.662  1.00  0.77    -0.271 OA
ATOM   4056  N   SER A 258     -27.749  -7.639 -34.358  1.00  0.80    -0.336 N 
ATOM   4057  HN  SER A 258     -27.878  -6.676 -33.910  1.00  0.80     0.164 HD
ATOM   4058  CA  SER A 258     -28.857  -8.202 -35.124  1.00  0.80     0.189 C 
ATOM   4060  CB  SER A 258     -30.218  -8.076 -34.404  1.00  0.80     0.169 C 
ATOM   4063  OG  SER A 258     -30.193  -8.820 -33.185  1.00  0.80    -0.380 OA
ATOM   4064  HG  SER A 258     -30.005  -9.831 -33.395  1.00  0.80     0.211 HD
ATOM   4065  C   SER A 258     -28.999  -7.471 -36.436  1.00  0.80     0.254 C 
ATOM   4066  O   SER A 258     -29.027  -6.244 -36.472  1.00  0.80    -0.270 OA
ATOM   4067  N   GLY A 259     -29.098  -8.213 -37.553  1.00  0.82    -0.336 N 
ATOM   4068  HN  GLY A 259     -29.132  -9.278 -37.452  1.00  0.82     0.164 HD
ATOM   4069  CA  GLY A 259     -29.161  -7.648 -38.890  1.00  0.82     0.189 C 
ATOM   4072  C   GLY A 259     -30.396  -8.076 -39.629  1.00  0.82     0.253 C 
ATOM   4073  O   GLY A 259     -31.231  -8.836 -39.142  1.00  0.82    -0.270 OA
ATOM   4074  N   VAL A 260     -30.518  -7.589 -40.871  1.00  0.79    -0.337 N 
ATOM   4075  HN  VAL A 260     -29.827  -6.833 -41.181  1.00  0.79     0.164 HD
ATOM   4076  CA  VAL A 260     -31.522  -8.016 -41.823  1.00  0.79     0.159 C 
ATOM   4078  CB  VAL A 260     -32.614  -6.974 -42.076  1.00  0.79     0.029 C 
ATOM   4080  CG1 VAL A 260     -33.604  -7.466 -43.152  1.00  0.79     0.002 C 
ATOM   4084  CG2 VAL A 260     -33.371  -6.709 -40.762  1.00  0.79     0.002 C 
ATOM   4088  C   VAL A 260     -30.763  -8.265 -43.106  1.00  0.79     0.251 C 
ATOM   4089  O   VAL A 260     -29.951  -7.440 -43.519  1.00  0.79    -0.271 OA
ATOM   4090  N   PHE A 261     -30.984  -9.415 -43.765  1.00  0.75    -0.337 N 
ATOM   4091  HN  PHE A 261     -31.599 -10.159 -43.304  1.00  0.75     0.164 HD
ATOM   4092  CA  PHE A 261     -30.426  -9.690 -45.071  1.00  0.75     0.164 C 
ATOM   4094  CB  PHE A 261     -29.387 -10.837 -45.001  1.00  0.75     0.058 C 
ATOM   4097  CG  PHE A 261     -28.695 -10.962 -46.327  1.00  0.75    -0.020 A 
ATOM   4098  CD1 PHE A 261     -29.140 -11.893 -47.278  1.00  0.75    -0.004 A 
ATOM   4100  CD2 PHE A 261     -27.664 -10.072 -46.669  1.00  0.75    -0.004 A 
ATOM   4102  CE1 PHE A 261     -28.544 -11.955 -48.540  1.00  0.75    -0.000 A 
ATOM   4104  CE2 PHE A 261     -27.063 -10.134 -47.933  1.00  0.75    -0.000 A 
ATOM   4106  CZ  PHE A 261     -27.502 -11.082 -48.865  1.00  0.75    -0.000 A 
ATOM   4108  C   PHE A 261     -31.608 -10.052 -45.956  1.00  0.75     0.251 C 
ATOM   4109  O   PHE A 261     -32.385 -10.936 -45.608  1.00  0.75    -0.271 OA
ATOM   4110  N   GLU A 262     -31.808  -9.361 -47.101  1.00  0.68    -0.337 N 
ATOM   4111  HN  GLU A 262     -30.996  -8.785 -47.493  1.00  0.68     0.164 HD
ATOM   4112  CA  GLU A 262     -33.076  -9.360 -47.832  1.00  0.68     0.160 C 
ATOM   4114  CB  GLU A 262     -33.280 -10.709 -48.573  1.00  0.68     0.043 C 
ATOM   4117  CG  GLU A 262     -34.355 -10.760 -49.698  1.00  0.68     0.100 C 
ATOM   4120  CD  GLU A 262     -33.892 -10.117 -51.009  1.00  0.68     0.185 C 
ATOM   4121  OE1 GLU A 262     -34.584 -10.356 -52.027  1.00  0.68    -0.647 OA
ATOM   4122  OE2 GLU A 262     -32.851  -9.419 -51.000  1.00  0.68    -0.647 OA
ATOM   4123  C   GLU A 262     -34.278  -8.957 -46.965  1.00  0.68     0.251 C 
ATOM   4124  O   GLU A 262     -34.316  -7.880 -46.376  1.00  0.68    -0.271 OA
ATOM   4125  N   GLY A 263     -35.296  -9.835 -46.860  1.00  0.73    -0.336 N 
ATOM   4126  HN  GLY A 263     -35.264 -10.695 -47.496  1.00  0.73     0.164 HD
ATOM   4127  CA  GLY A 263     -36.437  -9.720 -45.959  1.00  0.73     0.189 C 
ATOM   4130  C   GLY A 263     -36.291 -10.596 -44.744  1.00  0.73     0.253 C 
ATOM   4131  O   GLY A 263     -37.257 -10.844 -44.031  1.00  0.73    -0.270 OA
ATOM   4132  N   ILE A 264     -35.084 -11.137 -44.498  1.00  0.76    -0.337 N 
ATOM   4133  HN  ILE A 264     -34.245 -10.776 -45.056  1.00  0.76     0.164 HD
ATOM   4134  CA  ILE A 264     -34.856 -12.182 -43.518  1.00  0.76     0.160 C 
ATOM   4136  CB  ILE A 264     -34.127 -13.353 -44.182  1.00  0.76     0.029 C 
ATOM   4138  CG2 ILE A 264     -33.437 -14.230 -43.125  1.00  0.76     0.002 C 
ATOM   4142  CG1 ILE A 264     -35.158 -14.133 -45.041  1.00  0.76     0.002 C 
ATOM   4145  CD1 ILE A 264     -34.618 -15.399 -45.712  1.00  0.76     0.000 C 
ATOM   4149  C   ILE A 264     -34.109 -11.633 -42.293  1.00  0.76     0.254 C 
ATOM   4150  O   ILE A 264     -33.075 -10.984 -42.475  1.00  0.76    -0.270 OA
ATOM   4151  N   PRO A 265     -34.540 -11.834 -41.030  1.00  0.78    -0.312 N 
ATOM   4152  CD  PRO A 265     -35.684 -12.663 -40.651  1.00  0.78     0.105 C 
ATOM   4155  CA  PRO A 265     -33.741 -11.480 -39.859  1.00  0.78     0.163 C 
ATOM   4157  CB  PRO A 265     -34.687 -11.697 -38.650  1.00  0.78     0.034 C 
ATOM   4160  CG  PRO A 265     -35.995 -12.291 -39.201  1.00  0.78     0.027 C 
ATOM   4163  C   PRO A 265     -32.495 -12.346 -39.701  1.00  0.78     0.251 C 
ATOM   4164  O   PRO A 265     -32.552 -13.560 -39.904  1.00  0.78    -0.271 OA
ATOM   4165  N   THR A 266     -31.356 -11.747 -39.312  1.00  0.81    -0.336 N 
ATOM   4166  HN  THR A 266     -31.361 -10.686 -39.175  1.00  0.81     0.164 HD
ATOM   4167  CA  THR A 266     -30.115 -12.470 -39.067  1.00  0.81     0.186 C 
ATOM   4169  CB  THR A 266     -29.061 -12.345 -40.171  1.00  0.81     0.140 C 
ATOM   4171  OG1 THR A 266     -28.757 -10.991 -40.487  1.00  0.81    -0.382 OA
ATOM   4172  HG1 THR A 266     -29.627 -10.504 -40.816  1.00  0.81     0.210 HD
ATOM   4173  CG2 THR A 266     -29.612 -12.991 -41.443  1.00  0.81     0.034 C 
ATOM   4177  C   THR A 266     -29.473 -11.996 -37.787  1.00  0.81     0.253 C 
ATOM   4178  O   THR A 266     -29.721 -10.903 -37.286  1.00  0.81    -0.270 OA
ATOM   4179  N   TYR A 267     -28.592 -12.827 -37.215  1.00  0.80    -0.337 N 
ATOM   4180  HN  TYR A 267     -28.528 -13.828 -37.587  1.00  0.80     0.164 HD
ATOM   4181  CA  TYR A 267     -27.724 -12.450 -36.126  1.00  0.80     0.164 C 
ATOM   4183  CB  TYR A 267     -27.776 -13.464 -34.955  1.00  0.80     0.058 C 
ATOM   4186  CG  TYR A 267     -29.031 -13.446 -34.118  1.00  0.80    -0.020 A 
ATOM   4187  CD1 TYR A 267     -30.059 -12.486 -34.219  1.00  0.80    -0.002 A 
ATOM   4189  CE1 TYR A 267     -31.211 -12.588 -33.426  1.00  0.80     0.024 A 
ATOM   4191  CD2 TYR A 267     -29.166 -14.471 -33.167  1.00  0.80    -0.002 A 
ATOM   4193  CE2 TYR A 267     -30.317 -14.576 -32.375  1.00  0.80     0.024 A 
ATOM   4195  CZ  TYR A 267     -31.348 -13.642 -32.520  1.00  0.80     0.089 A 
ATOM   4196  OH  TYR A 267     -32.546 -13.777 -31.793  1.00  0.80    -0.359 OA
ATOM   4197  HH  TYR A 267     -32.704 -12.915 -31.214  1.00  0.80     0.217 HD
ATOM   4198  C   TYR A 267     -26.322 -12.454 -36.691  1.00  0.80     0.251 C 
ATOM   4199  O   TYR A 267     -25.904 -13.406 -37.351  1.00  0.80    -0.271 OA
ATOM   4200  N   ARG A 268     -25.578 -11.368 -36.443  1.00  0.76    -0.338 N 
ATOM   4201  HN  ARG A 268     -26.029 -10.582 -35.874  1.00  0.76     0.164 HD
ATOM   4202  CA  ARG A 268     -24.218 -11.173 -36.882  1.00  0.76     0.159 C 
ATOM   4204  CB  ARG A 268     -23.968  -9.646 -37.029  1.00  0.76     0.034 C 
ATOM   4207  CG  ARG A 268     -22.516  -9.140 -37.220  1.00  0.76     0.027 C 
ATOM   4210  CD  ARG A 268     -21.794  -9.568 -38.494  1.00  0.76     0.116 C 
ATOM   4213  NE  ARG A 268     -22.570  -9.059 -39.653  1.00  0.76    -0.212 N 
ATOM   4214  HE  ARG A 268     -23.508  -9.543 -39.827  1.00  0.76     0.178 HD
ATOM   4215  CZ  ARG A 268     -22.260  -8.079 -40.511  1.00  0.76     0.666 C 
ATOM   4216  NH1 ARG A 268     -21.230  -7.263 -40.323  1.00  0.76    -0.235 N 
ATOM   4217 1HH1 ARG A 268     -20.610  -7.375 -39.458  1.00  0.76     0.174 HD
ATOM   4218 2HH1 ARG A 268     -21.020  -6.493 -41.036  1.00  0.76     0.174 HD
ATOM   4219  NH2 ARG A 268     -22.999  -7.958 -41.606  1.00  0.76    -0.235 N 
ATOM   4220 1HH2 ARG A 268     -23.812  -8.632 -41.780  1.00  0.76     0.174 HD
ATOM   4221 2HH2 ARG A 268     -22.782  -7.187 -42.315  1.00  0.76     0.174 HD
ATOM   4222  C   ARG A 268     -23.277 -11.782 -35.864  1.00  0.76     0.251 C 
ATOM   4223  O   ARG A 268     -23.201 -11.343 -34.717  1.00  0.76    -0.271 OA
ATOM   4224  N   PHE A 269     -22.525 -12.817 -36.274  1.00  0.80    -0.337 N 
ATOM   4225  HN  PHE A 269     -22.677 -13.183 -37.268  1.00  0.80     0.164 HD
ATOM   4226  CA  PHE A 269     -21.522 -13.469 -35.459  1.00  0.80     0.164 C 
ATOM   4228  CB  PHE A 269     -21.694 -15.015 -35.462  1.00  0.80     0.058 C 
ATOM   4231  CG  PHE A 269     -22.812 -15.452 -34.551  1.00  0.80    -0.020 A 
ATOM   4232  CD1 PHE A 269     -22.525 -15.972 -33.277  1.00  0.80    -0.004 A 
ATOM   4234  CD2 PHE A 269     -24.151 -15.399 -34.969  1.00  0.80    -0.004 A 
ATOM   4236  CE1 PHE A 269     -23.553 -16.382 -32.418  1.00  0.80    -0.000 A 
ATOM   4238  CE2 PHE A 269     -25.179 -15.861 -34.135  1.00  0.80    -0.000 A 
ATOM   4240  CZ  PHE A 269     -24.883 -16.330 -32.850  1.00  0.80    -0.000 A 
ATOM   4242  C   PHE A 269     -20.161 -13.114 -36.038  1.00  0.80     0.251 C 
ATOM   4243  O   PHE A 269     -20.003 -12.989 -37.253  1.00  0.80    -0.271 OA
ATOM   4244  N   VAL A 270     -19.140 -12.906 -35.181  1.00  0.83    -0.338 N 
ATOM   4245  HN  VAL A 270     -19.314 -13.064 -34.137  1.00  0.83     0.164 HD
ATOM   4246  CA  VAL A 270     -17.811 -12.477 -35.603  1.00  0.83     0.159 C 
ATOM   4248  CB  VAL A 270     -17.504 -11.007 -35.305  1.00  0.83     0.029 C 
ATOM   4250  CG1 VAL A 270     -18.441 -10.130 -36.151  1.00  0.83     0.002 C 
ATOM   4254  CG2 VAL A 270     -17.642 -10.691 -33.799  1.00  0.83     0.002 C 
ATOM   4258  C   VAL A 270     -16.752 -13.306 -34.917  1.00  0.83     0.251 C 
ATOM   4259  O   VAL A 270     -16.982 -13.901 -33.863  1.00  0.83    -0.271 OA
ATOM   4260  N   ALA A 271     -15.542 -13.382 -35.513  1.00  0.83    -0.338 N 
ATOM   4261  HN  ALA A 271     -15.417 -12.938 -36.478  1.00  0.83     0.164 HD
ATOM   4262  CA  ALA A 271     -14.405 -14.041 -34.899  1.00  0.83     0.160 C 
ATOM   4264  CB  ALA A 271     -13.374 -14.420 -35.978  1.00  0.83     0.034 C 
ATOM   4268  C   ALA A 271     -13.734 -13.153 -33.839  1.00  0.83     0.254 C 
ATOM   4269  O   ALA A 271     -13.246 -12.075 -34.188  1.00  0.83    -0.270 OA
ATOM   4270  N   PRO A 272     -13.673 -13.509 -32.556  1.00  0.77    -0.312 N 
ATOM   4271  CD  PRO A 272     -14.264 -14.722 -31.985  1.00  0.77     0.105 C 
ATOM   4274  CA  PRO A 272     -13.198 -12.596 -31.528  1.00  0.77     0.163 C 
ATOM   4276  CB  PRO A 272     -13.867 -13.144 -30.254  1.00  0.77     0.034 C 
ATOM   4279  CG  PRO A 272     -13.946 -14.653 -30.493  1.00  0.77     0.027 C 
ATOM   4282  C   PRO A 272     -11.680 -12.625 -31.435  1.00  0.77     0.251 C 
ATOM   4283  O   PRO A 272     -11.039 -13.589 -31.852  1.00  0.77    -0.271 OA
ATOM   4284  N   LYS A 273     -11.069 -11.562 -30.869  1.00  0.74    -0.338 N 
ATOM   4285  HN  LYS A 273     -11.692 -10.787 -30.473  1.00  0.74     0.164 HD
ATOM   4286  CA  LYS A 273      -9.624 -11.389 -30.756  1.00  0.74     0.159 C 
ATOM   4288  CB  LYS A 273      -9.294 -10.058 -30.039  1.00  0.74     0.032 C 
ATOM   4291  CG  LYS A 273      -9.677  -8.824 -30.866  1.00  0.74     0.004 C 
ATOM   4294  CD  LYS A 273      -9.276  -7.517 -30.165  1.00  0.74     0.032 C 
ATOM   4297  CE  LYS A 273      -9.612  -6.243 -30.948  1.00  0.74     0.206 C 
ATOM   4300  NZ  LYS A 273      -8.850  -6.196 -32.214  1.00  0.74    -0.064 N 
ATOM   4301  HZ1 LYS A 273      -9.097  -5.301 -32.746  1.00  0.74     0.275 HD
ATOM   4302  HZ2 LYS A 273      -9.099  -7.047 -32.813  1.00  0.74     0.275 HD
ATOM   4303  HZ3 LYS A 273      -7.802  -6.206 -32.000  1.00  0.74     0.275 HD
ATOM   4304  C   LYS A 273      -8.913 -12.517 -30.025  1.00  0.74     0.251 C 
ATOM   4305  O   LYS A 273      -7.811 -12.919 -30.386  1.00  0.74    -0.271 OA
ATOM   4306  N   THR A 274      -9.583 -13.090 -29.008  1.00  0.74    -0.336 N 
ATOM   4307  HN  THR A 274     -10.523 -12.647 -28.753  1.00  0.74     0.164 HD
ATOM   4308  CA  THR A 274      -9.179 -14.245 -28.212  1.00  0.74     0.186 C 
ATOM   4310  CB  THR A 274     -10.314 -14.670 -27.284  1.00  0.74     0.140 C 
ATOM   4312  OG1 THR A 274     -10.739 -13.538 -26.541  1.00  0.74    -0.382 OA
ATOM   4313  HG1 THR A 274      -9.935 -13.168 -25.976  1.00  0.74     0.210 HD
ATOM   4314  CG2 THR A 274      -9.881 -15.738 -26.267  1.00  0.74     0.034 C 
ATOM   4318  C   THR A 274      -8.774 -15.452 -29.027  1.00  0.74     0.253 C 
ATOM   4319  O   THR A 274      -7.954 -16.258 -28.607  1.00  0.74    -0.270 OA
ATOM   4320  N   LEU A 275      -9.330 -15.621 -30.237  1.00  0.76    -0.337 N 
ATOM   4321  HN  LEU A 275      -9.966 -14.847 -30.613  1.00  0.76     0.164 HD
ATOM   4322  CA  LEU A 275      -9.118 -16.788 -31.059  1.00  0.76     0.159 C 
ATOM   4324  CB  LEU A 275      -9.986 -16.613 -32.321  1.00  0.76     0.032 C 
ATOM   4327  CG  LEU A 275     -10.004 -17.824 -33.262  1.00  0.76     0.002 C 
ATOM   4329  CD1 LEU A 275     -10.573 -19.065 -32.570  1.00  0.76     0.000 C 
ATOM   4333  CD2 LEU A 275     -10.815 -17.500 -34.519  1.00  0.76     0.000 C 
ATOM   4337  C   LEU A 275      -7.674 -17.080 -31.476  1.00  0.76     0.251 C 
ATOM   4338  O   LEU A 275      -7.232 -18.228 -31.440  1.00  0.76    -0.271 OA
ATOM   4339  N   PHE A 276      -6.905 -16.046 -31.870  1.00  0.75    -0.337 N 
ATOM   4340  HN  PHE A 276      -7.323 -15.062 -31.832  1.00  0.75     0.164 HD
ATOM   4341  CA  PHE A 276      -5.534 -16.194 -32.346  1.00  0.75     0.164 C 
ATOM   4343  CB  PHE A 276      -5.329 -15.592 -33.759  1.00  0.75     0.058 C 
ATOM   4346  CG  PHE A 276      -6.048 -16.422 -34.758  1.00  0.75    -0.020 A 
ATOM   4347  CD1 PHE A 276      -5.468 -17.617 -35.208  1.00  0.75    -0.004 A 
ATOM   4349  CD2 PHE A 276      -7.288 -16.017 -35.266  1.00  0.75    -0.004 A 
ATOM   4351  CE1 PHE A 276      -6.114 -18.387 -36.179  1.00  0.75    -0.000 A 
ATOM   4353  CE2 PHE A 276      -7.945 -16.803 -36.221  1.00  0.75    -0.000 A 
ATOM   4355  CZ  PHE A 276      -7.356 -17.986 -36.680  1.00  0.75    -0.000 A 
ATOM   4357  C   PHE A 276      -4.565 -15.479 -31.434  1.00  0.75     0.251 C 
ATOM   4358  O   PHE A 276      -3.398 -15.293 -31.764  1.00  0.75    -0.271 OA
ATOM   4359  N   ALA A 277      -5.019 -15.034 -30.257  1.00  0.77    -0.338 N 
ATOM   4360  HN  ALA A 277      -6.035 -15.233 -29.986  1.00  0.77     0.164 HD
ATOM   4361  CA  ALA A 277      -4.186 -14.295 -29.340  1.00  0.77     0.159 C 
ATOM   4363  CB  ALA A 277      -5.038 -13.262 -28.600  1.00  0.77     0.034 C 
ATOM   4367  C   ALA A 277      -3.424 -15.231 -28.396  1.00  0.77     0.251 C 
ATOM   4368  O   ALA A 277      -3.999 -16.122 -27.782  1.00  0.77    -0.271 OA
ATOM   4369  N   ASN A 278      -2.085 -15.073 -28.307  1.00  0.63    -0.337 N 
ATOM   4370  HN  ASN A 278      -1.656 -14.167 -28.683  1.00  0.63     0.164 HD
ATOM   4371  CA  ASN A 278      -1.191 -16.071 -27.726  1.00  0.63     0.169 C 
ATOM   4373  CB  ASN A 278      -0.317 -16.727 -28.821  1.00  0.63     0.119 C 
ATOM   4376  CG  ASN A 278      -1.178 -17.448 -29.846  1.00  0.63     0.230 C 
ATOM   4377  OD1 ASN A 278      -2.126 -18.162 -29.525  1.00  0.63    -0.273 OA
ATOM   4378  ND2 ASN A 278      -0.848 -17.262 -31.143  1.00  0.63    -0.369 N 
ATOM   4379 1HD2 ASN A 278      -0.020 -16.635 -31.400  1.00  0.63     0.159 HD
ATOM   4380 2HD2 ASN A 278      -1.415 -17.742 -31.913  1.00  0.63     0.159 HD
ATOM   4381  C   ASN A 278      -0.246 -15.454 -26.706  1.00  0.63     0.251 C 
ATOM   4382  O   ASN A 278       0.636 -16.119 -26.175  1.00  0.63    -0.271 OA
ATOM   4383  N   GLY A 279      -0.428 -14.153 -26.387  1.00  0.45    -0.336 N 
ATOM   4384  HN  GLY A 279      -1.164 -13.601 -26.933  1.00  0.45     0.164 HD
ATOM   4385  CA  GLY A 279       0.319 -13.452 -25.342  1.00  0.45     0.189 C 
ATOM   4388  C   GLY A 279       0.133 -13.987 -23.926  1.00  0.45     0.253 C 
ATOM   4389  O   GLY A 279      -0.518 -14.997 -23.678  1.00  0.45    -0.270 OA
ATOM   4390  N   SER A 280       0.672 -13.281 -22.915  1.00  0.49    -0.335 N 
ATOM   4391  HN  SER A 280       1.079 -12.318 -23.141  1.00  0.49     0.164 HD
ATOM   4392  CA  SER A 280       0.739 -13.742 -21.524  1.00  0.49     0.189 C 
ATOM   4394  CB  SER A 280       1.455 -12.708 -20.612  1.00  0.49     0.169 C 
ATOM   4397  OG  SER A 280       0.816 -11.430 -20.679  1.00  0.49    -0.380 OA
ATOM   4398  HG  SER A 280       0.840 -11.078 -21.668  1.00  0.49     0.211 HD
ATOM   4399  C   SER A 280      -0.571 -14.145 -20.845  1.00  0.49     0.254 C 
ATOM   4400  O   SER A 280      -0.574 -15.002 -19.966  1.00  0.49    -0.270 OA
ATOM   4401  N   ILE A 281      -1.721 -13.561 -21.234  1.00  0.45    -0.337 N 
ATOM   4402  HN  ILE A 281      -1.685 -12.857 -22.039  1.00  0.45     0.164 HD
ATOM   4403  CA  ILE A 281      -3.012 -13.838 -20.617  1.00  0.45     0.159 C 
ATOM   4405  CB  ILE A 281      -3.895 -12.584 -20.552  1.00  0.45     0.029 C 
ATOM   4407  CG2 ILE A 281      -3.199 -11.538 -19.653  1.00  0.45     0.002 C 
ATOM   4411  CG1 ILE A 281      -4.240 -12.015 -21.948  1.00  0.45     0.002 C 
ATOM   4414  CD1 ILE A 281      -5.320 -10.927 -21.919  1.00  0.45     0.000 C 
ATOM   4418  C   ILE A 281      -3.793 -14.960 -21.307  1.00  0.45     0.251 C 
ATOM   4419  O   ILE A 281      -4.951 -15.207 -20.973  1.00  0.45    -0.271 OA
ATOM   4420  N   TYR A 282      -3.198 -15.704 -22.272  1.00  0.60    -0.337 N 
ATOM   4421  HN  TYR A 282      -2.150 -15.581 -22.448  1.00  0.60     0.164 HD
ATOM   4422  CA  TYR A 282      -3.943 -16.670 -23.080  1.00  0.60     0.164 C 
ATOM   4424  CB  TYR A 282      -3.762 -16.311 -24.580  1.00  0.60     0.058 C 
ATOM   4427  CG  TYR A 282      -4.346 -14.952 -24.859  1.00  0.60    -0.020 A 
ATOM   4428  CD1 TYR A 282      -3.518 -13.823 -24.914  1.00  0.60    -0.002 A 
ATOM   4430  CE1 TYR A 282      -4.035 -12.556 -25.215  1.00  0.60     0.024 A 
ATOM   4432  CD2 TYR A 282      -5.719 -14.796 -25.100  1.00  0.60    -0.002 A 
ATOM   4434  CE2 TYR A 282      -6.248 -13.533 -25.385  1.00  0.60     0.024 A 
ATOM   4436  CZ  TYR A 282      -5.411 -12.418 -25.458  1.00  0.60     0.089 A 
ATOM   4437  OH  TYR A 282      -5.997 -11.200 -25.848  1.00  0.60    -0.359 OA
ATOM   4438  HH  TYR A 282      -5.824 -10.475 -25.108  1.00  0.60     0.217 HD
ATOM   4439  C   TYR A 282      -3.616 -18.167 -22.877  1.00  0.60     0.254 C 
ATOM   4440  O   TYR A 282      -3.374 -18.834 -23.884  1.00  0.60    -0.270 OA
ATOM   4441  N   PRO A 283      -3.650 -18.812 -21.690  1.00  0.62    -0.312 N 
ATOM   4442  CD  PRO A 283      -3.968 -18.195 -20.400  1.00  0.62     0.105 C 
ATOM   4445  CA  PRO A 283      -3.523 -20.269 -21.553  1.00  0.62     0.163 C 
ATOM   4447  CB  PRO A 283      -3.765 -20.594 -20.068  1.00  0.62     0.034 C 
ATOM   4450  CG  PRO A 283      -3.654 -19.253 -19.339  1.00  0.62     0.027 C 
ATOM   4453  C   PRO A 283      -4.358 -21.152 -22.482  1.00  0.62     0.254 C 
ATOM   4454  O   PRO A 283      -3.771 -22.125 -22.951  1.00  0.62    -0.270 OA
ATOM   4455  N   PRO A 284      -5.641 -20.945 -22.822  1.00  0.70    -0.312 N 
ATOM   4456  CD  PRO A 284      -6.545 -20.002 -22.158  1.00  0.70     0.105 C 
ATOM   4459  CA  PRO A 284      -6.370 -21.816 -23.745  1.00  0.70     0.163 C 
ATOM   4461  CB  PRO A 284      -7.760 -21.169 -23.838  1.00  0.70     0.034 C 
ATOM   4464  CG  PRO A 284      -7.943 -20.531 -22.463  1.00  0.70     0.027 C 
ATOM   4467  C   PRO A 284      -5.747 -21.988 -25.118  1.00  0.70     0.251 C 
ATOM   4468  O   PRO A 284      -6.050 -22.974 -25.783  1.00  0.70    -0.271 OA
ATOM   4469  N   ASN A 285      -4.898 -21.045 -25.573  1.00  0.68    -0.337 N 
ATOM   4470  HN  ASN A 285      -4.700 -20.187 -24.965  1.00  0.68     0.164 HD
ATOM   4471  CA  ASN A 285      -4.247 -21.161 -26.860  1.00  0.68     0.169 C 
ATOM   4473  CB  ASN A 285      -4.258 -19.817 -27.626  1.00  0.68     0.119 C 
ATOM   4476  CG  ASN A 285      -5.651 -19.451 -28.131  1.00  0.68     0.230 C 
ATOM   4477  OD1 ASN A 285      -6.516 -20.273 -28.446  1.00  0.68    -0.273 OA
ATOM   4478  ND2 ASN A 285      -5.864 -18.125 -28.263  1.00  0.68    -0.369 N 
ATOM   4479 1HD2 ASN A 285      -5.086 -17.431 -28.020  1.00  0.68     0.159 HD
ATOM   4480 2HD2 ASN A 285      -6.811 -17.767 -28.611  1.00  0.68     0.159 HD
ATOM   4481  C   ASN A 285      -2.798 -21.620 -26.737  1.00  0.68     0.251 C 
ATOM   4482  O   ASN A 285      -2.124 -21.798 -27.750  1.00  0.68    -0.271 OA
ATOM   4483  N   GLU A 286      -2.284 -21.900 -25.516  1.00  0.67    -0.337 N 
ATOM   4484  HN  GLU A 286      -2.946 -21.865 -24.676  1.00  0.67     0.164 HD
ATOM   4485  CA  GLU A 286      -0.887 -22.246 -25.267  1.00  0.67     0.160 C 
ATOM   4487  CB  GLU A 286      -0.700 -22.537 -23.761  1.00  0.67     0.043 C 
ATOM   4490  CG  GLU A 286       0.737 -22.928 -23.338  1.00  0.67     0.100 C 
ATOM   4493  CD  GLU A 286       0.845 -23.241 -21.846  1.00  0.67     0.185 C 
ATOM   4494  OE1 GLU A 286      -0.167 -23.084 -21.117  1.00  0.67    -0.647 OA
ATOM   4495  OE2 GLU A 286       1.961 -23.652 -21.437  1.00  0.67    -0.647 OA
ATOM   4496  C   GLU A 286      -0.411 -23.448 -26.072  1.00  0.67     0.251 C 
ATOM   4497  O   GLU A 286       0.687 -23.488 -26.631  1.00  0.67    -0.271 OA
ATOM   4498  N   GLY A 287      -1.299 -24.450 -26.235  1.00  0.74    -0.336 N 
ATOM   4499  HN  GLY A 287      -2.277 -24.341 -25.816  1.00  0.74     0.164 HD
ATOM   4500  CA  GLY A 287      -0.983 -25.672 -26.956  1.00  0.74     0.189 C 
ATOM   4503  C   GLY A 287      -0.941 -25.535 -28.465  1.00  0.74     0.253 C 
ATOM   4504  O   GLY A 287      -0.596 -26.495 -29.151  1.00  0.74    -0.270 OA
ATOM   4505  N   PHE A 288      -1.275 -24.351 -29.032  1.00  0.70    -0.337 N 
ATOM   4506  HN  PHE A 288      -1.709 -23.592 -28.415  1.00  0.70     0.164 HD
ATOM   4507  CA  PHE A 288      -1.068 -24.067 -30.450  1.00  0.70     0.164 C 
ATOM   4509  CB  PHE A 288      -2.003 -22.944 -30.989  1.00  0.70     0.058 C 
ATOM   4512  CG  PHE A 288      -3.432 -23.415 -31.008  1.00  0.70    -0.020 A 
ATOM   4513  CD1 PHE A 288      -3.829 -24.494 -31.816  1.00  0.70    -0.004 A 
ATOM   4515  CD2 PHE A 288      -4.389 -22.795 -30.196  1.00  0.70    -0.004 A 
ATOM   4517  CE1 PHE A 288      -5.144 -24.974 -31.771  1.00  0.70    -0.000 A 
ATOM   4519  CE2 PHE A 288      -5.700 -23.280 -30.129  1.00  0.70    -0.000 A 
ATOM   4521  CZ  PHE A 288      -6.079 -24.373 -30.919  1.00  0.70    -0.000 A 
ATOM   4523  C   PHE A 288       0.379 -23.704 -30.785  1.00  0.70     0.251 C 
ATOM   4524  O   PHE A 288       0.811 -23.954 -31.906  1.00  0.70    -0.271 OA
ATOM   4525  N   CYS A 289       1.141 -23.150 -29.808  1.00  0.68    -0.337 N 
ATOM   4526  HN  CYS A 289       0.625 -22.901 -28.904  1.00  0.68     0.164 HD
ATOM   4527  CA  CYS A 289       2.577 -22.846 -29.823  1.00  0.68     0.170 C 
ATOM   4529  CB  CYS A 289       3.213 -22.470 -31.205  1.00  0.68     0.085 C 
ATOM   4532  SG  CYS A 289       5.017 -22.146 -31.223  1.00  0.68    -0.165 SA
ATOM   4533  HG  CYS A 289       5.296 -21.122 -30.405  1.00  0.68     0.102 HD
ATOM   4534  C   CYS A 289       2.844 -21.660 -28.884  1.00  0.68     0.255 C 
ATOM   4535  O   CYS A 289       2.286 -20.590 -29.123  1.00  0.68    -0.270 OA
ATOM   4536  N   PRO A 290       3.685 -21.742 -27.852  1.00  0.32    -0.312 N 
ATOM   4537  CD  PRO A 290       4.294 -22.990 -27.388  1.00  0.32     0.105 C 
ATOM   4540  CA  PRO A 290       3.918 -20.638 -26.914  1.00  0.32     0.163 C 
ATOM   4542  CB  PRO A 290       4.498 -21.356 -25.682  1.00  0.32     0.034 C 
ATOM   4545  CG  PRO A 290       5.235 -22.560 -26.269  1.00  0.32     0.027 C 
ATOM   4548  C   PRO A 290       4.900 -19.600 -27.442  1.00  0.32     0.251 C 
ATOM   4549  O   PRO A 290       5.121 -18.596 -26.774  1.00  0.32    -0.271 OA
ATOM   4550  N   CYS A 291       5.528 -19.815 -28.614  1.00  0.45    -0.337 N 
ATOM   4551  HN  CYS A 291       5.282 -20.699 -29.164  1.00  0.45     0.164 HD
ATOM   4552  CA  CYS A 291       6.525 -18.910 -29.176  1.00  0.45     0.170 C 
ATOM   4554  CB  CYS A 291       7.812 -19.642 -29.652  1.00  0.45     0.085 C 
ATOM   4557  SG  CYS A 291       8.629 -20.592 -28.327  1.00  0.45    -0.165 SA
ATOM   4558  HG  CYS A 291       8.979 -19.764 -27.333  1.00  0.45     0.102 HD
ATOM   4559  C   CYS A 291       5.940 -18.115 -30.333  1.00  0.45     0.252 C 
ATOM   4560  O   CYS A 291       6.641 -17.719 -31.262  1.00  0.45    -0.271 OA
ATOM   4561  N   LEU A 292       4.617 -17.879 -30.315  1.00  0.54    -0.337 N 
ATOM   4562  HN  LEU A 292       4.036 -18.331 -29.538  1.00  0.54     0.164 HD
ATOM   4563  CA  LEU A 292       3.933 -17.052 -31.281  1.00  0.54     0.159 C 
ATOM   4565  CB  LEU A 292       2.786 -17.793 -31.990  1.00  0.54     0.032 C 
ATOM   4568  CG  LEU A 292       3.254 -18.996 -32.802  1.00  0.54     0.002 C 
ATOM   4570  CD1 LEU A 292       2.004 -19.701 -33.324  1.00  0.54     0.000 C 
ATOM   4574  CD2 LEU A 292       4.212 -18.597 -33.932  1.00  0.54     0.000 C 
ATOM   4578  C   LEU A 292       3.284 -15.917 -30.563  1.00  0.54     0.251 C 
ATOM   4579  O   LEU A 292       2.626 -16.112 -29.549  1.00  0.54    -0.271 OA
ATOM   4580  N   GLU A 293       3.423 -14.699 -31.100  1.00  0.69    -0.338 N 
ATOM   4581  HN  GLU A 293       4.068 -14.571 -31.944  1.00  0.69     0.164 HD
ATOM   4582  CA  GLU A 293       2.725 -13.557 -30.569  1.00  0.69     0.160 C 
ATOM   4584  CB  GLU A 293       3.396 -12.225 -30.994  1.00  0.69     0.043 C 
ATOM   4587  CG  GLU A 293       4.845 -12.079 -30.462  1.00  0.69     0.100 C 
ATOM   4590  CD  GLU A 293       4.939 -12.036 -28.933  1.00  0.69     0.185 C 
ATOM   4591  OE1 GLU A 293       3.883 -11.949 -28.254  1.00  0.69    -0.647 OA
ATOM   4592  OE2 GLU A 293       6.096 -12.092 -28.444  1.00  0.69    -0.647 OA
ATOM   4593  C   GLU A 293       1.252 -13.566 -30.934  1.00  0.69     0.251 C 
ATOM   4594  O   GLU A 293       0.752 -14.389 -31.707  1.00  0.69    -0.271 OA
ATOM   4595  N   SER A 294       0.483 -12.650 -30.331  1.00  0.78    -0.336 N 
ATOM   4596  HN  SER A 294       0.937 -11.992 -29.620  1.00  0.78     0.164 HD
ATOM   4597  CA  SER A 294      -0.936 -12.509 -30.597  1.00  0.78     0.189 C 
ATOM   4599  CB  SER A 294      -1.568 -11.421 -29.696  1.00  0.78     0.169 C 
ATOM   4602  OG  SER A 294      -1.566 -11.849 -28.332  1.00  0.78    -0.380 OA
ATOM   4603  HG  SER A 294      -2.122 -12.735 -28.242  1.00  0.78     0.211 HD
ATOM   4604  C   SER A 294      -1.281 -12.193 -32.044  1.00  0.78     0.254 C 
ATOM   4605  O   SER A 294      -0.761 -11.254 -32.641  1.00  0.78    -0.270 OA
ATOM   4606  N   GLY A 295      -2.206 -12.984 -32.630  1.00  0.82    -0.336 N 
ATOM   4607  HN  GLY A 295      -2.569 -13.813 -32.060  1.00  0.82     0.164 HD
ATOM   4608  CA  GLY A 295      -2.755 -12.810 -33.969  1.00  0.82     0.189 C 
ATOM   4611  C   GLY A 295      -2.152 -13.658 -35.056  1.00  0.82     0.253 C 
ATOM   4612  O   GLY A 295      -2.542 -13.529 -36.215  1.00  0.82    -0.270 OA
ATOM   4613  N   ILE A 296      -1.197 -14.550 -34.730  1.00  0.80    -0.337 N 
ATOM   4614  HN  ILE A 296      -0.887 -14.615 -33.708  1.00  0.80     0.164 HD
ATOM   4615  CA  ILE A 296      -0.566 -15.431 -35.706  1.00  0.80     0.159 C 
ATOM   4617  CB  ILE A 296       0.875 -15.038 -36.048  1.00  0.80     0.029 C 
ATOM   4619  CG2 ILE A 296       0.824 -13.758 -36.903  1.00  0.80     0.002 C 
ATOM   4623  CG1 ILE A 296       1.745 -14.839 -34.789  1.00  0.80     0.002 C 
ATOM   4626  CD1 ILE A 296       3.225 -14.600 -35.104  1.00  0.80     0.000 C 
ATOM   4630  C   ILE A 296      -0.598 -16.879 -35.241  1.00  0.80     0.251 C 
ATOM   4631  O   ILE A 296      -0.488 -17.182 -34.056  1.00  0.80    -0.271 OA
ATOM   4632  N   GLN A 297      -0.760 -17.830 -36.181  1.00  0.78    -0.338 N 
ATOM   4633  HN  GLN A 297      -0.947 -17.517 -37.187  1.00  0.78     0.164 HD
ATOM   4634  CA  GLN A 297      -0.695 -19.256 -35.908  1.00  0.78     0.160 C 
ATOM   4636  CB  GLN A 297      -2.062 -19.936 -36.140  1.00  0.78     0.042 C 
ATOM   4639  CG  GLN A 297      -2.089 -21.464 -35.877  1.00  0.78     0.090 C 
ATOM   4642  CD  GLN A 297      -3.455 -22.015 -36.274  1.00  0.78     0.227 C 
ATOM   4643  OE1 GLN A 297      -4.440 -21.283 -36.325  1.00  0.78    -0.273 OA
ATOM   4644  NE2 GLN A 297      -3.541 -23.326 -36.574  1.00  0.78    -0.369 N 
ATOM   4645 1HE2 GLN A 297      -2.668 -23.943 -36.529  1.00  0.78     0.159 HD
ATOM   4646 2HE2 GLN A 297      -4.482 -23.749 -36.857  1.00  0.78     0.159 HD
ATOM   4647  C   GLN A 297       0.346 -19.916 -36.803  1.00  0.78     0.251 C 
ATOM   4648  O   GLN A 297       0.377 -19.705 -38.010  1.00  0.78    -0.271 OA
ATOM   4649  N   ASN A 298       1.227 -20.764 -36.235  1.00  0.78    -0.337 N 
ATOM   4650  HN  ASN A 298       1.190 -20.885 -35.172  1.00  0.78     0.164 HD
ATOM   4651  CA  ASN A 298       2.222 -21.524 -36.970  1.00  0.78     0.169 C 
ATOM   4653  CB  ASN A 298       3.387 -21.915 -36.011  1.00  0.78     0.119 C 
ATOM   4656  CG  ASN A 298       4.543 -22.625 -36.711  1.00  0.78     0.230 C 
ATOM   4657  OD1 ASN A 298       4.526 -22.873 -37.915  1.00  0.78    -0.273 OA
ATOM   4658  ND2 ASN A 298       5.590 -22.986 -35.932  1.00  0.78    -0.369 N 
ATOM   4659 1HD2 ASN A 298       5.577 -22.770 -34.884  1.00  0.78     0.159 HD
ATOM   4660 2HD2 ASN A 298       6.431 -23.487 -36.364  1.00  0.78     0.159 HD
ATOM   4661  C   ASN A 298       1.553 -22.775 -37.505  1.00  0.78     0.251 C 
ATOM   4662  O   ASN A 298       1.238 -23.686 -36.749  1.00  0.78    -0.271 OA
ATOM   4663  N   VAL A 299       1.330 -22.849 -38.825  1.00  0.81    -0.338 N 
ATOM   4664  HN  VAL A 299       1.696 -22.063 -39.452  1.00  0.81     0.164 HD
ATOM   4665  CA  VAL A 299       0.613 -23.950 -39.438  1.00  0.81     0.159 C 
ATOM   4667  CB  VAL A 299      -0.512 -23.470 -40.358  1.00  0.81     0.029 C 
ATOM   4669  CG1 VAL A 299      -1.614 -22.813 -39.503  1.00  0.81     0.002 C 
ATOM   4673  CG2 VAL A 299      -0.004 -22.475 -41.408  1.00  0.81     0.002 C 
ATOM   4677  C   VAL A 299       1.594 -24.876 -40.140  1.00  0.81     0.251 C 
ATOM   4678  O   VAL A 299       1.211 -25.756 -40.902  1.00  0.81    -0.271 OA
ATOM   4679  N   SER A 300       2.910 -24.756 -39.847  1.00  0.76    -0.336 N 
ATOM   4680  HN  SER A 300       3.189 -24.016 -39.126  1.00  0.76     0.164 HD
ATOM   4681  CA  SER A 300       3.983 -25.561 -40.440  1.00  0.76     0.189 C 
ATOM   4683  CB  SER A 300       5.360 -25.153 -39.837  1.00  0.76     0.169 C 
ATOM   4686  OG  SER A 300       6.457 -25.884 -40.391  1.00  0.76    -0.380 OA
ATOM   4687  HG  SER A 300       6.323 -26.909 -40.209  1.00  0.76     0.211 HD
ATOM   4688  C   SER A 300       3.785 -27.069 -40.307  1.00  0.76     0.254 C 
ATOM   4689  O   SER A 300       3.998 -27.830 -41.252  1.00  0.76    -0.270 OA
ATOM   4690  N   THR A 301       3.283 -27.539 -39.145  1.00  0.70    -0.336 N 
ATOM   4691  HN  THR A 301       3.088 -26.833 -38.365  1.00  0.70     0.164 HD
ATOM   4692  CA  THR A 301       2.988 -28.948 -38.880  1.00  0.70     0.186 C 
ATOM   4694  CB  THR A 301       2.491 -29.193 -37.457  1.00  0.70     0.140 C 
ATOM   4696  OG1 THR A 301       1.440 -28.298 -37.113  1.00  0.70    -0.382 OA
ATOM   4697  HG1 THR A 301       1.786 -27.309 -37.179  1.00  0.70     0.210 HD
ATOM   4698  CG2 THR A 301       3.631 -28.936 -36.463  1.00  0.70     0.034 C 
ATOM   4702  C   THR A 301       1.973 -29.564 -39.831  1.00  0.70     0.253 C 
ATOM   4703  O   THR A 301       2.136 -30.696 -40.274  1.00  0.70    -0.270 OA
ATOM   4704  N   CYS A 302       0.910 -28.823 -40.205  1.00  0.72    -0.337 N 
ATOM   4705  HN  CYS A 302       0.832 -27.821 -39.838  1.00  0.72     0.164 HD
ATOM   4706  CA  CYS A 302      -0.138 -29.323 -41.086  1.00  0.72     0.171 C 
ATOM   4708  CB  CYS A 302      -1.534 -28.815 -40.632  1.00  0.72     0.100 C 
ATOM   4711  SG  CYS A 302      -1.693 -26.999 -40.673  1.00  0.72    -0.080 SA
ATOM   4712  C   CYS A 302       0.062 -28.917 -42.545  1.00  0.72     0.252 C 
ATOM   4713  O   CYS A 302      -0.734 -29.259 -43.416  1.00  0.72    -0.271 OA
ATOM   4714  N   ARG A 303       1.137 -28.169 -42.855  1.00  0.64    -0.337 N 
ATOM   4715  HN  ARG A 303       1.812 -27.909 -42.066  1.00  0.64     0.164 HD
ATOM   4716  CA  ARG A 303       1.438 -27.692 -44.195  1.00  0.64     0.159 C 
ATOM   4718  CB  ARG A 303       1.555 -26.155 -44.231  1.00  0.64     0.034 C 
ATOM   4721  CG  ARG A 303       0.222 -25.458 -43.903  1.00  0.64     0.027 C 
ATOM   4724  CD  ARG A 303      -0.949 -25.702 -44.868  1.00  0.64     0.116 C 
ATOM   4727  NE  ARG A 303      -0.559 -25.177 -46.224  1.00  0.64    -0.212 N 
ATOM   4728  HE  ARG A 303       0.374 -24.661 -46.310  1.00  0.64     0.178 HD
ATOM   4729  CZ  ARG A 303      -1.303 -25.313 -47.332  1.00  0.64     0.666 C 
ATOM   4730  NH1 ARG A 303      -0.920 -24.732 -48.470  1.00  0.64    -0.235 N 
ATOM   4731 1HH1 ARG A 303      -0.018 -24.157 -48.500  1.00  0.64     0.174 HD
ATOM   4732 2HH1 ARG A 303      -1.514 -24.841 -49.353  1.00  0.64     0.174 HD
ATOM   4733  NH2 ARG A 303      -2.432 -26.012 -47.328  1.00  0.64    -0.235 N 
ATOM   4734 1HH2 ARG A 303      -2.767 -26.482 -46.427  1.00  0.64     0.174 HD
ATOM   4735 2HH2 ARG A 303      -3.007 -26.105 -48.226  1.00  0.64     0.174 HD
ATOM   4736  C   ARG A 303       2.713 -28.303 -44.710  1.00  0.64     0.251 C 
ATOM   4737  O   ARG A 303       3.367 -27.759 -45.601  1.00  0.64    -0.271 OA
ATOM   4738  N   PHE A 304       3.079 -29.471 -44.152  1.00  0.60    -0.337 N 
ATOM   4739  HN  PHE A 304       2.555 -29.791 -43.276  1.00  0.60     0.164 HD
ATOM   4740  CA  PHE A 304       4.136 -30.327 -44.657  1.00  0.60     0.164 C 
ATOM   4742  CB  PHE A 304       3.852 -30.828 -46.102  1.00  0.60     0.058 C 
ATOM   4745  CG  PHE A 304       2.530 -31.543 -46.170  1.00  0.60    -0.020 A 
ATOM   4746  CD1 PHE A 304       2.374 -32.828 -45.625  1.00  0.60    -0.004 A 
ATOM   4748  CD2 PHE A 304       1.422 -30.917 -46.765  1.00  0.60    -0.004 A 
ATOM   4750  CE1 PHE A 304       1.129 -33.471 -45.664  1.00  0.60    -0.000 A 
ATOM   4752  CE2 PHE A 304       0.176 -31.554 -46.804  1.00  0.60    -0.000 A 
ATOM   4754  CZ  PHE A 304       0.030 -32.833 -46.253  1.00  0.60    -0.000 A 
ATOM   4756  C   PHE A 304       5.510 -29.685 -44.558  1.00  0.60     0.251 C 
ATOM   4757  O   PHE A 304       6.315 -29.735 -45.488  1.00  0.60    -0.271 OA
ATOM   4758  N   SER A 305       5.772 -29.039 -43.404  1.00  0.69    -0.336 N 
ATOM   4759  HN  SER A 305       4.962 -28.949 -42.711  1.00  0.69     0.164 HD
ATOM   4760  CA  SER A 305       7.045 -28.449 -43.000  1.00  0.69     0.189 C 
ATOM   4762  CB  SER A 305       8.300 -29.364 -43.120  1.00  0.69     0.169 C 
ATOM   4765  OG  SER A 305       8.141 -30.579 -42.387  1.00  0.69    -0.380 OA
ATOM   4766  HG  SER A 305       7.990 -30.359 -41.372  1.00  0.69     0.211 HD
ATOM   4767  C   SER A 305       7.359 -27.151 -43.710  1.00  0.69     0.254 C 
ATOM   4768  O   SER A 305       8.426 -26.573 -43.527  1.00  0.69    -0.270 OA
ATOM   4769  N   ALA A 306       6.445 -26.616 -44.542  1.00  0.77    -0.337 N 
ATOM   4770  HN  ALA A 306       5.566 -27.178 -44.780  1.00  0.77     0.164 HD
ATOM   4771  CA  ALA A 306       6.618 -25.304 -45.123  1.00  0.77     0.160 C 
ATOM   4773  CB  ALA A 306       5.618 -25.111 -46.280  1.00  0.77     0.034 C 
ATOM   4777  C   ALA A 306       6.447 -24.200 -44.070  1.00  0.77     0.254 C 
ATOM   4778  O   ALA A 306       5.555 -24.336 -43.230  1.00  0.77    -0.270 OA
ATOM   4779  N   PRO A 307       7.201 -23.094 -44.046  1.00  0.79    -0.312 N 
ATOM   4780  CD  PRO A 307       8.348 -22.876 -44.925  1.00  0.79     0.105 C 
ATOM   4783  CA  PRO A 307       7.179 -22.148 -42.925  1.00  0.79     0.163 C 
ATOM   4785  CB  PRO A 307       8.532 -21.418 -43.042  1.00  0.79     0.034 C 
ATOM   4788  CG  PRO A 307       8.892 -21.506 -44.529  1.00  0.79     0.027 C 
ATOM   4791  C   PRO A 307       6.026 -21.172 -43.060  1.00  0.79     0.251 C 
ATOM   4792  O   PRO A 307       6.223 -19.958 -43.021  1.00  0.79    -0.271 OA
ATOM   4793  N   LEU A 308       4.801 -21.694 -43.194  1.00  0.82    -0.338 N 
ATOM   4794  HN  LEU A 308       4.714 -22.760 -43.167  1.00  0.82     0.164 HD
ATOM   4795  CA  LEU A 308       3.593 -20.935 -43.371  1.00  0.82     0.159 C 
ATOM   4797  CB  LEU A 308       2.564 -21.747 -44.194  1.00  0.82     0.032 C 
ATOM   4800  CG  LEU A 308       1.278 -20.974 -44.558  1.00  0.82     0.002 C 
ATOM   4802  CD1 LEU A 308       1.532 -19.876 -45.595  1.00  0.82     0.000 C 
ATOM   4806  CD2 LEU A 308       0.186 -21.916 -45.073  1.00  0.82     0.000 C 
ATOM   4810  C   LEU A 308       3.004 -20.560 -42.024  1.00  0.82     0.251 C 
ATOM   4811  O   LEU A 308       2.865 -21.376 -41.113  1.00  0.82    -0.271 OA
ATOM   4812  N   PHE A 309       2.669 -19.273 -41.866  1.00  0.82    -0.337 N 
ATOM   4813  HN  PHE A 309       2.825 -18.616 -42.696  1.00  0.82     0.164 HD
ATOM   4814  CA  PHE A 309       2.115 -18.707 -40.665  1.00  0.82     0.164 C 
ATOM   4816  CB  PHE A 309       3.049 -17.630 -40.033  1.00  0.82     0.058 C 
ATOM   4819  CG  PHE A 309       4.176 -18.245 -39.225  1.00  0.82    -0.020 A 
ATOM   4820  CD1 PHE A 309       5.055 -19.205 -39.761  1.00  0.82    -0.004 A 
ATOM   4822  CD2 PHE A 309       4.390 -17.828 -37.899  1.00  0.82    -0.004 A 
ATOM   4824  CE1 PHE A 309       6.030 -19.823 -38.971  1.00  0.82    -0.000 A 
ATOM   4826  CE2 PHE A 309       5.442 -18.360 -37.140  1.00  0.82    -0.000 A 
ATOM   4828  CZ  PHE A 309       6.237 -19.385 -37.661  1.00  0.82    -0.000 A 
ATOM   4830  C   PHE A 309       0.788 -18.102 -41.086  1.00  0.82     0.251 C 
ATOM   4831  O   PHE A 309       0.692 -17.348 -42.053  1.00  0.82    -0.271 OA
ATOM   4832  N   LEU A 310      -0.291 -18.466 -40.382  1.00  0.84    -0.338 N 
ATOM   4833  HN  LEU A 310      -0.147 -19.127 -39.553  1.00  0.84     0.164 HD
ATOM   4834  CA  LEU A 310      -1.637 -18.026 -40.667  1.00  0.84     0.159 C 
ATOM   4836  CB  LEU A 310      -2.634 -19.157 -40.309  1.00  0.84     0.032 C 
ATOM   4839  CG  LEU A 310      -4.120 -18.886 -40.619  1.00  0.84     0.002 C 
ATOM   4841  CD1 LEU A 310      -4.382 -18.835 -42.131  1.00  0.84     0.000 C 
ATOM   4845  CD2 LEU A 310      -4.991 -19.959 -39.953  1.00  0.84     0.000 C 
ATOM   4849  C   LEU A 310      -1.939 -16.791 -39.840  1.00  0.84     0.251 C 
ATOM   4850  O   LEU A 310      -1.535 -16.693 -38.681  1.00  0.84    -0.271 OA
ATOM   4851  N   SER A 311      -2.655 -15.810 -40.411  1.00  0.84    -0.336 N 
ATOM   4852  HN  SER A 311      -2.936 -15.907 -41.439  1.00  0.84     0.164 HD
ATOM   4853  CA  SER A 311      -3.062 -14.621 -39.682  1.00  0.84     0.189 C 
ATOM   4855  CB  SER A 311      -1.974 -13.508 -39.641  1.00  0.84     0.169 C 
ATOM   4858  OG  SER A 311      -1.620 -12.974 -40.919  1.00  0.84    -0.380 OA
ATOM   4859  HG  SER A 311      -1.246 -13.743 -41.529  1.00  0.84     0.211 HD
ATOM   4860  C   SER A 311      -4.346 -14.085 -40.267  1.00  0.84     0.254 C 
ATOM   4861  O   SER A 311      -4.842 -14.590 -41.269  1.00  0.84    -0.270 OA
ATOM   4862  N   HIS A 312      -4.957 -13.053 -39.651  1.00  0.83    -0.337 N 
ATOM   4863  HN  HIS A 312      -4.659 -12.793 -38.657  1.00  0.83     0.164 HD
ATOM   4864  CA  HIS A 312      -6.011 -12.281 -40.297  1.00  0.83     0.166 C 
ATOM   4866  CB  HIS A 312      -6.901 -11.569 -39.260  1.00  0.83     0.077 C 
ATOM   4869  CG  HIS A 312      -7.879 -12.494 -38.627  1.00  0.83     0.054 A 
ATOM   4870  CD2 HIS A 312      -7.925 -13.088 -37.408  1.00  0.83     0.086 A 
ATOM   4872  ND1 HIS A 312      -8.944 -12.898 -39.397  1.00  0.83    -0.340 N 
ATOM   4873  HD1 HIS A 312      -9.172 -12.594 -40.397  1.00  0.83     0.167 HD
ATOM   4874  CE1 HIS A 312      -9.622 -13.734 -38.647  1.00  0.83     0.151 A 
ATOM   4876  NE2 HIS A 312      -9.052 -13.883 -37.427  1.00  0.83    -0.336 N 
ATOM   4877  HE2 HIS A 312      -9.392 -14.472 -36.667  1.00  0.00     0.168 HD
ATOM   4878  C   HIS A 312      -5.405 -11.239 -41.242  1.00  0.83     0.254 C 
ATOM   4879  O   HIS A 312      -4.258 -10.838 -41.019  1.00  0.83    -0.270 OA
ATOM   4880  N   PRO A 313      -6.079 -10.780 -42.304  1.00  0.86    -0.312 N 
ATOM   4881  CD  PRO A 313      -7.476 -11.106 -42.598  1.00  0.86     0.105 C 
ATOM   4884  CA  PRO A 313      -5.559  -9.786 -43.249  1.00  0.86     0.163 C 
ATOM   4886  CB  PRO A 313      -6.729  -9.464 -44.175  1.00  0.86     0.034 C 
ATOM   4889  CG  PRO A 313      -7.653 -10.671 -44.047  1.00  0.86     0.027 C 
ATOM   4892  C   PRO A 313      -4.992  -8.524 -42.640  1.00  0.86     0.251 C 
ATOM   4893  O   PRO A 313      -5.606  -7.958 -41.738  1.00  0.86    -0.271 OA
ATOM   4894  N   HIS A 314      -3.789  -8.109 -43.085  1.00  0.81    -0.337 N 
ATOM   4895  HN  HIS A 314      -3.330  -8.689 -43.858  1.00  0.81     0.164 HD
ATOM   4896  CA  HIS A 314      -3.059  -6.944 -42.610  1.00  0.81     0.165 C 
ATOM   4898  CB  HIS A 314      -3.816  -5.626 -42.856  1.00  0.81     0.077 C 
ATOM   4901  CG  HIS A 314      -3.903  -5.308 -44.304  1.00  0.81     0.054 A 
ATOM   4902  CD2 HIS A 314      -4.578  -5.908 -45.316  1.00  0.81     0.086 A 
ATOM   4904  ND1 HIS A 314      -3.184  -4.230 -44.776  1.00  0.81    -0.340 N 
ATOM   4905  HD1 HIS A 314      -2.556  -3.570 -44.214  1.00  0.81     0.167 HD
ATOM   4906  CE1 HIS A 314      -3.438  -4.188 -46.068  1.00  0.81     0.151 A 
ATOM   4908  NE2 HIS A 314      -4.276  -5.178 -46.440  1.00  0.81    -0.336 N 
ATOM   4909  HE2 HIS A 314      -4.622  -5.353 -47.383  1.00  0.00     0.168 HD
ATOM   4910  C   HIS A 314      -2.618  -7.059 -41.159  1.00  0.81     0.251 C 
ATOM   4911  O   HIS A 314      -2.211  -6.082 -40.538  1.00  0.81    -0.271 OA
ATOM   4912  N   PHE A 315      -2.688  -8.288 -40.604  1.00  0.82    -0.337 N 
ATOM   4913  HN  PHE A 315      -2.875  -9.107 -41.266  1.00  0.82     0.164 HD
ATOM   4914  CA  PHE A 315      -2.534  -8.606 -39.196  1.00  0.82     0.164 C 
ATOM   4916  CB  PHE A 315      -1.095  -8.398 -38.656  1.00  0.82     0.058 C 
ATOM   4919  CG  PHE A 315      -0.115  -9.206 -39.455  1.00  0.82    -0.020 A 
ATOM   4920  CD1 PHE A 315       0.077 -10.582 -39.247  1.00  0.82    -0.004 A 
ATOM   4922  CD2 PHE A 315       0.638  -8.560 -40.437  1.00  0.82    -0.004 A 
ATOM   4924  CE1 PHE A 315       1.015 -11.290 -40.014  1.00  0.82    -0.000 A 
ATOM   4926  CE2 PHE A 315       1.590  -9.250 -41.191  1.00  0.82    -0.000 A 
ATOM   4928  CZ  PHE A 315       1.779 -10.619 -40.979  1.00  0.82    -0.000 A 
ATOM   4930  C   PHE A 315      -3.600  -7.948 -38.323  1.00  0.82     0.251 C 
ATOM   4931  O   PHE A 315      -3.341  -7.461 -37.224  1.00  0.82    -0.271 OA
ATOM   4932  N   LEU A 316      -4.877  -7.952 -38.771  1.00  0.81    -0.338 N 
ATOM   4933  HN  LEU A 316      -5.075  -8.250 -39.780  1.00  0.81     0.164 HD
ATOM   4934  CA  LEU A 316      -5.987  -7.562 -37.916  1.00  0.81     0.159 C 
ATOM   4936  CB  LEU A 316      -7.341  -7.522 -38.670  1.00  0.81     0.032 C 
ATOM   4939  CG  LEU A 316      -8.507  -6.903 -37.859  1.00  0.81     0.002 C 
ATOM   4941  CD1 LEU A 316      -8.340  -5.386 -37.712  1.00  0.81     0.000 C 
ATOM   4945  CD2 LEU A 316      -9.873  -7.215 -38.478  1.00  0.81     0.000 C 
ATOM   4949  C   LEU A 316      -6.125  -8.468 -36.695  1.00  0.81     0.251 C 
ATOM   4950  O   LEU A 316      -5.993  -9.683 -36.779  1.00  0.81    -0.271 OA
ATOM   4951  N   ASN A 317      -6.375  -7.882 -35.505  1.00  0.78    -0.337 N 
ATOM   4952  HN  ASN A 317      -6.477  -6.817 -35.482  1.00  0.78     0.164 HD
ATOM   4953  CA  ASN A 317      -6.514  -8.610 -34.250  1.00  0.78     0.169 C 
ATOM   4955  CB  ASN A 317      -7.598  -9.728 -34.258  1.00  0.78     0.119 C 
ATOM   4958  CG  ASN A 317      -8.934  -9.121 -34.650  1.00  0.78     0.230 C 
ATOM   4959  OD1 ASN A 317      -9.302  -8.055 -34.137  1.00  0.78    -0.273 OA
ATOM   4960  ND2 ASN A 317      -9.685  -9.794 -35.547  1.00  0.78    -0.369 N 
ATOM   4961 1HD2 ASN A 317      -9.332 -10.719 -35.954  1.00  0.78     0.159 HD
ATOM   4962 2HD2 ASN A 317     -10.633  -9.403 -35.852  1.00  0.78     0.159 HD
ATOM   4963  C   ASN A 317      -5.194  -9.156 -33.736  1.00  0.78     0.251 C 
ATOM   4964  O   ASN A 317      -5.167 -10.055 -32.900  1.00  0.78    -0.271 OA
ATOM   4965  N   ALA A 318      -4.078  -8.577 -34.200  1.00  0.82    -0.338 N 
ATOM   4966  HN  ALA A 318      -4.176  -7.730 -34.847  1.00  0.82     0.164 HD
ATOM   4967  CA  ALA A 318      -2.761  -9.034 -33.874  1.00  0.82     0.159 C 
ATOM   4969  CB  ALA A 318      -2.034  -9.442 -35.164  1.00  0.82     0.034 C 
ATOM   4973  C   ALA A 318      -1.967  -7.956 -33.186  1.00  0.82     0.251 C 
ATOM   4974  O   ALA A 318      -2.406  -6.815 -33.036  1.00  0.82    -0.271 OA
ATOM   4975  N   ASP A 319      -0.775  -8.335 -32.708  1.00  0.74    -0.337 N 
ATOM   4976  HN  ASP A 319      -0.485  -9.358 -32.827  1.00  0.74     0.164 HD
ATOM   4977  CA  ASP A 319       0.134  -7.446 -32.045  1.00  0.74     0.170 C 
ATOM   4979  CB  ASP A 319       1.295  -8.286 -31.474  1.00  0.74     0.129 C 
ATOM   4982  CG  ASP A 319       1.669  -7.623 -30.173  1.00  0.74     0.188 C 
ATOM   4983  OD1 ASP A 319       0.989  -7.933 -29.163  1.00  0.74    -0.647 OA
ATOM   4984  OD2 ASP A 319       2.526  -6.707 -30.231  1.00  0.74    -0.647 OA
ATOM   4985  C   ASP A 319       0.654  -6.286 -32.930  1.00  0.74     0.255 C 
ATOM   4986  O   ASP A 319       0.958  -6.524 -34.105  1.00  0.74    -0.270 OA
ATOM   4987  N   PRO A 320       0.801  -5.041 -32.451  1.00  0.75    -0.312 N 
ATOM   4988  CD  PRO A 320       0.175  -4.578 -31.209  1.00  0.75     0.105 C 
ATOM   4991  CA  PRO A 320       1.302  -3.916 -33.237  1.00  0.75     0.163 C 
ATOM   4993  CB  PRO A 320       1.315  -2.746 -32.246  1.00  0.75     0.034 C 
ATOM   4996  CG  PRO A 320       0.144  -3.052 -31.314  1.00  0.75     0.027 C 
ATOM   4999  C   PRO A 320       2.664  -4.112 -33.858  1.00  0.75     0.251 C 
ATOM   5000  O   PRO A 320       2.888  -3.592 -34.945  1.00  0.75    -0.271 OA
ATOM   5001  N   VAL A 321       3.572  -4.876 -33.222  1.00  0.75    -0.338 N 
ATOM   5002  HN  VAL A 321       3.301  -5.289 -32.273  1.00  0.75     0.164 HD
ATOM   5003  CA  VAL A 321       4.903  -5.178 -33.742  1.00  0.75     0.159 C 
ATOM   5005  CB  VAL A 321       5.724  -5.949 -32.711  1.00  0.75     0.029 C 
ATOM   5007  CG1 VAL A 321       7.077  -6.409 -33.292  1.00  0.75     0.002 C 
ATOM   5011  CG2 VAL A 321       5.970  -5.004 -31.518  1.00  0.75     0.002 C 
ATOM   5015  C   VAL A 321       4.848  -5.904 -35.084  1.00  0.75     0.251 C 
ATOM   5016  O   VAL A 321       5.640  -5.646 -35.989  1.00  0.75    -0.271 OA
ATOM   5017  N   LEU A 322       3.863  -6.806 -35.283  1.00  0.74    -0.338 N 
ATOM   5018  HN  LEU A 322       3.243  -7.074 -34.453  1.00  0.74     0.164 HD
ATOM   5019  CA  LEU A 322       3.603  -7.431 -36.571  1.00  0.74     0.159 C 
ATOM   5021  CB  LEU A 322       2.517  -8.529 -36.437  1.00  0.74     0.032 C 
ATOM   5024  CG  LEU A 322       2.933  -9.734 -35.564  1.00  0.74     0.002 C 
ATOM   5026  CD1 LEU A 322       1.713 -10.614 -35.269  1.00  0.74     0.000 C 
ATOM   5030  CD2 LEU A 322       4.038 -10.574 -36.223  1.00  0.74     0.000 C 
ATOM   5034  C   LEU A 322       3.198  -6.423 -37.649  1.00  0.74     0.251 C 
ATOM   5035  O   LEU A 322       3.646  -6.509 -38.790  1.00  0.74    -0.271 OA
ATOM   5036  N   ALA A 323       2.363  -5.421 -37.298  1.00  0.77    -0.338 N 
ATOM   5037  HN  ALA A 323       1.929  -5.447 -36.320  1.00  0.77     0.164 HD
ATOM   5038  CA  ALA A 323       2.018  -4.309 -38.168  1.00  0.77     0.159 C 
ATOM   5040  CB  ALA A 323       0.805  -3.544 -37.603  1.00  0.77     0.034 C 
ATOM   5044  C   ALA A 323       3.172  -3.347 -38.478  1.00  0.77     0.251 C 
ATOM   5045  O   ALA A 323       3.388  -2.972 -39.626  1.00  0.77    -0.271 OA
ATOM   5046  N   GLU A 324       3.972  -2.957 -37.464  1.00  0.70    -0.338 N 
ATOM   5047  HN  GLU A 324       3.730  -3.307 -36.482  1.00  0.70     0.164 HD
ATOM   5048  CA  GLU A 324       5.142  -2.095 -37.600  1.00  0.70     0.160 C 
ATOM   5050  CB  GLU A 324       5.761  -1.786 -36.220  1.00  0.70     0.043 C 
ATOM   5053  CG  GLU A 324       4.864  -0.938 -35.292  1.00  0.70     0.100 C 
ATOM   5056  CD  GLU A 324       5.442  -0.830 -33.883  1.00  0.70     0.185 C 
ATOM   5057  OE1 GLU A 324       6.534  -1.404 -33.631  1.00  0.70    -0.647 OA
ATOM   5058  OE2 GLU A 324       4.777  -0.169 -33.045  1.00  0.70    -0.647 OA
ATOM   5059  C   GLU A 324       6.253  -2.692 -38.448  1.00  0.70     0.251 C 
ATOM   5060  O   GLU A 324       7.033  -1.991 -39.092  1.00  0.70    -0.271 OA
ATOM   5061  N   ALA A 325       6.371  -4.029 -38.437  1.00  0.77    -0.338 N 
ATOM   5062  HN  ALA A 325       5.673  -4.585 -37.846  1.00  0.77     0.164 HD
ATOM   5063  CA  ALA A 325       7.370  -4.768 -39.164  1.00  0.77     0.159 C 
ATOM   5065  CB  ALA A 325       7.229  -6.250 -38.787  1.00  0.77     0.034 C 
ATOM   5069  C   ALA A 325       7.355  -4.607 -40.685  1.00  0.77     0.251 C 
ATOM   5070  O   ALA A 325       8.414  -4.565 -41.310  1.00  0.77    -0.271 OA
ATOM   5071  N   VAL A 326       6.167  -4.526 -41.319  1.00  0.81    -0.338 N 
ATOM   5072  HN  VAL A 326       5.273  -4.504 -40.732  1.00  0.81     0.164 HD
ATOM   5073  CA  VAL A 326       6.051  -4.467 -42.771  1.00  0.81     0.159 C 
ATOM   5075  CB  VAL A 326       5.387  -5.719 -43.352  1.00  0.81     0.029 C 
ATOM   5077  CG1 VAL A 326       5.202  -5.622 -44.885  1.00  0.81     0.002 C 
ATOM   5081  CG2 VAL A 326       6.179  -6.976 -42.926  1.00  0.81     0.002 C 
ATOM   5085  C   VAL A 326       5.270  -3.225 -43.164  1.00  0.81     0.251 C 
ATOM   5086  O   VAL A 326       4.093  -3.045 -42.857  1.00  0.81    -0.271 OA
ATOM   5087  N   THR A 327       5.921  -2.315 -43.903  1.00  0.79    -0.336 N 
ATOM   5088  HN  THR A 327       6.938  -2.518 -44.166  1.00  0.79     0.164 HD
ATOM   5089  CA  THR A 327       5.334  -1.071 -44.370  1.00  0.79     0.186 C 
ATOM   5091  CB  THR A 327       6.390  -0.094 -44.858  1.00  0.79     0.140 C 
ATOM   5093  OG1 THR A 327       7.266   0.237 -43.791  1.00  0.79    -0.382 OA
ATOM   5094  HG1 THR A 327       6.718   0.678 -43.012  1.00  0.79     0.210 HD
ATOM   5095  CG2 THR A 327       5.780   1.227 -45.345  1.00  0.79     0.034 C 
ATOM   5099  C   THR A 327       4.359  -1.335 -45.495  1.00  0.79     0.253 C 
ATOM   5100  O   THR A 327       4.718  -1.774 -46.586  1.00  0.79    -0.270 OA
ATOM   5101  N   GLY A 328       3.064  -1.080 -45.246  1.00  0.80    -0.336 N 
ATOM   5102  HN  GLY A 328       2.798  -0.666 -44.296  1.00  0.80     0.164 HD
ATOM   5103  CA  GLY A 328       2.006  -1.343 -46.213  1.00  0.80     0.189 C 
ATOM   5106  C   GLY A 328       0.879  -2.111 -45.594  1.00  0.80     0.253 C 
ATOM   5107  O   GLY A 328      -0.145  -2.337 -46.229  1.00  0.80    -0.270 OA
ATOM   5108  N   LEU A 329       1.017  -2.494 -44.313  1.00  0.78    -0.337 N 
ATOM   5109  HN  LEU A 329       1.971  -2.372 -43.843  1.00  0.78     0.164 HD
ATOM   5110  CA  LEU A 329      -0.065  -3.063 -43.541  1.00  0.78     0.159 C 
ATOM   5112  CB  LEU A 329       0.503  -3.918 -42.393  1.00  0.78     0.032 C 
ATOM   5115  CG  LEU A 329       1.372  -5.102 -42.849  1.00  0.78     0.002 C 
ATOM   5117  CD1 LEU A 329       2.166  -5.592 -41.640  1.00  0.78     0.000 C 
ATOM   5121  CD2 LEU A 329       0.549  -6.243 -43.456  1.00  0.78     0.000 C 
ATOM   5125  C   LEU A 329      -0.932  -1.980 -42.913  1.00  0.78     0.251 C 
ATOM   5126  O   LEU A 329      -0.440  -1.103 -42.210  1.00  0.78    -0.271 OA
ATOM   5127  N   HIS A 330      -2.257  -2.033 -43.135  1.00  0.74    -0.337 N 
ATOM   5128  HN  HIS A 330      -2.642  -2.845 -43.716  1.00  0.74     0.164 HD
ATOM   5129  CA  HIS A 330      -3.194  -1.043 -42.626  1.00  0.74     0.166 C 
ATOM   5131  CB  HIS A 330      -3.555  -0.012 -43.720  1.00  0.74     0.077 C 
ATOM   5134  CG  HIS A 330      -2.366   0.781 -44.166  1.00  0.74     0.054 A 
ATOM   5135  CD2 HIS A 330      -1.513   0.586 -45.206  1.00  0.74     0.086 A 
ATOM   5137  ND1 HIS A 330      -1.955   1.858 -43.407  1.00  0.74    -0.340 N 
ATOM   5138  HD1 HIS A 330      -2.425   2.253 -42.531  1.00  0.74     0.167 HD
ATOM   5139  CE1 HIS A 330      -0.861   2.295 -43.993  1.00  0.74     0.151 A 
ATOM   5141  NE2 HIS A 330      -0.547   1.562 -45.089  1.00  0.74    -0.336 N 
ATOM   5142  HE2 HIS A 330       0.251   1.705 -45.708  1.00  0.00     0.168 HD
ATOM   5143  C   HIS A 330      -4.476  -1.718 -42.144  1.00  0.74     0.254 C 
ATOM   5144  O   HIS A 330      -5.508  -1.637 -42.819  1.00  0.74    -0.270 OA
ATOM   5145  N   PRO A 331      -4.478  -2.421 -41.010  1.00  0.78    -0.312 N 
ATOM   5146  CD  PRO A 331      -3.313  -2.615 -40.140  1.00  0.78     0.105 C 
ATOM   5149  CA  PRO A 331      -5.599  -3.270 -40.625  1.00  0.78     0.163 C 
ATOM   5151  CB  PRO A 331      -5.026  -4.143 -39.491  1.00  0.78     0.034 C 
ATOM   5154  CG  PRO A 331      -3.873  -3.321 -38.908  1.00  0.78     0.027 C 
ATOM   5157  C   PRO A 331      -6.818  -2.485 -40.160  1.00  0.78     0.251 C 
ATOM   5158  O   PRO A 331      -6.689  -1.519 -39.413  1.00  0.78    -0.271 OA
ATOM   5159  N   ASN A 332      -8.036  -2.899 -40.559  1.00  0.71    -0.337 N 
ATOM   5160  HN  ASN A 332      -8.108  -3.705 -41.260  1.00  0.71     0.164 HD
ATOM   5161  CA  ASN A 332      -9.250  -2.285 -40.067  1.00  0.71     0.169 C 
ATOM   5163  CB  ASN A 332      -9.648  -1.023 -40.890  1.00  0.71     0.119 C 
ATOM   5166  CG  ASN A 332     -10.170  -1.355 -42.283  1.00  0.71     0.230 C 
ATOM   5167  OD1 ASN A 332     -11.347  -1.698 -42.417  1.00  0.71    -0.273 OA
ATOM   5168  ND2 ASN A 332      -9.334  -1.248 -43.338  1.00  0.71    -0.369 N 
ATOM   5169 1HD2 ASN A 332      -8.322  -0.934 -43.189  1.00  0.71     0.159 HD
ATOM   5170 2HD2 ASN A 332      -9.684  -1.477 -44.323  1.00  0.71     0.159 HD
ATOM   5171  C   ASN A 332     -10.361  -3.331 -39.961  1.00  0.71     0.251 C 
ATOM   5172  O   ASN A 332     -10.372  -4.332 -40.671  1.00  0.71    -0.271 OA
ATOM   5173  N   GLN A 333     -11.324  -3.147 -39.027  1.00  0.70    -0.337 N 
ATOM   5174  HN  GLN A 333     -11.332  -2.232 -38.473  1.00  0.70     0.164 HD
ATOM   5175  CA  GLN A 333     -12.350  -4.144 -38.745  1.00  0.70     0.160 C 
ATOM   5177  CB  GLN A 333     -13.243  -3.689 -37.552  1.00  0.70     0.042 C 
ATOM   5180  CG  GLN A 333     -14.241  -4.769 -37.047  1.00  0.70     0.090 C 
ATOM   5183  CD  GLN A 333     -15.294  -4.247 -36.058  1.00  0.70     0.227 C 
ATOM   5184  OE1 GLN A 333     -16.498  -4.371 -36.267  1.00  0.70    -0.273 OA
ATOM   5185  NE2 GLN A 333     -14.851  -3.686 -34.912  1.00  0.70    -0.369 N 
ATOM   5186 1HE2 GLN A 333     -13.800  -3.618 -34.721  1.00  0.70     0.159 HD
ATOM   5187 2HE2 GLN A 333     -15.551  -3.309 -34.195  1.00  0.70     0.159 HD
ATOM   5188  C   GLN A 333     -13.242  -4.460 -39.939  1.00  0.70     0.251 C 
ATOM   5189  O   GLN A 333     -13.481  -5.615 -40.267  1.00  0.70    -0.271 OA
ATOM   5190  N   GLU A 334     -13.722  -3.437 -40.653  1.00  0.68    -0.338 N 
ATOM   5191  HN  GLU A 334     -13.403  -2.447 -40.401  1.00  0.68     0.164 HD
ATOM   5192  CA  GLU A 334     -14.652  -3.601 -41.751  1.00  0.68     0.160 C 
ATOM   5194  CB  GLU A 334     -15.136  -2.183 -42.148  1.00  0.68     0.043 C 
ATOM   5197  CG  GLU A 334     -16.237  -2.136 -43.236  1.00  0.68     0.100 C 
ATOM   5200  CD  GLU A 334     -17.511  -2.909 -42.877  1.00  0.68     0.185 C 
ATOM   5201  OE1 GLU A 334     -17.681  -3.310 -41.696  1.00  0.68    -0.647 OA
ATOM   5202  OE2 GLU A 334     -18.334  -3.100 -43.807  1.00  0.68    -0.647 OA
ATOM   5203  C   GLU A 334     -14.045  -4.346 -42.939  1.00  0.68     0.251 C 
ATOM   5204  O   GLU A 334     -14.549  -5.352 -43.438  1.00  0.68    -0.271 OA
ATOM   5205  N   ALA A 335     -12.846  -3.928 -43.380  1.00  0.78    -0.338 N 
ATOM   5206  HN  ALA A 335     -12.369  -3.103 -42.894  1.00  0.78     0.164 HD
ATOM   5207  CA  ALA A 335     -12.188  -4.566 -44.493  1.00  0.78     0.159 C 
ATOM   5209  CB  ALA A 335     -11.122  -3.636 -45.096  1.00  0.78     0.034 C 
ATOM   5213  C   ALA A 335     -11.554  -5.913 -44.172  1.00  0.78     0.251 C 
ATOM   5214  O   ALA A 335     -11.420  -6.742 -45.072  1.00  0.78    -0.271 OA
ATOM   5215  N   HIS A 336     -11.165  -6.199 -42.914  1.00  0.79    -0.337 N 
ATOM   5216  HN  HIS A 336     -11.428  -5.536 -42.116  1.00  0.79     0.164 HD
ATOM   5217  CA  HIS A 336     -10.391  -7.400 -42.626  1.00  0.79     0.165 C 
ATOM   5219  CB  HIS A 336      -8.969  -7.000 -42.192  1.00  0.79     0.077 C 
ATOM   5222  CG  HIS A 336      -8.324  -6.076 -43.184  1.00  0.79     0.054 A 
ATOM   5223  CD2 HIS A 336      -8.097  -6.209 -44.519  1.00  0.79     0.086 A 
ATOM   5225  ND1 HIS A 336      -7.822  -4.872 -42.736  1.00  0.79    -0.340 N 
ATOM   5226  HD1 HIS A 336      -7.854  -4.487 -41.738  1.00  0.79     0.167 HD
ATOM   5227  CE1 HIS A 336      -7.294  -4.296 -43.797  1.00  0.79     0.151 A 
ATOM   5229  NE2 HIS A 336      -7.435  -5.062 -44.904  1.00  0.79    -0.336 N 
ATOM   5230  HE2 HIS A 336      -7.113  -4.834 -45.845  1.00  0.00     0.168 HD
ATOM   5231  C   HIS A 336     -10.977  -8.347 -41.592  1.00  0.79     0.251 C 
ATOM   5232  O   HIS A 336     -10.360  -9.361 -41.282  1.00  0.79    -0.271 OA
ATOM   5233  N   SER A 337     -12.180  -8.099 -41.037  1.00  0.81    -0.336 N 
ATOM   5234  HN  SER A 337     -12.701  -7.198 -41.287  1.00  0.81     0.164 HD
ATOM   5235  CA  SER A 337     -12.784  -9.045 -40.097  1.00  0.81     0.189 C 
ATOM   5237  CB  SER A 337     -13.749  -8.404 -39.066  1.00  0.81     0.169 C 
ATOM   5240  OG  SER A 337     -14.870  -7.806 -39.704  1.00  0.81    -0.380 OA
ATOM   5241  HG  SER A 337     -14.541  -7.056 -40.361  1.00  0.81     0.211 HD
ATOM   5242  C   SER A 337     -13.515 -10.193 -40.767  1.00  0.81     0.254 C 
ATOM   5243  O   SER A 337     -13.941 -10.125 -41.920  1.00  0.81    -0.270 OA
ATOM   5244  N   LEU A 338     -13.674 -11.296 -40.012  1.00  0.83    -0.337 N 
ATOM   5245  HN  LEU A 338     -13.215 -11.308 -39.046  1.00  0.83     0.164 HD
ATOM   5246  CA  LEU A 338     -14.420 -12.463 -40.415  1.00  0.83     0.159 C 
ATOM   5248  CB  LEU A 338     -13.666 -13.747 -39.981  1.00  0.83     0.032 C 
ATOM   5251  CG  LEU A 338     -14.274 -15.083 -40.465  1.00  0.83     0.002 C 
ATOM   5253  CD1 LEU A 338     -13.179 -16.139 -40.657  1.00  0.83     0.000 C 
ATOM   5257  CD2 LEU A 338     -15.364 -15.680 -39.567  1.00  0.83     0.000 C 
ATOM   5261  C   LEU A 338     -15.784 -12.399 -39.761  1.00  0.83     0.251 C 
ATOM   5262  O   LEU A 338     -15.890 -12.246 -38.541  1.00  0.83    -0.271 OA
ATOM   5263  N   PHE A 339     -16.867 -12.518 -40.552  1.00  0.83    -0.337 N 
ATOM   5264  HN  PHE A 339     -16.734 -12.683 -41.601  1.00  0.83     0.164 HD
ATOM   5265  CA  PHE A 339     -18.205 -12.427 -40.013  1.00  0.83     0.164 C 
ATOM   5267  CB  PHE A 339     -18.772 -10.972 -39.994  1.00  0.83     0.058 C 
ATOM   5270  CG  PHE A 339     -19.300 -10.461 -41.319  1.00  0.83    -0.020 A 
ATOM   5271  CD1 PHE A 339     -20.609 -10.779 -41.733  1.00  0.83    -0.004 A 
ATOM   5273  CD2 PHE A 339     -18.504  -9.667 -42.159  1.00  0.83    -0.004 A 
ATOM   5275  CE1 PHE A 339     -21.092 -10.355 -42.974  1.00  0.83    -0.000 A 
ATOM   5277  CE2 PHE A 339     -18.999  -9.211 -43.390  1.00  0.83    -0.000 A 
ATOM   5279  CZ  PHE A 339     -20.289  -9.566 -43.801  1.00  0.83    -0.000 A 
ATOM   5281  C   PHE A 339     -19.144 -13.379 -40.721  1.00  0.83     0.251 C 
ATOM   5282  O   PHE A 339     -18.972 -13.710 -41.897  1.00  0.83    -0.271 OA
ATOM   5283  N   LEU A 340     -20.170 -13.845 -39.986  1.00  0.83    -0.338 N 
ATOM   5284  HN  LEU A 340     -20.237 -13.538 -38.963  1.00  0.83     0.164 HD
ATOM   5285  CA  LEU A 340     -21.185 -14.734 -40.496  1.00  0.83     0.159 C 
ATOM   5287  CB  LEU A 340     -20.870 -16.187 -39.993  1.00  0.83     0.032 C 
ATOM   5290  CG  LEU A 340     -19.571 -16.772 -40.620  1.00  0.83     0.002 C 
ATOM   5292  CD1 LEU A 340     -18.967 -18.054 -40.020  1.00  0.83     0.000 C 
ATOM   5296  CD2 LEU A 340     -19.853 -17.052 -42.092  1.00  0.83     0.000 C 
ATOM   5300  C   LEU A 340     -22.558 -14.242 -40.045  1.00  0.83     0.251 C 
ATOM   5301  O   LEU A 340     -22.827 -14.151 -38.848  1.00  0.83    -0.271 OA
ATOM   5302  N   ASP A 341     -23.463 -13.900 -40.997  1.00  0.82    -0.337 N 
ATOM   5303  HN  ASP A 341     -23.161 -13.950 -42.022  1.00  0.82     0.164 HD
ATOM   5304  CA  ASP A 341     -24.819 -13.470 -40.701  1.00  0.82     0.170 C 
ATOM   5306  CB  ASP A 341     -25.268 -12.314 -41.645  1.00  0.82     0.129 C 
ATOM   5309  CG  ASP A 341     -24.632 -11.006 -41.227  1.00  0.82     0.188 C 
ATOM   5310  OD1 ASP A 341     -24.505 -10.792 -40.004  1.00  0.82    -0.647 OA
ATOM   5311  OD2 ASP A 341     -24.284 -10.171 -42.089  1.00  0.82    -0.647 OA
ATOM   5312  C   ASP A 341     -25.761 -14.667 -40.825  1.00  0.82     0.252 C 
ATOM   5313  O   ASP A 341     -26.015 -15.198 -41.911  1.00  0.82    -0.271 OA
ATOM   5314  N   ILE A 342     -26.292 -15.130 -39.676  1.00  0.81    -0.338 N 
ATOM   5315  HN  ILE A 342     -26.212 -14.509 -38.808  1.00  0.81     0.164 HD
ATOM   5316  CA  ILE A 342     -26.967 -16.412 -39.526  1.00  0.81     0.159 C 
ATOM   5318  CB  ILE A 342     -26.390 -17.210 -38.345  1.00  0.81     0.029 C 
ATOM   5320  CG2 ILE A 342     -27.061 -18.604 -38.299  1.00  0.81     0.002 C 
ATOM   5324  CG1 ILE A 342     -24.846 -17.295 -38.437  1.00  0.81     0.002 C 
ATOM   5327  CD1 ILE A 342     -24.183 -18.128 -37.332  1.00  0.81     0.000 C 
ATOM   5331  C   ILE A 342     -28.432 -16.167 -39.223  1.00  0.81     0.251 C 
ATOM   5332  O   ILE A 342     -28.746 -15.353 -38.359  1.00  0.81    -0.271 OA
ATOM   5333  N   HIS A 343     -29.398 -16.850 -39.884  1.00  0.78    -0.337 N 
ATOM   5334  HN  HIS A 343     -29.152 -17.427 -40.751  1.00  0.78     0.164 HD
ATOM   5335  CA  HIS A 343     -30.783 -16.794 -39.403  1.00  0.78     0.166 C 
ATOM   5337  CB  HIS A 343     -31.822 -17.387 -40.388  1.00  0.78     0.077 C 
ATOM   5340  CG  HIS A 343     -33.263 -17.013 -40.116  1.00  0.78     0.054 A 
ATOM   5341  CD2 HIS A 343     -34.193 -16.618 -41.014  1.00  0.78     0.086 A 
ATOM   5343  ND1 HIS A 343     -33.817 -17.021 -38.849  1.00  0.78    -0.340 N 
ATOM   5344  HD1 HIS A 343     -33.338 -17.301 -37.934  1.00  0.78     0.167 HD
ATOM   5345  CE1 HIS A 343     -35.060 -16.611 -39.006  1.00  0.78     0.151 A 
ATOM   5347  NE2 HIS A 343     -35.341 -16.360 -40.299  1.00  0.78    -0.336 N 
ATOM   5348  HE2 HIS A 343     -36.233 -16.040 -40.676  1.00  0.00     0.168 HD
ATOM   5349  C   HIS A 343     -30.946 -17.558 -38.087  1.00  0.78     0.254 C 
ATOM   5350  O   HIS A 343     -30.677 -18.762 -38.090  1.00  0.78    -0.270 OA
ATOM   5351  N   PRO A 344     -31.379 -16.986 -36.962  1.00  0.78    -0.312 N 
ATOM   5352  CD  PRO A 344     -31.747 -15.572 -36.811  1.00  0.78     0.105 C 
ATOM   5355  CA  PRO A 344     -31.480 -17.708 -35.700  1.00  0.78     0.163 C 
ATOM   5357  CB  PRO A 344     -31.914 -16.630 -34.695  1.00  0.78     0.034 C 
ATOM   5360  CG  PRO A 344     -32.594 -15.552 -35.543  1.00  0.78     0.027 C 
ATOM   5363  C   PRO A 344     -32.456 -18.863 -35.705  1.00  0.78     0.251 C 
ATOM   5364  O   PRO A 344     -32.232 -19.825 -34.977  1.00  0.78    -0.271 OA
ATOM   5365  N   VAL A 345     -33.555 -18.794 -36.474  1.00  0.77    -0.338 N 
ATOM   5366  HN  VAL A 345     -33.686 -17.934 -37.098  1.00  0.77     0.164 HD
ATOM   5367  CA  VAL A 345     -34.574 -19.828 -36.501  1.00  0.77     0.159 C 
ATOM   5369  CB  VAL A 345     -35.847 -19.320 -37.177  1.00  0.77     0.029 C 
ATOM   5371  CG1 VAL A 345     -36.916 -20.423 -37.274  1.00  0.77     0.002 C 
ATOM   5375  CG2 VAL A 345     -36.422 -18.142 -36.363  1.00  0.77     0.002 C 
ATOM   5379  C   VAL A 345     -34.079 -21.106 -37.158  1.00  0.77     0.251 C 
ATOM   5380  O   VAL A 345     -34.251 -22.190 -36.610  1.00  0.77    -0.271 OA
ATOM   5381  N   THR A 346     -33.413 -21.021 -38.327  1.00  0.77    -0.336 N 
ATOM   5382  HN  THR A 346     -33.156 -20.054 -38.706  1.00  0.77     0.164 HD
ATOM   5383  CA  THR A 346     -33.029 -22.206 -39.095  1.00  0.77     0.186 C 
ATOM   5385  CB  THR A 346     -33.408 -22.107 -40.566  1.00  0.77     0.140 C 
ATOM   5387  OG1 THR A 346     -33.183 -20.789 -41.059  1.00  0.77    -0.382 OA
ATOM   5388  HG1 THR A 346     -33.765 -20.107 -40.513  1.00  0.77     0.210 HD
ATOM   5389  CG2 THR A 346     -34.896 -22.442 -40.703  1.00  0.77     0.034 C 
ATOM   5393  C   THR A 346     -31.559 -22.505 -39.114  1.00  0.77     0.253 C 
ATOM   5394  O   THR A 346     -31.179 -23.583 -39.557  1.00  0.77    -0.270 OA
ATOM   5395  N   GLY A 347     -30.672 -21.601 -38.651  1.00  0.82    -0.336 N 
ATOM   5396  HN  GLY A 347     -31.015 -20.677 -38.235  1.00  0.82     0.164 HD
ATOM   5397  CA  GLY A 347     -29.242 -21.887 -38.719  1.00  0.82     0.189 C 
ATOM   5400  C   GLY A 347     -28.652 -21.778 -40.105  1.00  0.82     0.253 C 
ATOM   5401  O   GLY A 347     -27.612 -22.356 -40.399  1.00  0.82    -0.270 OA
ATOM   5402  N   ILE A 348     -29.312 -21.047 -41.021  1.00  0.78    -0.337 N 
ATOM   5403  HN  ILE A 348     -30.207 -20.543 -40.721  1.00  0.78     0.164 HD
ATOM   5404  CA  ILE A 348     -28.868 -20.907 -42.402  1.00  0.78     0.160 C 
ATOM   5406  CB  ILE A 348     -30.071 -20.890 -43.346  1.00  0.78     0.029 C 
ATOM   5408  CG2 ILE A 348     -29.666 -20.511 -44.788  1.00  0.78     0.002 C 
ATOM   5412  CG1 ILE A 348     -30.776 -22.267 -43.334  1.00  0.78     0.002 C 
ATOM   5415  CD1 ILE A 348     -32.124 -22.267 -44.068  1.00  0.78     0.000 C 
ATOM   5419  C   ILE A 348     -28.012 -19.638 -42.575  1.00  0.78     0.254 C 
ATOM   5420  O   ILE A 348     -28.442 -18.570 -42.121  1.00  0.78    -0.270 OA
ATOM   5421  N   PRO A 349     -26.808 -19.669 -43.186  1.00  0.80    -0.312 N 
ATOM   5422  CD  PRO A 349     -26.174 -20.903 -43.661  1.00  0.80     0.105 C 
ATOM   5425  CA  PRO A 349     -26.087 -18.477 -43.646  1.00  0.80     0.163 C 
ATOM   5427  CB  PRO A 349     -24.760 -18.983 -44.258  1.00  0.80     0.034 C 
ATOM   5430  CG  PRO A 349     -24.876 -20.510 -44.376  1.00  0.80     0.027 C 
ATOM   5433  C   PRO A 349     -26.837 -17.633 -44.643  1.00  0.80     0.251 C 
ATOM   5434  O   PRO A 349     -27.261 -18.150 -45.670  1.00  0.80    -0.271 OA
ATOM   5435  N   MET A 350     -26.971 -16.322 -44.393  1.00  0.76    -0.337 N 
ATOM   5436  HN  MET A 350     -26.623 -15.929 -43.461  1.00  0.76     0.164 HD
ATOM   5437  CA  MET A 350     -27.576 -15.427 -45.358  1.00  0.76     0.160 C 
ATOM   5439  CB  MET A 350     -28.697 -14.612 -44.676  1.00  0.76     0.043 C 
ATOM   5442  CG  MET A 350     -29.829 -15.494 -44.100  1.00  0.76     0.060 C 
ATOM   5445  SD  MET A 350     -30.768 -16.420 -45.355  1.00  0.76    -0.139 SA
ATOM   5446  CE  MET A 350     -31.547 -17.586 -44.203  1.00  0.76     0.069 C 
ATOM   5450  C   MET A 350     -26.531 -14.508 -45.973  1.00  0.76     0.251 C 
ATOM   5451  O   MET A 350     -26.608 -14.162 -47.151  1.00  0.76    -0.271 OA
ATOM   5452  N   ASN A 351     -25.474 -14.149 -45.218  1.00  0.79    -0.337 N 
ATOM   5453  HN  ASN A 351     -25.438 -14.456 -44.194  1.00  0.79     0.164 HD
ATOM   5454  CA  ASN A 351     -24.385 -13.359 -45.755  1.00  0.79     0.169 C 
ATOM   5456  CB  ASN A 351     -24.667 -11.837 -45.617  1.00  0.79     0.119 C 
ATOM   5459  CG  ASN A 351     -23.697 -10.976 -46.418  1.00  0.79     0.230 C 
ATOM   5460  OD1 ASN A 351     -22.951 -10.165 -45.875  1.00  0.79    -0.273 OA
ATOM   5461  ND2 ASN A 351     -23.673 -11.153 -47.758  1.00  0.79    -0.369 N 
ATOM   5462 1HD2 ASN A 351     -24.318 -11.874 -48.214  1.00  0.79     0.159 HD
ATOM   5463 2HD2 ASN A 351     -23.009 -10.572 -48.363  1.00  0.79     0.159 HD
ATOM   5464  C   ASN A 351     -23.111 -13.734 -45.029  1.00  0.79     0.251 C 
ATOM   5465  O   ASN A 351     -23.137 -14.127 -43.862  1.00  0.79    -0.271 OA
ATOM   5466  N   CYS A 352     -21.955 -13.652 -45.708  1.00  0.82    -0.337 N 
ATOM   5467  HN  CYS A 352     -21.942 -13.272 -46.708  1.00  0.82     0.164 HD
ATOM   5468  CA  CYS A 352     -20.730 -14.082 -45.076  1.00  0.82     0.170 C 
ATOM   5470  CB  CYS A 352     -20.559 -15.620 -45.089  1.00  0.82     0.085 C 
ATOM   5473  SG  CYS A 352     -20.572 -16.415 -46.699  1.00  0.82    -0.165 SA
ATOM   5474  HG  CYS A 352     -21.741 -16.172 -47.308  1.00  0.82     0.102 HD
ATOM   5475  C   CYS A 352     -19.480 -13.464 -45.640  1.00  0.82     0.252 C 
ATOM   5476  O   CYS A 352     -19.418 -13.003 -46.779  1.00  0.82    -0.271 OA
ATOM   5477  N   SER A 353     -18.426 -13.474 -44.810  1.00  0.85    -0.336 N 
ATOM   5478  HN  SER A 353     -18.565 -13.818 -43.806  1.00  0.85     0.164 HD
ATOM   5479  CA  SER A 353     -17.111 -13.039 -45.218  1.00  0.85     0.189 C 
ATOM   5481  CB  SER A 353     -16.989 -11.517 -44.946  1.00  0.85     0.169 C 
ATOM   5484  OG  SER A 353     -15.738 -10.941 -45.321  1.00  0.85    -0.380 OA
ATOM   5485  HG  SER A 353     -14.963 -11.407 -44.787  1.00  0.85     0.211 HD
ATOM   5486  C   SER A 353     -16.070 -13.782 -44.406  1.00  0.85     0.254 C 
ATOM   5487  O   SER A 353     -15.863 -13.490 -43.231  1.00  0.85    -0.270 OA
ATOM   5488  N   VAL A 354     -15.381 -14.770 -45.010  1.00  0.83    -0.337 N 
ATOM   5489  HN  VAL A 354     -15.632 -15.006 -46.023  1.00  0.83     0.164 HD
ATOM   5490  CA  VAL A 354     -14.319 -15.537 -44.378  1.00  0.83     0.159 C 
ATOM   5492  CB  VAL A 354     -14.446 -17.035 -44.635  1.00  0.83     0.029 C 
ATOM   5494  CG1 VAL A 354     -13.243 -17.839 -44.090  1.00  0.83     0.002 C 
ATOM   5498  CG2 VAL A 354     -15.766 -17.550 -44.026  1.00  0.83     0.002 C 
ATOM   5502  C   VAL A 354     -13.000 -15.008 -44.894  1.00  0.83     0.251 C 
ATOM   5503  O   VAL A 354     -12.654 -15.150 -46.065  1.00  0.83    -0.271 OA
ATOM   5504  N   LYS A 355     -12.228 -14.334 -44.026  1.00  0.82    -0.338 N 
ATOM   5505  HN  LYS A 355     -12.516 -14.305 -42.996  1.00  0.82     0.164 HD
ATOM   5506  CA  LYS A 355     -11.023 -13.646 -44.430  1.00  0.82     0.159 C 
ATOM   5508  CB  LYS A 355     -11.198 -12.112 -44.304  1.00  0.82     0.032 C 
ATOM   5511  CG  LYS A 355     -12.184 -11.533 -45.331  1.00  0.82     0.004 C 
ATOM   5514  CD  LYS A 355     -12.368 -10.010 -45.200  1.00  0.82     0.032 C 
ATOM   5517  CE  LYS A 355     -13.071  -9.367 -46.405  1.00  0.82     0.206 C 
ATOM   5520  NZ  LYS A 355     -13.518  -7.995 -46.088  1.00  0.82    -0.064 N 
ATOM   5521  HZ1 LYS A 355     -14.003  -7.571 -46.942  1.00  0.82     0.275 HD
ATOM   5522  HZ2 LYS A 355     -12.672  -7.395 -45.825  1.00  0.82     0.275 HD
ATOM   5523  HZ3 LYS A 355     -14.203  -8.023 -45.267  1.00  0.82     0.275 HD
ATOM   5524  C   LYS A 355      -9.853 -14.102 -43.590  1.00  0.82     0.251 C 
ATOM   5525  O   LYS A 355      -9.905 -14.044 -42.367  1.00  0.82    -0.271 OA
ATOM   5526  N   LEU A 356      -8.768 -14.570 -44.240  1.00  0.85    -0.338 N 
ATOM   5527  HN  LEU A 356      -8.809 -14.628 -45.308  1.00  0.85     0.164 HD
ATOM   5528  CA  LEU A 356      -7.550 -14.999 -43.581  1.00  0.85     0.159 C 
ATOM   5530  CB  LEU A 356      -7.551 -16.506 -43.183  1.00  0.85     0.032 C 
ATOM   5533  CG  LEU A 356      -8.333 -16.841 -41.889  1.00  0.85     0.002 C 
ATOM   5535  CD1 LEU A 356      -8.526 -18.357 -41.732  1.00  0.85     0.000 C 
ATOM   5539  CD2 LEU A 356      -7.649 -16.265 -40.637  1.00  0.85     0.000 C 
ATOM   5543  C   LEU A 356      -6.391 -14.710 -44.522  1.00  0.85     0.251 C 
ATOM   5544  O   LEU A 356      -6.575 -14.498 -45.722  1.00  0.85    -0.271 OA
ATOM   5545  N   GLN A 357      -5.167 -14.641 -43.969  1.00  0.84    -0.338 N 
ATOM   5546  HN  GLN A 357      -5.090 -14.890 -42.931  1.00  0.84     0.164 HD
ATOM   5547  CA  GLN A 357      -3.946 -14.262 -44.644  1.00  0.84     0.160 C 
ATOM   5549  CB  GLN A 357      -3.394 -12.952 -44.030  1.00  0.84     0.042 C 
ATOM   5552  CG  GLN A 357      -2.126 -12.376 -44.706  1.00  0.84     0.090 C 
ATOM   5555  CD  GLN A 357      -1.744 -11.023 -44.117  1.00  0.84     0.227 C 
ATOM   5556  OE1 GLN A 357      -2.332  -9.993 -44.450  1.00  0.84    -0.273 OA
ATOM   5557  NE2 GLN A 357      -0.724 -11.004 -43.235  1.00  0.84    -0.369 N 
ATOM   5558 1HE2 GLN A 357      -0.222 -11.913 -42.978  1.00  0.84     0.159 HD
ATOM   5559 2HE2 GLN A 357      -0.416 -10.080 -42.793  1.00  0.84     0.159 HD
ATOM   5560  C   GLN A 357      -2.898 -15.351 -44.535  1.00  0.84     0.251 C 
ATOM   5561  O   GLN A 357      -2.737 -15.996 -43.500  1.00  0.84    -0.271 OA
ATOM   5562  N   LEU A 358      -2.146 -15.567 -45.627  1.00  0.85    -0.338 N 
ATOM   5563  HN  LEU A 358      -2.385 -15.016 -46.512  1.00  0.85     0.164 HD
ATOM   5564  CA  LEU A 358      -1.039 -16.490 -45.690  1.00  0.85     0.159 C 
ATOM   5566  CB  LEU A 358      -1.114 -17.307 -47.007  1.00  0.85     0.032 C 
ATOM   5569  CG  LEU A 358      -2.395 -18.161 -47.171  1.00  0.85     0.002 C 
ATOM   5571  CD1 LEU A 358      -2.369 -18.984 -48.470  1.00  0.85     0.000 C 
ATOM   5575  CD2 LEU A 358      -2.604 -19.112 -45.987  1.00  0.85     0.000 C 
ATOM   5579  C   LEU A 358       0.262 -15.695 -45.629  1.00  0.85     0.251 C 
ATOM   5580  O   LEU A 358       0.518 -14.811 -46.452  1.00  0.85    -0.271 OA
ATOM   5581  N   SER A 359       1.108 -15.986 -44.623  1.00  0.85    -0.336 N 
ATOM   5582  HN  SER A 359       0.854 -16.800 -43.977  1.00  0.85     0.164 HD
ATOM   5583  CA  SER A 359       2.344 -15.268 -44.355  1.00  0.85     0.189 C 
ATOM   5585  CB  SER A 359       2.266 -14.454 -43.031  1.00  0.85     0.169 C 
ATOM   5588  OG  SER A 359       1.245 -13.450 -43.047  1.00  0.85    -0.380 OA
ATOM   5589  HG  SER A 359       1.433 -12.771 -43.826  1.00  0.85     0.211 HD
ATOM   5590  C   SER A 359       3.450 -16.284 -44.148  1.00  0.85     0.254 C 
ATOM   5591  O   SER A 359       3.185 -17.432 -43.815  1.00  0.85    -0.270 OA
ATOM   5592  N   LEU A 360       4.730 -15.914 -44.318  1.00  0.82    -0.337 N 
ATOM   5593  HN  LEU A 360       4.940 -14.908 -44.617  1.00  0.82     0.164 HD
ATOM   5594  CA  LEU A 360       5.842 -16.831 -44.111  1.00  0.82     0.159 C 
ATOM   5596  CB  LEU A 360       6.747 -16.963 -45.347  1.00  0.82     0.032 C 
ATOM   5599  CG  LEU A 360       6.055 -17.455 -46.617  1.00  0.82     0.002 C 
ATOM   5601  CD1 LEU A 360       7.102 -17.353 -47.725  1.00  0.82     0.000 C 
ATOM   5605  CD2 LEU A 360       5.487 -18.877 -46.488  1.00  0.82     0.000 C 
ATOM   5609  C   LEU A 360       6.761 -16.336 -43.028  1.00  0.82     0.251 C 
ATOM   5610  O   LEU A 360       6.990 -15.140 -42.885  1.00  0.82    -0.271 OA
ATOM   5611  N   TYR A 361       7.362 -17.249 -42.254  1.00  0.78    -0.337 N 
ATOM   5612  HN  TYR A 361       7.053 -18.272 -42.309  1.00  0.78     0.164 HD
ATOM   5613  CA  TYR A 361       8.424 -16.872 -41.344  1.00  0.78     0.164 C 
ATOM   5615  CB  TYR A 361       8.447 -17.829 -40.136  1.00  0.78     0.058 C 
ATOM   5618  CG  TYR A 361       9.400 -17.388 -39.065  1.00  0.78    -0.020 A 
ATOM   5619  CD1 TYR A 361       8.996 -16.443 -38.109  1.00  0.78    -0.002 A 
ATOM   5621  CE1 TYR A 361       9.876 -16.038 -37.097  1.00  0.78     0.024 A 
ATOM   5623  CD2 TYR A 361      10.695 -17.923 -39.000  1.00  0.78    -0.002 A 
ATOM   5625  CE2 TYR A 361      11.573 -17.530 -37.981  1.00  0.78     0.024 A 
ATOM   5627  CZ  TYR A 361      11.161 -16.585 -37.033  1.00  0.78     0.089 A 
ATOM   5628  OH  TYR A 361      12.033 -16.206 -35.996  1.00  0.78    -0.359 OA
ATOM   5629  HH  TYR A 361      12.199 -15.170 -36.039  1.00  0.78     0.217 HD
ATOM   5630  C   TYR A 361       9.760 -16.844 -42.074  1.00  0.78     0.251 C 
ATOM   5631  O   TYR A 361      10.210 -17.839 -42.641  1.00  0.78    -0.271 OA
ATOM   5632  N   MET A 362      10.418 -15.674 -42.080  1.00  0.74    -0.337 N 
ATOM   5633  HN  MET A 362       9.966 -14.836 -41.592  1.00  0.74     0.164 HD
ATOM   5634  CA  MET A 362      11.704 -15.486 -42.711  1.00  0.74     0.160 C 
ATOM   5636  CB  MET A 362      11.603 -14.548 -43.933  1.00  0.74     0.043 C 
ATOM   5639  CG  MET A 362      10.758 -15.170 -45.057  1.00  0.74     0.060 C 
ATOM   5642  SD  MET A 362      10.866 -14.291 -46.641  1.00  0.74    -0.139 SA
ATOM   5643  CE  MET A 362      12.559 -14.749 -47.103  1.00  0.74     0.069 C 
ATOM   5647  C   MET A 362      12.667 -14.896 -41.713  1.00  0.74     0.251 C 
ATOM   5648  O   MET A 362      12.281 -14.136 -40.832  1.00  0.74    -0.271 OA
ATOM   5649  N   LYS A 363      13.960 -15.247 -41.823  1.00  0.67    -0.338 N 
ATOM   5650  HN  LYS A 363      14.234 -15.967 -42.566  1.00  0.67     0.164 HD
ATOM   5651  CA  LYS A 363      14.995 -14.695 -40.982  1.00  0.67     0.159 C 
ATOM   5653  CB  LYS A 363      15.065 -15.379 -39.583  1.00  0.67     0.032 C 
ATOM   5656  CG  LYS A 363      15.195 -16.916 -39.624  1.00  0.67     0.004 C 
ATOM   5659  CD  LYS A 363      15.657 -17.534 -38.290  1.00  0.67     0.032 C 
ATOM   5662  CE  LYS A 363      17.167 -17.377 -38.063  1.00  0.67     0.206 C 
ATOM   5665  NZ  LYS A 363      17.590 -18.004 -36.790  1.00  0.67    -0.064 N 
ATOM   5666  HZ1 LYS A 363      18.645 -17.877 -36.663  1.00  0.67     0.275 HD
ATOM   5667  HZ2 LYS A 363      17.357 -19.048 -36.811  1.00  0.67     0.275 HD
ATOM   5668  HZ3 LYS A 363      17.074 -17.540 -35.975  1.00  0.67     0.275 HD
ATOM   5669  C   LYS A 363      16.322 -14.897 -41.688  1.00  0.67     0.251 C 
ATOM   5670  O   LYS A 363      16.425 -15.734 -42.584  1.00  0.67    -0.271 OA
ATOM   5671  N   SER A 364      17.372 -14.137 -41.308  1.00  0.67    -0.336 N 
ATOM   5672  HN  SER A 364      17.191 -13.312 -40.651  1.00  0.67     0.164 HD
ATOM   5673  CA  SER A 364      18.748 -14.387 -41.752  1.00  0.67     0.189 C 
ATOM   5675  CB  SER A 364      19.726 -13.272 -41.267  1.00  0.67     0.169 C 
ATOM   5678  OG  SER A 364      21.087 -13.472 -41.672  1.00  0.67    -0.380 OA
ATOM   5679  HG  SER A 364      21.438 -14.382 -41.283  1.00  0.67     0.211 HD
ATOM   5680  C   SER A 364      19.294 -15.761 -41.348  1.00  0.67     0.254 C 
ATOM   5681  O   SER A 364      19.166 -16.208 -40.204  1.00  0.67    -0.270 OA
ATOM   5682  N   VAL A 365      19.913 -16.473 -42.314  1.00  0.64    -0.337 N 
ATOM   5683  HN  VAL A 365      19.971 -16.036 -43.289  1.00  0.64     0.164 HD
ATOM   5684  CA  VAL A 365      20.506 -17.786 -42.133  1.00  0.64     0.159 C 
ATOM   5686  CB  VAL A 365      19.743 -18.885 -42.884  1.00  0.64     0.029 C 
ATOM   5688  CG1 VAL A 365      20.413 -20.266 -42.700  1.00  0.64     0.002 C 
ATOM   5692  CG2 VAL A 365      18.291 -18.936 -42.369  1.00  0.64     0.002 C 
ATOM   5696  C   VAL A 365      21.930 -17.736 -42.655  1.00  0.64     0.251 C 
ATOM   5697  O   VAL A 365      22.166 -17.637 -43.854  1.00  0.64    -0.271 OA
ATOM   5698  N   ALA A 366      22.944 -17.868 -41.771  1.00  0.62    -0.338 N 
ATOM   5699  HN  ALA A 366      22.697 -18.082 -40.752  1.00  0.62     0.164 HD
ATOM   5700  CA  ALA A 366      24.354 -17.737 -42.121  1.00  0.62     0.159 C 
ATOM   5702  CB  ALA A 366      25.205 -17.914 -40.847  1.00  0.62     0.034 C 
ATOM   5706  C   ALA A 366      24.851 -18.697 -43.204  1.00  0.62     0.251 C 
ATOM   5707  O   ALA A 366      25.717 -18.373 -44.010  1.00  0.62    -0.271 OA
ATOM   5708  N   GLY A 367      24.286 -19.920 -43.254  1.00  0.60    -0.336 N 
ATOM   5709  HN  GLY A 367      23.582 -20.189 -42.494  1.00  0.60     0.164 HD
ATOM   5710  CA  GLY A 367      24.591 -20.895 -44.298  1.00  0.60     0.189 C 
ATOM   5713  C   GLY A 367      23.885 -20.697 -45.623  1.00  0.60     0.253 C 
ATOM   5714  O   GLY A 367      24.104 -21.475 -46.549  1.00  0.60    -0.270 OA
ATOM   5715  N   ILE A 368      22.993 -19.692 -45.749  1.00  0.63    -0.337 N 
ATOM   5716  HN  ILE A 368      22.798 -19.073 -44.898  1.00  0.63     0.164 HD
ATOM   5717  CA  ILE A 368      22.283 -19.411 -46.990  1.00  0.63     0.159 C 
ATOM   5719  CB  ILE A 368      20.801 -19.789 -46.928  1.00  0.63     0.029 C 
ATOM   5721  CG2 ILE A 368      20.102 -19.387 -48.247  1.00  0.63     0.002 C 
ATOM   5725  CG1 ILE A 368      20.636 -21.306 -46.681  1.00  0.63     0.002 C 
ATOM   5728  CD1 ILE A 368      19.179 -21.723 -46.459  1.00  0.63     0.000 C 
ATOM   5732  C   ILE A 368      22.427 -17.930 -47.308  1.00  0.63     0.251 C 
ATOM   5733  O   ILE A 368      21.747 -17.070 -46.744  1.00  0.63    -0.271 OA
ATOM   5734  N   GLY A 369      23.289 -17.580 -48.292  1.00  0.65    -0.336 N 
ATOM   5735  HN  GLY A 369      23.763 -18.355 -48.857  1.00  0.65     0.164 HD
ATOM   5736  CA  GLY A 369      23.600 -16.185 -48.616  1.00  0.65     0.189 C 
ATOM   5739  C   GLY A 369      22.492 -15.459 -49.334  1.00  0.65     0.253 C 
ATOM   5740  O   GLY A 369      22.442 -14.234 -49.362  1.00  0.65    -0.270 OA
ATOM   5741  N   GLN A 370      21.514 -16.213 -49.866  1.00  0.68    -0.337 N 
ATOM   5742  HN  GLN A 370      21.659 -17.273 -49.861  1.00  0.68     0.164 HD
ATOM   5743  CA  GLN A 370      20.281 -15.719 -50.446  1.00  0.68     0.160 C 
ATOM   5745  CB  GLN A 370      19.463 -16.871 -51.097  1.00  0.68     0.042 C 
ATOM   5748  CG  GLN A 370      20.049 -17.447 -52.410  1.00  0.68     0.090 C 
ATOM   5751  CD  GLN A 370      21.282 -18.342 -52.252  1.00  0.68     0.227 C 
ATOM   5752  OE1 GLN A 370      21.732 -18.690 -51.159  1.00  0.68    -0.273 OA
ATOM   5753  NE2 GLN A 370      21.845 -18.742 -53.416  1.00  0.68    -0.369 N 
ATOM   5754 1HE2 GLN A 370      21.424 -18.430 -54.349  1.00  0.68     0.159 HD
ATOM   5755 2HE2 GLN A 370      22.711 -19.370 -53.403  1.00  0.68     0.159 HD
ATOM   5756  C   GLN A 370      19.381 -15.034 -49.426  1.00  0.68     0.251 C 
ATOM   5757  O   GLN A 370      18.524 -14.238 -49.792  1.00  0.68    -0.271 OA
ATOM   5758  N   THR A 371      19.555 -15.314 -48.117  1.00  0.71    -0.336 N 
ATOM   5759  HN  THR A 371      20.252 -16.077 -47.842  1.00  0.71     0.164 HD
ATOM   5760  CA  THR A 371      18.826 -14.613 -47.060  1.00  0.71     0.186 C 
ATOM   5762  CB  THR A 371      18.725 -15.397 -45.753  1.00  0.71     0.140 C 
ATOM   5764  OG1 THR A 371      19.980 -15.661 -45.126  1.00  0.71    -0.382 OA
ATOM   5765  HG1 THR A 371      20.584 -16.224 -45.775  1.00  0.71     0.210 HD
ATOM   5766  CG2 THR A 371      18.027 -16.738 -46.001  1.00  0.71     0.034 C 
ATOM   5770  C   THR A 371      19.391 -13.241 -46.726  1.00  0.71     0.253 C 
ATOM   5771  O   THR A 371      18.706 -12.407 -46.134  1.00  0.71    -0.270 OA
ATOM   5772  N   GLY A 372      20.651 -12.950 -47.120  1.00  0.68    -0.336 N 
ATOM   5773  HN  GLY A 372      21.161 -13.667 -47.729  1.00  0.68     0.164 HD
ATOM   5774  CA  GLY A 372      21.364 -11.723 -46.770  1.00  0.68     0.189 C 
ATOM   5777  C   GLY A 372      21.379 -11.350 -45.300  1.00  0.68     0.253 C 
ATOM   5778  O   GLY A 372      21.943 -12.026 -44.443  1.00  0.68    -0.270 OA
ATOM   5779  N   LYS A 373      20.772 -10.200 -44.980  1.00  0.64    -0.337 N 
ATOM   5780  HN  LYS A 373      20.356  -9.618 -45.776  1.00  0.64     0.164 HD
ATOM   5781  CA  LYS A 373      20.640  -9.691 -43.634  1.00  0.64     0.159 C 
ATOM   5783  CB  LYS A 373      21.471  -8.401 -43.462  1.00  0.64     0.032 C 
ATOM   5786  CG  LYS A 373      22.973  -8.645 -43.656  1.00  0.64     0.004 C 
ATOM   5789  CD  LYS A 373      23.791  -7.378 -43.384  1.00  0.64     0.032 C 
ATOM   5792  CE  LYS A 373      25.294  -7.609 -43.538  1.00  0.64     0.206 C 
ATOM   5795  NZ  LYS A 373      26.030  -6.359 -43.246  1.00  0.64    -0.064 N 
ATOM   5796  HZ1 LYS A 373      27.081  -6.529 -43.356  1.00  0.64     0.275 HD
ATOM   5797  HZ2 LYS A 373      25.823  -6.048 -42.243  1.00  0.64     0.275 HD
ATOM   5798  HZ3 LYS A 373      25.720  -5.594 -43.927  1.00  0.64     0.275 HD
ATOM   5799  C   LYS A 373      19.184  -9.414 -43.313  1.00  0.64     0.251 C 
ATOM   5800  O   LYS A 373      18.873  -8.517 -42.535  1.00  0.64    -0.271 OA
ATOM   5801  N   ILE A 374      18.243 -10.173 -43.915  1.00  0.65    -0.338 N 
ATOM   5802  HN  ILE A 374      18.566 -10.956 -44.569  1.00  0.65     0.164 HD
ATOM   5803  CA  ILE A 374      16.809  -9.983 -43.721  1.00  0.65     0.159 C 
ATOM   5805  CB  ILE A 374      16.026 -10.963 -44.600  1.00  0.65     0.029 C 
ATOM   5807  CG2 ILE A 374      16.229 -12.415 -44.116  1.00  0.65     0.002 C 
ATOM   5811  CG1 ILE A 374      14.527 -10.612 -44.722  1.00  0.65     0.002 C 
ATOM   5814  CD1 ILE A 374      13.861 -11.360 -45.882  1.00  0.65     0.000 C 
ATOM   5818  C   ILE A 374      16.347 -10.045 -42.257  1.00  0.65     0.251 C 
ATOM   5819  O   ILE A 374      16.764 -10.917 -41.487  1.00  0.65    -0.271 OA
ATOM   5820  N   GLU A 375      15.474  -9.094 -41.825  1.00  0.62    -0.338 N 
ATOM   5821  HN  GLU A 375      15.164  -8.338 -42.515  1.00  0.62     0.164 HD
ATOM   5822  CA  GLU A 375      14.941  -9.055 -40.469  1.00  0.62     0.160 C 
ATOM   5824  CB  GLU A 375      13.944  -7.885 -40.220  1.00  0.62     0.043 C 
ATOM   5827  CG  GLU A 375      14.545  -6.457 -40.238  1.00  0.62     0.100 C 
ATOM   5830  CD  GLU A 375      13.599  -5.435 -39.626  1.00  0.62     0.185 C 
ATOM   5831  OE1 GLU A 375      12.430  -5.763 -39.299  1.00  0.62    -0.647 OA
ATOM   5832  OE2 GLU A 375      14.003  -4.261 -39.426  1.00  0.62    -0.647 OA
ATOM   5833  C   GLU A 375      14.187 -10.346 -40.125  1.00  0.62     0.254 C 
ATOM   5834  O   GLU A 375      13.464 -10.847 -40.989  1.00  0.62    -0.270 OA
ATOM   5835  N   PRO A 376      14.305 -10.955 -38.942  1.00  0.69    -0.312 N 
ATOM   5836  CD  PRO A 376      14.981 -10.348 -37.791  1.00  0.69     0.105 C 
ATOM   5839  CA  PRO A 376      13.366 -11.996 -38.536  1.00  0.69     0.163 C 
ATOM   5841  CB  PRO A 376      13.916 -12.433 -37.173  1.00  0.69     0.034 C 
ATOM   5844  CG  PRO A 376      14.527 -11.159 -36.573  1.00  0.69     0.027 C 
ATOM   5847  C   PRO A 376      11.918 -11.511 -38.485  1.00  0.69     0.251 C 
ATOM   5848  O   PRO A 376      11.599 -10.630 -37.688  1.00  0.69    -0.271 OA
ATOM   5849  N   VAL A 377      11.009 -12.091 -39.292  1.00  0.72    -0.338 N 
ATOM   5850  HN  VAL A 377      11.273 -12.969 -39.844  1.00  0.72     0.164 HD
ATOM   5851  CA  VAL A 377       9.676 -11.535 -39.418  1.00  0.72     0.159 C 
ATOM   5853  CB  VAL A 377       9.674 -10.230 -40.237  1.00  0.72     0.029 C 
ATOM   5855  CG1 VAL A 377       9.897 -10.466 -41.746  1.00  0.72     0.002 C 
ATOM   5859  CG2 VAL A 377       8.422  -9.370 -39.968  1.00  0.72     0.002 C 
ATOM   5863  C   VAL A 377       8.698 -12.541 -39.993  1.00  0.72     0.251 C 
ATOM   5864  O   VAL A 377       9.049 -13.506 -40.671  1.00  0.72    -0.271 OA
ATOM   5865  N   VAL A 378       7.404 -12.306 -39.725  1.00  0.77    -0.338 N 
ATOM   5866  HN  VAL A 378       7.187 -11.584 -38.965  1.00  0.77     0.164 HD
ATOM   5867  CA  VAL A 378       6.279 -12.939 -40.369  1.00  0.77     0.159 C 
ATOM   5869  CB  VAL A 378       5.119 -13.012 -39.387  1.00  0.77     0.029 C 
ATOM   5871  CG1 VAL A 378       3.883 -13.655 -40.033  1.00  0.77     0.002 C 
ATOM   5875  CG2 VAL A 378       5.546 -13.841 -38.162  1.00  0.77     0.002 C 
ATOM   5879  C   VAL A 378       5.916 -12.086 -41.581  1.00  0.77     0.251 C 
ATOM   5880  O   VAL A 378       5.270 -11.046 -41.476  1.00  0.77    -0.271 OA
ATOM   5881  N   LEU A 379       6.365 -12.494 -42.779  1.00  0.80    -0.338 N 
ATOM   5882  HN  LEU A 379       6.852 -13.445 -42.833  1.00  0.80     0.164 HD
ATOM   5883  CA  LEU A 379       6.233 -11.730 -44.002  1.00  0.80     0.160 C 
ATOM   5885  CB  LEU A 379       7.381 -12.100 -44.978  1.00  0.80     0.032 C 
ATOM   5888  CG  LEU A 379       7.380 -11.340 -46.325  1.00  0.80     0.002 C 
ATOM   5890  CD1 LEU A 379       7.708  -9.848 -46.190  1.00  0.80     0.000 C 
ATOM   5894  CD2 LEU A 379       8.394 -11.954 -47.289  1.00  0.80     0.000 C 
ATOM   5898  C   LEU A 379       4.894 -12.038 -44.676  1.00  0.80     0.254 C 
ATOM   5899  O   LEU A 379       4.665 -13.205 -44.999  1.00  0.80    -0.270 OA
ATOM   5900  N   PRO A 380       3.978 -11.104 -44.921  1.00  0.84    -0.312 N 
ATOM   5901  CD  PRO A 380       4.095  -9.701 -44.535  1.00  0.84     0.105 C 
ATOM   5904  CA  PRO A 380       2.707 -11.376 -45.583  1.00  0.84     0.163 C 
ATOM   5906  CB  PRO A 380       1.918 -10.076 -45.344  1.00  0.84     0.034 C 
ATOM   5909  CG  PRO A 380       2.995  -8.997 -45.316  1.00  0.84     0.027 C 
ATOM   5912  C   PRO A 380       2.893 -11.633 -47.069  1.00  0.84     0.251 C 
ATOM   5913  O   PRO A 380       3.740 -11.008 -47.702  1.00  0.84    -0.271 OA
ATOM   5914  N   LEU A 381       2.113 -12.557 -47.654  1.00  0.82    -0.338 N 
ATOM   5915  HN  LEU A 381       1.437 -13.126 -47.051  1.00  0.82     0.164 HD
ATOM   5916  CA  LEU A 381       2.164 -12.803 -49.081  1.00  0.82     0.159 C 
ATOM   5918  CB  LEU A 381       2.509 -14.290 -49.281  1.00  0.82     0.032 C 
ATOM   5921  CG  LEU A 381       2.342 -14.824 -50.714  1.00  0.82     0.002 C 
ATOM   5923  CD1 LEU A 381       3.140 -14.053 -51.753  1.00  0.82     0.000 C 
ATOM   5927  CD2 LEU A 381       2.752 -16.289 -50.749  1.00  0.82     0.000 C 
ATOM   5931  C   LEU A 381       0.827 -12.516 -49.735  1.00  0.82     0.251 C 
ATOM   5932  O   LEU A 381       0.742 -11.812 -50.742  1.00  0.82    -0.271 OA
ATOM   5933  N   LEU A 382      -0.271 -13.020 -49.153  1.00  0.83    -0.338 N 
ATOM   5934  HN  LEU A 382      -0.174 -13.590 -48.253  1.00  0.83     0.164 HD
ATOM   5935  CA  LEU A 382      -1.582 -12.807 -49.719  1.00  0.83     0.159 C 
ATOM   5937  CB  LEU A 382      -1.945 -13.744 -50.913  1.00  0.83     0.032 C 
ATOM   5940  CG  LEU A 382      -2.225 -15.234 -50.605  1.00  0.83     0.002 C 
ATOM   5942  CD1 LEU A 382      -3.031 -15.879 -51.742  1.00  0.83     0.000 C 
ATOM   5946  CD2 LEU A 382      -0.918 -15.986 -50.398  1.00  0.83     0.000 C 
ATOM   5950  C   LEU A 382      -2.631 -13.003 -48.673  1.00  0.83     0.251 C 
ATOM   5951  O   LEU A 382      -2.411 -13.650 -47.652  1.00  0.83    -0.271 OA
ATOM   5952  N   TRP A 383      -3.830 -12.486 -48.936  1.00  0.80    -0.337 N 
ATOM   5953  HN  TRP A 383      -3.935 -11.827 -49.772  1.00  0.80     0.164 HD
ATOM   5954  CA  TRP A 383      -4.986 -12.781 -48.139  1.00  0.80     0.164 C 
ATOM   5956  CB  TRP A 383      -5.285 -11.676 -47.094  1.00  0.80     0.060 C 
ATOM   5959  CG  TRP A 383      -5.652 -10.301 -47.626  1.00  0.80    -0.001 A 
ATOM   5960  CD2 TRP A 383      -6.994  -9.793 -47.712  1.00  0.80     0.013 A 
ATOM   5961  CE2 TRP A 383      -6.905  -8.464 -48.165  1.00  0.80     0.056 A 
ATOM   5962  CE3 TRP A 383      -8.222 -10.368 -47.424  1.00  0.80     0.001 A 
ATOM   5964  CD1 TRP A 383      -4.834  -9.294 -48.050  1.00  0.80     0.068 A 
ATOM   5966  NE1 TRP A 383      -5.580  -8.178 -48.350  1.00  0.80    -0.352 N 
ATOM   5967  HE1 TRP A 383      -5.187  -7.237 -48.676  1.00  0.80     0.166 HD
ATOM   5968  CZ2 TRP A 383      -8.044  -7.690 -48.346  1.00  0.80     0.017 A 
ATOM   5970  CZ3 TRP A 383      -9.376  -9.601 -47.620  1.00  0.80     0.000 A 
ATOM   5972  CH2 TRP A 383      -9.292  -8.274 -48.069  1.00  0.80     0.002 A 
ATOM   5974  C   TRP A 383      -6.143 -13.029 -49.067  1.00  0.80     0.251 C 
ATOM   5975  O   TRP A 383      -6.079 -12.762 -50.268  1.00  0.80    -0.271 OA
ATOM   5976  N   PHE A 384      -7.231 -13.598 -48.534  1.00  0.81    -0.337 N 
ATOM   5977  HN  PHE A 384      -7.234 -13.865 -47.498  1.00  0.81     0.164 HD
ATOM   5978  CA  PHE A 384      -8.398 -13.855 -49.339  1.00  0.81     0.164 C 
ATOM   5980  CB  PHE A 384      -8.483 -15.343 -49.797  1.00  0.81     0.058 C 
ATOM   5983  CG  PHE A 384      -8.586 -16.378 -48.687  1.00  0.81    -0.020 A 
ATOM   5984  CD1 PHE A 384      -9.759 -16.524 -47.919  1.00  0.81    -0.004 A 
ATOM   5986  CD2 PHE A 384      -7.546 -17.305 -48.487  1.00  0.81    -0.004 A 
ATOM   5988  CE1 PHE A 384      -9.880 -17.537 -46.961  1.00  0.81    -0.000 A 
ATOM   5990  CE2 PHE A 384      -7.668 -18.334 -47.542  1.00  0.81    -0.000 A 
ATOM   5992  CZ  PHE A 384      -8.832 -18.443 -46.772  1.00  0.81    -0.000 A 
ATOM   5994  C   PHE A 384      -9.660 -13.421 -48.637  1.00  0.81     0.251 C 
ATOM   5995  O   PHE A 384      -9.704 -13.249 -47.422  1.00  0.81    -0.271 OA
ATOM   5996  N   ALA A 385     -10.744 -13.259 -49.407  1.00  0.82    -0.338 N 
ATOM   5997  HN  ALA A 385     -10.615 -13.181 -50.466  1.00  0.82     0.164 HD
ATOM   5998  CA  ALA A 385     -12.076 -13.186 -48.866  1.00  0.82     0.159 C 
ATOM   6000  CB  ALA A 385     -12.689 -11.802 -49.162  1.00  0.82     0.034 C 
ATOM   6004  C   ALA A 385     -12.914 -14.275 -49.513  1.00  0.82     0.251 C 
ATOM   6005  O   ALA A 385     -13.188 -14.202 -50.707  1.00  0.82    -0.271 OA
ATOM   6006  N   GLU A 386     -13.334 -15.304 -48.743  1.00  0.75    -0.338 N 
ATOM   6007  HN  GLU A 386     -12.949 -15.374 -47.747  1.00  0.75     0.164 HD
ATOM   6008  CA  GLU A 386     -14.278 -16.324 -49.183  1.00  0.75     0.160 C 
ATOM   6010  CB  GLU A 386     -13.941 -17.739 -48.607  1.00  0.75     0.043 C 
ATOM   6013  CG  GLU A 386     -14.767 -18.933 -49.177  1.00  0.75     0.100 C 
ATOM   6016  CD  GLU A 386     -14.587 -20.259 -48.401  1.00  0.75     0.185 C 
ATOM   6017  OE1 GLU A 386     -15.070 -20.303 -47.252  1.00  0.75    -0.647 OA
ATOM   6018  OE2 GLU A 386     -14.081 -21.262 -48.972  1.00  0.75    -0.647 OA
ATOM   6019  C   GLU A 386     -15.642 -15.818 -48.726  1.00  0.75     0.251 C 
ATOM   6020  O   GLU A 386     -15.896 -15.646 -47.536  1.00  0.75    -0.271 OA
ATOM   6021  N   SER A 387     -16.540 -15.457 -49.655  1.00  0.79    -0.336 N 
ATOM   6022  HN  SER A 387     -16.361 -15.723 -50.676  1.00  0.79     0.164 HD
ATOM   6023  CA  SER A 387     -17.749 -14.716 -49.324  1.00  0.79     0.189 C 
ATOM   6025  CB  SER A 387     -17.663 -13.185 -49.618  1.00  0.79     0.169 C 
ATOM   6028  OG  SER A 387     -17.538 -12.889 -51.012  1.00  0.79    -0.380 OA
ATOM   6029  HG  SER A 387     -16.665 -13.335 -51.388  1.00  0.79     0.211 HD
ATOM   6030  C   SER A 387     -18.947 -15.288 -50.032  1.00  0.79     0.254 C 
ATOM   6031  O   SER A 387     -18.850 -16.060 -50.983  1.00  0.79    -0.270 OA
ATOM   6032  N   GLY A 388     -20.144 -14.948 -49.533  1.00  0.74    -0.336 N 
ATOM   6033  HN  GLY A 388     -20.189 -14.233 -48.738  1.00  0.74     0.164 HD
ATOM   6034  CA  GLY A 388     -21.376 -15.516 -50.035  1.00  0.74     0.189 C 
ATOM   6037  C   GLY A 388     -22.511 -14.623 -49.669  1.00  0.74     0.253 C 
ATOM   6038  O   GLY A 388     -22.526 -13.993 -48.614  1.00  0.74    -0.270 OA
ATOM   6039  N   ALA A 389     -23.514 -14.555 -50.542  1.00  0.75    -0.337 N 
ATOM   6040  HN  ALA A 389     -23.428 -15.098 -51.460  1.00  0.75     0.164 HD
ATOM   6041  CA  ALA A 389     -24.702 -13.789 -50.311  1.00  0.75     0.159 C 
ATOM   6043  CB  ALA A 389     -24.603 -12.463 -51.088  1.00  0.75     0.034 C 
ATOM   6047  C   ALA A 389     -25.826 -14.645 -50.839  1.00  0.75     0.251 C 
ATOM   6048  O   ALA A 389     -25.725 -15.191 -51.933  1.00  0.75    -0.271 OA
ATOM   6049  N   MET A 390     -26.904 -14.854 -50.062  1.00  0.65    -0.337 N 
ATOM   6050  HN  MET A 390     -26.903 -14.508 -49.050  1.00  0.65     0.164 HD
ATOM   6051  CA  MET A 390     -28.069 -15.545 -50.584  1.00  0.65     0.160 C 
ATOM   6053  CB  MET A 390     -29.074 -15.889 -49.468  1.00  0.65     0.043 C 
ATOM   6056  CG  MET A 390     -28.701 -17.120 -48.631  1.00  0.65     0.060 C 
ATOM   6059  SD  MET A 390     -28.929 -18.682 -49.528  1.00  0.65    -0.139 SA
ATOM   6060  CE  MET A 390     -28.211 -19.710 -48.218  1.00  0.65     0.069 C 
ATOM   6064  C   MET A 390     -28.758 -14.765 -51.704  1.00  0.65     0.251 C 
ATOM   6065  O   MET A 390     -28.739 -13.538 -51.723  1.00  0.65    -0.271 OA
ATOM   6066  N   GLU A 391     -29.370 -15.480 -52.665  1.00  0.58    -0.338 N 
ATOM   6067  HN  GLU A 391     -29.439 -16.540 -52.538  1.00  0.58     0.164 HD
ATOM   6068  CA  GLU A 391     -29.941 -14.897 -53.861  1.00  0.58     0.160 C 
ATOM   6070  CB  GLU A 391     -29.554 -15.744 -55.093  1.00  0.58     0.043 C 
ATOM   6073  CG  GLU A 391     -28.054 -15.608 -55.448  1.00  0.58     0.100 C 
ATOM   6076  CD  GLU A 391     -27.713 -14.245 -56.067  1.00  0.58     0.185 C 
ATOM   6077  OE1 GLU A 391     -28.653 -13.439 -56.282  1.00  0.58    -0.647 OA
ATOM   6078  OE2 GLU A 391     -26.512 -14.031 -56.354  1.00  0.58    -0.647 OA
ATOM   6079  C   GLU A 391     -31.446 -14.869 -53.740  1.00  0.58     0.251 C 
ATOM   6080  O   GLU A 391     -32.037 -15.680 -53.030  1.00  0.58    -0.271 OA
ATOM   6081  N   GLY A 392     -32.128 -13.908 -54.405  1.00  0.60    -0.336 N 
ATOM   6082  HN  GLY A 392     -31.618 -13.353 -55.165  1.00  0.60     0.164 HD
ATOM   6083  CA  GLY A 392     -33.538 -13.592 -54.131  1.00  0.60     0.189 C 
ATOM   6086  C   GLY A 392     -34.519 -14.733 -54.271  1.00  0.60     0.253 C 
ATOM   6087  O   GLY A 392     -35.506 -14.820 -53.545  1.00  0.60    -0.270 OA
ATOM   6088  N   GLU A 393     -34.245 -15.673 -55.195  1.00  0.57    -0.337 N 
ATOM   6089  HN  GLU A 393     -33.408 -15.513 -55.843  1.00  0.57     0.164 HD
ATOM   6090  CA  GLU A 393     -35.018 -16.892 -55.365  1.00  0.57     0.160 C 
ATOM   6092  CB  GLU A 393     -34.489 -17.605 -56.641  1.00  0.57     0.043 C 
ATOM   6095  CG  GLU A 393     -35.241 -18.892 -57.074  1.00  0.57     0.100 C 
ATOM   6098  CD  GLU A 393     -34.928 -20.071 -56.148  1.00  0.57     0.185 C 
ATOM   6099  OE1 GLU A 393     -35.848 -20.580 -55.466  1.00  0.57    -0.647 OA
ATOM   6100  OE2 GLU A 393     -33.719 -20.415 -56.083  1.00  0.57    -0.647 OA
ATOM   6101  C   GLU A 393     -34.966 -17.787 -54.122  1.00  0.57     0.251 C 
ATOM   6102  O   GLU A 393     -35.992 -18.091 -53.511  1.00  0.57    -0.271 OA
ATOM   6103  N   THR A 394     -33.750 -18.129 -53.636  1.00  0.61    -0.336 N 
ATOM   6104  HN  THR A 394     -32.881 -17.767 -54.144  1.00  0.61     0.164 HD
ATOM   6105  CA  THR A 394     -33.562 -18.967 -52.454  1.00  0.61     0.186 C 
ATOM   6107  CB  THR A 394     -32.144 -19.492 -52.230  1.00  0.61     0.140 C 
ATOM   6109  OG1 THR A 394     -31.156 -18.471 -52.212  1.00  0.61    -0.382 OA
ATOM   6110  HG1 THR A 394     -31.160 -17.963 -53.131  1.00  0.61     0.210 HD
ATOM   6111  CG2 THR A 394     -31.774 -20.432 -53.379  1.00  0.61     0.034 C 
ATOM   6115  C   THR A 394     -34.050 -18.297 -51.192  1.00  0.61     0.253 C 
ATOM   6116  O   THR A 394     -34.654 -18.926 -50.328  1.00  0.61    -0.270 OA
ATOM   6117  N   LEU A 395     -33.847 -16.974 -51.072  1.00  0.66    -0.337 N 
ATOM   6118  HN  LEU A 395     -33.244 -16.490 -51.812  1.00  0.66     0.164 HD
ATOM   6119  CA  LEU A 395     -34.395 -16.161 -50.001  1.00  0.66     0.159 C 
ATOM   6121  CB  LEU A 395     -33.900 -14.711 -50.161  1.00  0.66     0.032 C 
ATOM   6124  CG  LEU A 395     -32.400 -14.566 -49.868  1.00  0.66     0.002 C 
ATOM   6126  CD1 LEU A 395     -31.789 -13.346 -50.561  1.00  0.66     0.000 C 
ATOM   6130  CD2 LEU A 395     -32.145 -14.528 -48.357  1.00  0.66     0.000 C 
ATOM   6134  C   LEU A 395     -35.917 -16.143 -49.933  1.00  0.66     0.251 C 
ATOM   6135  O   LEU A 395     -36.495 -16.292 -48.857  1.00  0.66    -0.271 OA
ATOM   6136  N   HIS A 396     -36.610 -16.002 -51.081  1.00  0.62    -0.337 N 
ATOM   6137  HN  HIS A 396     -36.064 -15.793 -51.977  1.00  0.62     0.164 HD
ATOM   6138  CA  HIS A 396     -38.060 -16.118 -51.173  1.00  0.62     0.165 C 
ATOM   6140  CB  HIS A 396     -38.527 -15.783 -52.607  1.00  0.62     0.077 C 
ATOM   6143  CG  HIS A 396     -40.013 -15.720 -52.752  1.00  0.62     0.054 A 
ATOM   6144  CD2 HIS A 396     -40.878 -16.566 -53.368  1.00  0.62     0.086 A 
ATOM   6146  ND1 HIS A 396     -40.699 -14.691 -52.142  1.00  0.62    -0.340 N 
ATOM   6147  HD1 HIS A 396     -40.288 -13.877 -51.582  1.00  0.62     0.167 HD
ATOM   6148  CE1 HIS A 396     -41.968 -14.926 -52.397  1.00  0.62     0.151 A 
ATOM   6150  NE2 HIS A 396     -42.135 -16.049 -53.137  1.00  0.62    -0.336 N 
ATOM   6151  HE2 HIS A 396     -43.021 -16.437 -53.461  1.00  0.00     0.168 HD
ATOM   6152  C   HIS A 396     -38.566 -17.506 -50.788  1.00  0.62     0.251 C 
ATOM   6153  O   HIS A 396     -39.507 -17.659 -50.012  1.00  0.62    -0.271 OA
ATOM   6154  N   THR A 397     -37.887 -18.564 -51.274  1.00  0.63    -0.336 N 
ATOM   6155  HN  THR A 397     -37.104 -18.367 -51.977  1.00  0.63     0.164 HD
ATOM   6156  CA  THR A 397     -38.137 -19.962 -50.915  1.00  0.63     0.186 C 
ATOM   6158  CB  THR A 397     -37.250 -20.892 -51.746  1.00  0.63     0.140 C 
ATOM   6160  OG1 THR A 397     -37.709 -20.871 -53.095  1.00  0.63    -0.382 OA
ATOM   6161  HG1 THR A 397     -38.705 -21.200 -53.131  1.00  0.63     0.210 HD
ATOM   6162  CG2 THR A 397     -37.322 -22.358 -51.283  1.00  0.63     0.034 C 
ATOM   6166  C   THR A 397     -37.973 -20.226 -49.420  1.00  0.63     0.253 C 
ATOM   6167  O   THR A 397     -38.784 -20.910 -48.795  1.00  0.63    -0.270 OA
ATOM   6168  N   PHE A 398     -36.934 -19.652 -48.781  1.00  0.64    -0.337 N 
ATOM   6169  HN  PHE A 398     -36.190 -19.163 -49.375  1.00  0.64     0.164 HD
ATOM   6170  CA  PHE A 398     -36.758 -19.654 -47.335  1.00  0.64     0.164 C 
ATOM   6172  CB  PHE A 398     -35.331 -19.211 -46.920  1.00  0.64     0.058 C 
ATOM   6175  CG  PHE A 398     -34.251 -20.172 -47.360  1.00  0.64    -0.020 A 
ATOM   6176  CD1 PHE A 398     -34.467 -21.543 -47.628  1.00  0.64    -0.004 A 
ATOM   6178  CD2 PHE A 398     -32.945 -19.670 -47.474  1.00  0.64    -0.004 A 
ATOM   6180  CE1 PHE A 398     -33.410 -22.371 -48.025  1.00  0.64    -0.000 A 
ATOM   6182  CE2 PHE A 398     -31.889 -20.498 -47.866  1.00  0.64    -0.000 A 
ATOM   6184  CZ  PHE A 398     -32.119 -21.849 -48.144  1.00  0.64    -0.000 A 
ATOM   6186  C   PHE A 398     -37.794 -18.871 -46.539  1.00  0.64     0.251 C 
ATOM   6187  O   PHE A 398     -38.184 -19.327 -45.470  1.00  0.64    -0.271 OA
ATOM   6188  N   TYR A 399     -38.296 -17.714 -47.024  1.00  0.63    -0.337 N 
ATOM   6189  HN  TYR A 399     -37.917 -17.359 -47.960  1.00  0.63     0.164 HD
ATOM   6190  CA  TYR A 399     -39.323 -16.913 -46.356  1.00  0.63     0.164 C 
ATOM   6192  CB  TYR A 399     -39.572 -15.611 -47.171  1.00  0.63     0.058 C 
ATOM   6195  CG  TYR A 399     -40.416 -14.610 -46.422  1.00  0.63    -0.020 A 
ATOM   6196  CD1 TYR A 399     -41.762 -14.415 -46.776  1.00  0.63    -0.002 A 
ATOM   6198  CE1 TYR A 399     -42.561 -13.503 -46.072  1.00  0.63     0.024 A 
ATOM   6200  CD2 TYR A 399     -39.882 -13.874 -45.349  1.00  0.63    -0.002 A 
ATOM   6202  CE2 TYR A 399     -40.682 -12.965 -44.639  1.00  0.63     0.024 A 
ATOM   6204  CZ  TYR A 399     -42.021 -12.782 -45.004  1.00  0.63     0.089 A 
ATOM   6205  OH  TYR A 399     -42.830 -11.893 -44.270  1.00  0.63    -0.359 OA
ATOM   6206  HH  TYR A 399     -43.206 -11.151 -44.911  1.00  0.63     0.217 HD
ATOM   6207  C   TYR A 399     -40.624 -17.688 -46.080  1.00  0.63     0.251 C 
ATOM   6208  O   TYR A 399     -41.299 -17.476 -45.083  1.00  0.63    -0.271 OA
ATOM   6209  N   THR A 400     -40.972 -18.683 -46.921  1.00  0.54    -0.336 N 
ATOM   6210  HN  THR A 400     -40.430 -18.775 -47.839  1.00  0.54     0.164 HD
ATOM   6211  CA  THR A 400     -42.048 -19.649 -46.658  1.00  0.54     0.186 C 
ATOM   6213  CB  THR A 400     -42.172 -20.664 -47.794  1.00  0.54     0.140 C 
ATOM   6215  OG1 THR A 400     -42.407 -19.979 -49.014  1.00  0.54    -0.382 OA
ATOM   6216  HG1 THR A 400     -43.296 -19.426 -48.940  1.00  0.54     0.210 HD
ATOM   6217  CG2 THR A 400     -43.363 -21.620 -47.613  1.00  0.54     0.034 C 
ATOM   6221  C   THR A 400     -41.906 -20.433 -45.349  1.00  0.54     0.253 C 
ATOM   6222  O   THR A 400     -42.884 -20.900 -44.772  1.00  0.54    -0.270 OA
ATOM   6223  N   GLN A 401     -40.676 -20.624 -44.842  1.00  0.50    -0.337 N 
ATOM   6224  HN  GLN A 401     -39.841 -20.215 -45.372  1.00  0.50     0.164 HD
ATOM   6225  CA  GLN A 401     -40.419 -21.356 -43.614  1.00  0.50     0.160 C 
ATOM   6227  CB  GLN A 401     -39.210 -22.315 -43.834  1.00  0.50     0.042 C 
ATOM   6230  CG  GLN A 401     -39.391 -23.413 -44.907  1.00  0.50     0.090 C 
ATOM   6233  CD  GLN A 401     -40.390 -24.490 -44.480  1.00  0.50     0.227 C 
ATOM   6234  OE1 GLN A 401     -40.155 -25.293 -43.575  1.00  0.50    -0.273 OA
ATOM   6235  NE2 GLN A 401     -41.544 -24.547 -45.185  1.00  0.50    -0.369 N 
ATOM   6236 1HE2 GLN A 401     -41.714 -23.862 -45.989  1.00  0.50     0.159 HD
ATOM   6237 2HE2 GLN A 401     -42.286 -25.277 -44.938  1.00  0.50     0.159 HD
ATOM   6238  C   GLN A 401     -40.023 -20.451 -42.444  1.00  0.50     0.251 C 
ATOM   6239  O   GLN A 401     -39.592 -20.972 -41.417  1.00  0.50    -0.271 OA
ATOM   6240  N   LEU A 402     -40.089 -19.105 -42.570  1.00  0.52    -0.331 N 
ATOM   6241  HN  LEU A 402     -40.727 -18.681 -43.317  1.00  0.52     0.169 HD
ATOM   6242  CA  LEU A 402     -39.311 -18.220 -41.712  1.00  0.52     0.174 C 
ATOM   6244  CB  LEU A 402     -37.925 -17.945 -42.369  1.00  0.52     0.039 C 
ATOM   6247  CG  LEU A 402     -36.938 -19.122 -42.307  1.00  0.52     0.008 C 
ATOM   6249  CD1 LEU A 402     -35.622 -18.873 -43.065  1.00  0.52     0.006 C 
ATOM   6253  CD2 LEU A 402     -36.652 -19.448 -40.838  1.00  0.52     0.006 C 
ATOM   6257  C   LEU A 402     -39.938 -16.827 -41.427  1.00  0.52     0.212 C 
ATOM   6258  1OC LEU A 402     -41.098 -16.565 -41.826  1.00  0.52    -0.641 OA
ATOM   6259  2OC LEU A 402     -39.222 -16.007 -40.777  1.00  0.52    -0.641 OA
TER    6260      LEU A 402 
CONECT 1026 1027
CONECT 1484 1485
CONECT 3151 3152
CONECT 3407 3408
CONECT 3885 4711
CONECT 4876 4877
CONECT 4908 4909
CONECT 5141 5142
CONECT 5229 5230
CONECT 5347 5348
CONECT 6150 6151
HETATM    1  P1  MOL     1      -2.179 -31.184 -53.089  1.00  0.00     0.378 P 
HETATM    2  O2  MOL     1      -2.332 -30.435 -51.626  1.00  0.00    -0.302 OA
HETATM    3  C29 MOL     1      -1.324 -30.304 -50.617  1.00  0.00     0.207 C 
HETATM    4  C23 MOL     1       0.124 -30.757 -51.128  1.00  0.00     0.262 C 
HETATM    5  N12 MOL     1       0.744 -32.100 -50.731  1.00  0.00    -0.077 N 
HETATM    6  C26 MOL     1       1.067 -33.045 -51.906  1.00  0.00     0.271 C 
HETATM    7  C27 MOL     1       2.008 -31.832 -49.977  1.00  0.00     0.271 C 
HETATM    8  C28 MOL     1      -0.406 -32.636 -49.835  1.00  0.00     0.271 C 
HETATM    9  O4  MOL     1      -3.657 -31.424 -53.681  1.00  0.00    -0.301 OA
HETATM   10  C42 MOL     1      -4.226 -32.781 -53.683  1.00  0.00     0.213 C 
HETATM   11  C37 MOL     1      -4.523 -33.194 -52.273  1.00  0.00     0.172 C 
HETATM   12  C41 MOL     1      -4.653 -34.660 -52.030  1.00  0.00     0.205 C 
HETATM   13  O5  MOL     1      -5.864 -32.625 -51.995  1.00  0.00    -0.352 OA
HETATM   14  C43 MOL     1      -6.865 -33.487 -51.666  1.00  0.00     0.257 C 
HETATM   15  O9  MOL     1      -7.514 -34.254 -52.380  1.00  0.00    -0.371 OA
HETATM   16  H27 MOL     1      -8.020 -33.703 -53.116  1.00  0.00     0.212 HD
HETATM   17  C39 MOL     1      -7.032 -33.222 -50.191  1.00  0.00     0.060 C 
HETATM   18  C34 MOL     1      -6.584 -31.882 -49.565  1.00  0.00     0.005 C 
HETATM   19  C32 MOL     1      -5.387 -32.174 -48.678  1.00  0.00     0.000 C 
HETATM   20  C33 MOL     1      -5.646 -33.333 -47.708  1.00  0.00     0.000 C 
HETATM   21  C35 MOL     1      -5.166 -33.254 -46.239  1.00  0.00     0.000 C 
HETATM   22  C40 MOL     1      -5.915 -34.197 -45.257  1.00  0.00     0.000 C 
HETATM   23  C1  MOL     1      -5.338 -35.594 -45.095  1.00  0.00     0.000 C 
HETATM   24  C2  MOL     1      -5.399 -36.509 -46.319  1.00  0.00     0.000 C 
HETATM   25  C3  MOL     1      -6.732 -37.232 -46.086  1.00  0.00     0.000 C 
HETATM   26  C4  MOL     1      -7.160 -38.132 -47.282  1.00  0.00     0.000 C 
HETATM   27  C5  MOL     1      -8.577 -38.722 -47.058  1.00  0.00     0.000 C 
HETATM   28  C6  MOL     1      -8.876 -39.891 -48.033  1.00  0.00     0.000 C 
HETATM   29  C7  MOL     1      -9.143 -39.470 -49.510  1.00  0.00     0.000 C 
HETATM   30  C8  MOL     1     -10.612 -39.067 -49.693  1.00  0.00     0.000 C 
HETATM   31  C9  MOL     1     -11.003 -38.941 -51.168  1.00  0.00    -0.000 C 
HETATM   32  C10 MOL     1     -10.144 -38.061 -52.032  1.00  0.00    -0.005 C 
HETATM   33  C11 MOL     1     -10.900 -37.579 -53.283  1.00  0.00     0.005 C 
HETATM   34  O3  MOL     1      -5.363 -35.273 -53.084  1.00  0.00    -0.359 OA
HETATM   35  C38 MOL     1      -4.594 -35.767 -54.123  1.00  0.00     0.256 C 
HETATM   36  O6  MOL     1      -3.416 -35.854 -54.097  1.00  0.00    -0.371 OA
HETATM   37  H24 MOL     1      -2.997 -34.902 -53.958  1.00  0.00     0.212 HD
HETATM   38  C30 MOL     1      -5.350 -36.002 -55.425  1.00  0.00     0.060 C 
HETATM   39  C24 MOL     1      -6.880 -35.799 -55.364  1.00  0.00     0.005 C 
HETATM   40  C21 MOL     1      -7.693 -36.048 -56.601  1.00  0.00     0.000 C 
HETATM   41  C19 MOL     1      -8.930 -35.043 -56.598  1.00  0.00     0.000 C 
HETATM   42  C17 MOL     1      -9.665 -34.401 -57.813  1.00  0.00     0.000 C 
HETATM   43  C15 MOL     1      -8.758 -33.595 -58.758  1.00  0.00     0.000 C 
HETATM   44  C13 MOL     1      -8.251 -32.423 -57.977  1.00  0.00     0.000 C 
HETATM   45  C14 MOL     1      -7.564 -31.412 -58.926  1.00  0.00     0.000 C 
HETATM   46  C16 MOL     1      -6.043 -31.587 -58.886  1.00  0.00     0.000 C 
HETATM   47  C18 MOL     1      -5.566 -32.845 -58.170  1.00  0.00     0.000 C 
HETATM   48  C20 MOL     1      -4.414 -33.537 -58.791  1.00  0.00     0.000 C 
HETATM   49  C22 MOL     1      -3.749 -34.509 -57.854  1.00  0.00     0.000 C 
HETATM   50  C25 MOL     1      -3.498 -35.826 -58.566  1.00  0.00    -0.000 C 
HETATM   51  C31 MOL     1      -4.676 -36.348 -59.406  1.00  0.00    -0.005 C 
HETATM   52  C36 MOL     1      -5.320 -37.674 -58.916  1.00  0.00     0.005 C 
HETATM   53  O7  MOL     1      -1.675 -32.560 -52.844  1.00  0.00    -0.314 OA
HETATM   54  H25 MOL     1      -1.505 -33.040 -53.762  1.00  0.00     0.221 HD
HETATM   55  O8  MOL     1      -1.622 -30.073 -53.842  1.00  0.00    -0.314 OA
HETATM   56  H26 MOL     1      -2.116 -29.186 -53.575  1.00  0.00     0.221 HD
