# Supplementary material for: Cancer immune therapy using engineered ‛tail-flipping’ nanoliposomes targeting alternatively activated macrophages
Source: Nat Commun. 2022 Aug 4;13:4548. doi: 10.1038/s41467-022-32091-9 (PMC9352736; doi:10.1038/s41467-022-32091-9)
Supplement: Supplementary file 3 — Supplementary Data 1 [file 41467_2022_32091_MOESM3_ESM.zip › Supplementary Data 1/SR-B1.pdb]

TITLE     SWISS-MODEL SERVER (https://swissmodel.expasy.org)
TITLE    2 Untitled Project
EXPDTA    THEORETICAL MODEL (SWISS-MODEL SERVER)
AUTHOR    SWISS-MODEL SERVER (SEE REFERENCE IN JRNL Records)
REVDAT   1   02-JUN-22 1MOD    1       14:03
JRNL        AUTH   A.WATERHOUSE,M.BERTONI,S.BIENERT,G.STUDER,G.TAURIELLO,
JRNL        AUTH 2 R.GUMIENNY,F.T.HEER,T.A.P.DE BEER,C.REMPFER,L.BORDOLI,
JRNL        AUTH 3 R.LEPORE,T.SCHWEDE
JRNL        TITL   SWISS-MODEL: HOMOLOGY MODELLING OF PROTEIN STRUCTURES AND
JRNL        TITL 2 COMPLEXES
JRNL        REF    NUCLEIC.ACIDS.RES..           V.  46 W296  2018
JRNL        PMID   29788355
JRNL        DOI    10.1093/nar/gky427
REMARK   1
REMARK   1 REFERENCE 1
REMARK   1  AUTH   S.BIENERT,A.WATERHOUSE,T.A.P.DE BEER,G.TAURIELLO,G.STUDER,
REMARK   1  AUTH 2 L.BORDOLI,T.SCHWEDE
REMARK   1  TITL   THE SWISS-MODEL REPOSITORY - NEW FEATURES AND FUNCTIONALITY
REMARK   1  REF    NUCLEIC.ACIDS.RES..           V.  45       2017
REMARK   1  REFN                   ISSN 0305-1048
REMARK   1  PMID   27899672
REMARK   1  DOI    10.1093/nar/gkw1132
REMARK   1
REMARK   1 REFERENCE 2
REMARK   1  AUTH   N.GUEX,M.C.PEITSCH,T.SCHWEDE
REMARK   1  TITL   AUTOMATED COMPARATIVE PROTEIN STRUCTURE MODELING WITH
REMARK   1  TITL 2 SWISS-MODEL AND SWISS-PDBVIEWER: A HISTORICAL PERSPECTIVE
REMARK   1  REF    ELECTROPHORESIS               V.  30       2009
REMARK   1  REFN                   ISSN 0173-0835
REMARK   1  PMID   19517507
REMARK   1  DOI    10.1002/elps.200900140
REMARK   1
REMARK   1 REFERENCE 3
REMARK   1  AUTH   G.STUDER,G.TAURIELLO,S.BIENERT,M.BIASINI,N.JOHNER,T.SCHWEDE
REMARK   1  TITL   PROMOD3 - A VERSATILE HOMOLOGY MODELLING TOOLBOX
REMARK   1  REF    PLOS COMP. BIOL.              V.  17       2021
REMARK   1  REFN                   ISSN 
REMARK   1  PMID   33507980
REMARK   1  DOI    https://doi.org/10.1371/journal.pcbi.1008667
REMARK   1
REMARK   1 REFERENCE 4
REMARK   1  AUTH   G.STUDER,C.REMPFER,A.WATERHOUSE,R.GUMIENNY,J.HAAS,T.SCHWEDE
REMARK   1  TITL   QMEANDISCO - DISTANCE CONSTRAINTS APPLIED ON MODEL QUALITY 
REMARK   1  TITL 2 ESTIMATION
REMARK   1  REF    BIOINFORMATICS                V.  36       2020
REMARK   1  REFN                   ISSN 
REMARK   1  PMID   31697312
REMARK   1  DOI    https://doi.org/10.1093/bioinformatics/btz828
REMARK   1
REMARK   1 REFERENCE 5
REMARK   1  AUTH   P.BENKERT,M.BIASINI,T.SCHWEDE
REMARK   1  TITL   TOWARD THE ESTIMATION OF THE ABSOLUTE QUALITY OF INDIVIDUAL
REMARK   1  TITL 2 PROTEIN STRUCTURE MODELS
REMARK   1  REF    BIOINFORMATICS                V.  27       2011
REMARK   1  REFN                   ISSN 1367-4803
REMARK   1  PMID   21134891
REMARK   1  DOI    10.1093/bioinformatics/btq662
REMARK   1
REMARK   1 REFERENCE 6
REMARK   1  AUTH   M.BERTONI,F.KIEFER,M.BIASINI,L.BORDOLI,T.SCHWEDE
REMARK   1  TITL   MODELING PROTEIN QUATERNARY STRUCTURE OF HOMO- AND
REMARK   1  TITL 2 HETERO-OLIGOMERS BEYOND BINARY INTERACTIONS BY HOMOLOGY
REMARK   1  REF    SCI.REP.                      V.   7       2017
REMARK   1  REFN                   ISSN
REMARK   1  PMID   28874689
REMARK   1  DOI    10.1038/s41598-017-09654-8
REMARK   1
REMARK   1 DISCLAIMER
REMARK   1 The SWISS-MODEL SERVER produces theoretical models for proteins.
REMARK   1 The results of any theoretical modelling procedure is
REMARK   1 NON-EXPERIMENTAL and MUST be considered with care. These models may
REMARK   1 contain significant errors. This is especially true for automated
REMARK   1 modeling since there is no human intervention during model
REMARK   1 building. Please read the header section and the logfile carefully
REMARK   1 to know what templates and alignments were used during the model
REMARK   1 building process. All information by the SWISS-MODEL SERVER is
REMARK   1 provided "AS-IS", without any warranty, expressed or implied.
REMARK   2
REMARK   2 COPYRIGHT NOTICE
REMARK   2 This SWISS-MODEL protein model is copyright. It is produced by the
REMARK   2 SWISS-MODEL server, developed by the Computational Structural
REMARK   2 Biology Group at the SIB Swiss Institute of Bioinformatics at the
REMARK   2 Biozentrum, University of Basel (https://swissmodel.expasy.org). This
REMARK   2 model is licensed under the CC BY-SA 4.0 Creative Commons
REMARK   2 Attribution-ShareAlike 4.0 International License
REMARK   2 (https://creativecommons.org/licenses/by-sa/4.0/legalcode), i.e. you
REMARK   2 can copy and redistribute the model in any medium or format,
REMARK   2 transform and build upon the model for any purpose, even
REMARK   2 commercially, under the following terms:
REMARK   2 Attribution - You must give appropriate credit, provide a link to
REMARK   2 the license, and indicate if changes were made. You may do so in any
REMARK   2 reasonable manner, but not in any way that suggests the licensor
REMARK   2 endorses you or your use. When you publish, patent or distribute
REMARK   2 results that were fully or partially based on the model, please cite
REMARK   2 the corresponding papers mentioned under JRNL.
REMARK   2 ShareAlike - If you remix, transform, or build upon the material,
REMARK   2 you must distribute your contributions under the same license as the
REMARK   2 original.
REMARK   2 No additional restrictions - you may not apply legal terms or
REMARK   2 technological measures that legally restrict others from doing
REMARK   2 anything the license permits.
REMARK   2 Find a human-readable summary of (and not a substitute for) the
REMARK   2 CC BY-SA 4.0 license at this link:
REMARK   2 https://creativecommons.org/licenses/by-sa/4.0/
REMARK   3 
REMARK   3 MODEL INFORMATION
REMARK   3  ENGIN   PROMOD3
REMARK   3  VERSN   3.2.1
REMARK   3  OSTAT   monomer
REMARK   3  OSRSN   PREDICTION
REMARK   3  QSPRD   0.000
REMARK   3  GMQE    0.55
REMARK   3  QMNV    4.3.0
REMARK   3  QMNDG   0.70
REMARK   3  MODT    FALSE
REMARK   3 
REMARK   3 MODEL LIGAND 1
REMARK   3  NAME    NAG
REMARK   3  BIND    A.310
REMARK   3  BIND 2  A.311
REMARK   3  BIND 3  A.312
REMARK   3  BIND 4  A.313
REMARK   3  BIND 5  A.325
REMARK   3  BIND 6  _.7
REMARK   3 
REMARK   3 TEMPLATE 1
REMARK   3  PDBID   4f7b
REMARK   3  CHAIN   A
REMARK   3  MMCIF   A
REMARK   3  PDBV    2022-05-27
REMARK   3  SMTLE   4f7b.1.A
REMARK   3  SMTLV   2022-06-01
REMARK   3  MTHD    X-RAY DIFFRACTION 3.00 A
REMARK   3  FOUND   HHblits
REMARK   3  GMQE    0.58
REMARK   3  SIM     0.40
REMARK   3  SID     36.08
REMARK   3  OSTAT   monomer
REMARK   3  LIGND   NAG-NAG-BMA
REMARK   3  LIGND 2 NAG-NAG
REMARK   3  LIGND 3 NAG
REMARK   3  LIGND 4 NAG
REMARK   3  LIGND 5 NAG
REMARK   3  ALN A TRG MGCSAKARWAAGALGVAGLLCAVLGAVMIVMVPSLIKQQVLKNVRIDPSSLSFNMWKE
REMARK   3  ALN A TRG IPIPFYLSVYFFDVMNPSEILKGEKPQVRERGPYVYREFRHKSNITFNNN-DTVSFLE
REMARK   3  ALN A TRG YRTFQFQPSKSHGS-ESDYIVMPNILVLGAAVMMENKPMTLKLIMTLAFTTLGERAFM
REMARK   3  ALN A TRG NRTVGEIMWGYKDPLVNLINKYFPGMFPFKDKFGLFAELNNSDSGLFTVFTGVQNISR
REMARK   3  ALN A TRG IHLVDKWNGLSKVDFWHSDQCNMINGTSGQMWPPFMTPESSLEFYSPEACRSMKLMYK
REMARK   3  ALN A TRG ESGVFEGIPTYRFVAPKTLFANGSIYPPNEGFCP----CLESGIQNVSTCRFSAPLFL
REMARK   3  ALN A TRG SHPHFLNADPVLAEAVTGLHPNQEAHSLFLDIHPVTGIPMNCSVKLQLSLYMKSVAGI
REMARK   3  ALN A TRG GQTGKIEPVVLPLLWFAESGAMEGETLHTFYTQLVLMPKVMHYAQYVLLALGCVLLLV
REMARK   3  ALN A TRG PVICQIRSQVGAGQRAARADSHSLACWGKGASDRTLWPTAAWSPPPAAVLRLCRSGSG
REMARK   3  ALN A TRG HCWGLRSTLASFACRVATTLPVLEGLGPSLGGGTGS
REMARK   3  ALN A TPL -------------------------------------QSIEKKIVLRNGTEAFDSWEK
REMARK   3  ALN A TPL PPLPVYTQFYFFNVTNPEEILRGETPRVEEVGPYTYRELRNKANIQFGDNGTTISAVS
REMARK   3  ALN A TPL NKAYVFERDQSVGDPKIDLIRTLNIPVLTVIEWSQ--VHFLREIIEAMLKAYQQKLFV
REMARK   3  ALN A TPL THTVDELLWGYKDEILSLIHVFRPDI---SPYFGLFYEKNGTNDGDYVFLTGEDSYLN
REMARK   3  ALN A TPL FTKIVEWNGKTSLDWWITDKCNMINGTDGDSFHPLITKDEVLYVFPSDFCRSVYITFS
REMARK   3  ALN A TPL DYESVQGLPAFRYKVPAEILANT---SDNAGFCIPEGNCLGSGVLNVSICKNGAPIIM
REMARK   3  ALN A TPL SFPHFYQADERFVSAIEGMHPNQEDHETFVDINPLTGIILKAAKRFQINIYVKKLDDF
REMARK   3  ALN A TPL VETGDIRTMVFPVMYLNESVHIDKETASRLKSM-------------------------
REMARK   3  ALN A TPL ----------------------------------------------------------
REMARK   3  ALN A TPL ------------------------------------
REMARK   3  ALN A OFF 27
ATOM      1  N   VAL A  40     -42.603 -28.928 -36.787  1.00  0.41           N  
ATOM      2  CA  VAL A  40     -41.443 -28.393 -35.967  1.00  0.41           C  
ATOM      3  C   VAL A  40     -40.306 -28.112 -36.936  1.00  0.41           C  
ATOM      4  O   VAL A  40     -40.276 -28.733 -37.989  1.00  0.41           O  
ATOM      5  CB  VAL A  40     -41.002 -29.456 -34.927  1.00  0.41           C  
ATOM      6  CG1 VAL A  40     -39.713 -29.115 -34.142  1.00  0.41           C  
ATOM      7  CG2 VAL A  40     -42.098 -29.704 -33.870  1.00  0.41           C  
ATOM      8  N   LEU A  41     -39.329 -27.235 -36.625  1.00  0.43           N  
ATOM      9  CA  LEU A  41     -38.086 -27.032 -37.365  1.00  0.43           C  
ATOM     10  C   LEU A  41     -37.125 -28.245 -37.395  1.00  0.43           C  
ATOM     11  O   LEU A  41     -36.002 -28.167 -37.872  1.00  0.43           O  
ATOM     12  CB  LEU A  41     -37.409 -25.786 -36.749  1.00  0.43           C  
ATOM     13  CG  LEU A  41     -38.272 -24.504 -36.851  1.00  0.43           C  
ATOM     14  CD1 LEU A  41     -37.825 -23.474 -35.805  1.00  0.43           C  
ATOM     15  CD2 LEU A  41     -38.245 -23.892 -38.261  1.00  0.43           C  
ATOM     16  N   LYS A  42     -37.615 -29.439 -36.981  1.00  0.51           N  
ATOM     17  CA  LYS A  42     -37.046 -30.778 -37.123  1.00  0.51           C  
ATOM     18  C   LYS A  42     -37.053 -31.254 -38.565  1.00  0.51           C  
ATOM     19  O   LYS A  42     -36.466 -32.270 -38.931  1.00  0.51           O  
ATOM     20  CB  LYS A  42     -37.868 -31.799 -36.284  1.00  0.51           C  
ATOM     21  CG  LYS A  42     -39.237 -32.189 -36.896  1.00  0.51           C  
ATOM     22  CD  LYS A  42     -40.112 -33.077 -35.987  1.00  0.51           C  
ATOM     23  CE  LYS A  42     -41.500 -33.385 -36.581  1.00  0.51           C  
ATOM     24  NZ  LYS A  42     -42.302 -34.258 -35.685  1.00  0.51           N  
ATOM     25  N   ASN A  43     -37.720 -30.461 -39.425  1.00  0.58           N  
ATOM     26  CA  ASN A  43     -37.604 -30.441 -40.869  1.00  0.58           C  
ATOM     27  C   ASN A  43     -36.137 -30.278 -41.283  1.00  0.58           C  
ATOM     28  O   ASN A  43     -35.667 -30.797 -42.295  1.00  0.58           O  
ATOM     29  CB  ASN A  43     -38.408 -29.226 -41.416  1.00  0.58           C  
ATOM     30  CG  ASN A  43     -39.902 -29.337 -41.113  1.00  0.58           C  
ATOM     31  OD1 ASN A  43     -40.431 -30.370 -40.696  1.00  0.58           O  
ATOM     32  ND2 ASN A  43     -40.632 -28.214 -41.319  1.00  0.58           N  
ATOM     33  N   VAL A  44     -35.360 -29.551 -40.460  1.00  0.69           N  
ATOM     34  CA  VAL A  44     -33.931 -29.422 -40.575  1.00  0.69           C  
ATOM     35  C   VAL A  44     -33.212 -30.663 -40.053  1.00  0.69           C  
ATOM     36  O   VAL A  44     -32.745 -30.738 -38.925  1.00  0.69           O  
ATOM     37  CB  VAL A  44     -33.464 -28.116 -39.949  1.00  0.69           C  
ATOM     38  CG1 VAL A  44     -31.996 -27.827 -40.306  1.00  0.69           C  
ATOM     39  CG2 VAL A  44     -34.340 -26.971 -40.508  1.00  0.69           C  
ATOM     40  N   ARG A  45     -33.102 -31.699 -40.905  1.00  0.63           N  
ATOM     41  CA  ARG A  45     -32.262 -32.850 -40.666  1.00  0.63           C  
ATOM     42  C   ARG A  45     -31.747 -33.325 -42.014  1.00  0.63           C  
ATOM     43  O   ARG A  45     -32.422 -33.197 -43.035  1.00  0.63           O  
ATOM     44  CB  ARG A  45     -32.998 -33.996 -39.906  1.00  0.63           C  
ATOM     45  CG  ARG A  45     -34.205 -34.612 -40.651  1.00  0.63           C  
ATOM     46  CD  ARG A  45     -34.923 -35.713 -39.856  1.00  0.63           C  
ATOM     47  NE  ARG A  45     -36.061 -36.219 -40.694  1.00  0.63           N  
ATOM     48  CZ  ARG A  45     -36.928 -37.163 -40.306  1.00  0.63           C  
ATOM     49  NH1 ARG A  45     -37.829 -37.619 -41.174  1.00  0.63           N  
ATOM     50  NH2 ARG A  45     -36.879 -37.703 -39.093  1.00  0.63           N  
ATOM     51  N   ILE A  46     -30.520 -33.882 -42.047  1.00  0.70           N  
ATOM     52  CA  ILE A  46     -29.896 -34.508 -43.205  1.00  0.70           C  
ATOM     53  C   ILE A  46     -30.469 -35.925 -43.283  1.00  0.70           C  
ATOM     54  O   ILE A  46     -29.940 -36.854 -42.674  1.00  0.70           O  
ATOM     55  CB  ILE A  46     -28.356 -34.528 -43.075  1.00  0.70           C  
ATOM     56  CG1 ILE A  46     -27.786 -33.107 -42.825  1.00  0.70           C  
ATOM     57  CG2 ILE A  46     -27.683 -35.145 -44.315  1.00  0.70           C  
ATOM     58  CD1 ILE A  46     -26.260 -33.050 -42.635  1.00  0.70           C  
ATOM     59  N   ASP A  47     -31.612 -36.089 -43.981  1.00  0.66           N  
ATOM     60  CA  ASP A  47     -32.329 -37.332 -44.188  1.00  0.66           C  
ATOM     61  C   ASP A  47     -32.760 -37.262 -45.667  1.00  0.66           C  
ATOM     62  O   ASP A  47     -33.218 -36.189 -46.078  1.00  0.66           O  
ATOM     63  CB  ASP A  47     -33.519 -37.362 -43.177  1.00  0.66           C  
ATOM     64  CG  ASP A  47     -34.405 -38.599 -43.173  1.00  0.66           C  
ATOM     65  OD1 ASP A  47     -35.251 -38.712 -44.089  1.00  0.66           O  
ATOM     66  OD2 ASP A  47     -34.332 -39.358 -42.176  1.00  0.66           O  
ATOM     67  N   PRO A  48     -32.567 -38.265 -46.533  1.00  0.68           N  
ATOM     68  CA  PRO A  48     -33.008 -38.196 -47.932  1.00  0.68           C  
ATOM     69  C   PRO A  48     -34.510 -37.952 -48.108  1.00  0.68           C  
ATOM     70  O   PRO A  48     -35.277 -38.844 -47.763  1.00  0.68           O  
ATOM     71  CB  PRO A  48     -32.609 -39.570 -48.511  1.00  0.68           C  
ATOM     72  CG  PRO A  48     -32.623 -40.529 -47.309  1.00  0.68           C  
ATOM     73  CD  PRO A  48     -32.371 -39.644 -46.086  1.00  0.68           C  
ATOM     74  N   SER A  49     -34.918 -36.814 -48.731  1.00  0.65           N  
ATOM     75  CA  SER A  49     -36.296 -36.357 -48.991  1.00  0.65           C  
ATOM     76  C   SER A  49     -36.450 -34.946 -48.442  1.00  0.65           C  
ATOM     77  O   SER A  49     -37.218 -34.137 -48.959  1.00  0.65           O  
ATOM     78  CB  SER A  49     -37.469 -37.261 -48.455  1.00  0.65           C  
ATOM     79  OG  SER A  49     -38.771 -36.806 -48.836  1.00  0.65           O  
ATOM     80  N   SER A  50     -35.671 -34.547 -47.410  1.00  0.65           N  
ATOM     81  CA  SER A  50     -35.810 -33.200 -46.858  1.00  0.65           C  
ATOM     82  C   SER A  50     -35.254 -32.096 -47.757  1.00  0.65           C  
ATOM     83  O   SER A  50     -34.279 -32.276 -48.488  1.00  0.65           O  
ATOM     84  CB  SER A  50     -35.283 -33.050 -45.395  1.00  0.65           C  
ATOM     85  OG  SER A  50     -33.860 -32.957 -45.322  1.00  0.65           O  
ATOM     86  N   LEU A  51     -35.836 -30.872 -47.702  1.00  0.62           N  
ATOM     87  CA  LEU A  51     -35.265 -29.705 -48.373  1.00  0.62           C  
ATOM     88  C   LEU A  51     -33.862 -29.393 -47.865  1.00  0.62           C  
ATOM     89  O   LEU A  51     -32.954 -29.054 -48.622  1.00  0.62           O  
ATOM     90  CB  LEU A  51     -36.151 -28.439 -48.213  1.00  0.62           C  
ATOM     91  CG  LEU A  51     -37.511 -28.508 -48.939  1.00  0.62           C  
ATOM     92  CD1 LEU A  51     -38.369 -27.283 -48.584  1.00  0.62           C  
ATOM     93  CD2 LEU A  51     -37.341 -28.610 -50.464  1.00  0.62           C  
ATOM     94  N   SER A  52     -33.662 -29.579 -46.551  1.00  0.69           N  
ATOM     95  CA  SER A  52     -32.414 -29.435 -45.830  1.00  0.69           C  
ATOM     96  C   SER A  52     -31.302 -30.348 -46.291  1.00  0.69           C  
ATOM     97  O   SER A  52     -30.151 -29.936 -46.386  1.00  0.69           O  
ATOM     98  CB  SER A  52     -32.655 -29.644 -44.329  1.00  0.69           C  
ATOM     99  OG  SER A  52     -33.668 -28.720 -43.921  1.00  0.69           O  
ATOM    100  N   PHE A  53     -31.603 -31.614 -46.624  1.00  0.70           N  
ATOM    101  CA  PHE A  53     -30.673 -32.504 -47.278  1.00  0.70           C  
ATOM    102  C   PHE A  53     -30.273 -32.038 -48.677  1.00  0.70           C  
ATOM    103  O   PHE A  53     -29.093 -32.031 -49.029  1.00  0.70           O  
ATOM    104  CB  PHE A  53     -31.372 -33.881 -47.334  1.00  0.70           C  
ATOM    105  CG  PHE A  53     -30.557 -34.897 -48.061  1.00  0.70           C  
ATOM    106  CD1 PHE A  53     -29.388 -35.364 -47.464  1.00  0.70           C  
ATOM    107  CD2 PHE A  53     -30.883 -35.305 -49.362  1.00  0.70           C  
ATOM    108  CE1 PHE A  53     -28.540 -36.241 -48.140  1.00  0.70           C  
ATOM    109  CE2 PHE A  53     -30.056 -36.211 -50.038  1.00  0.70           C  
ATOM    110  CZ  PHE A  53     -28.885 -36.681 -49.424  1.00  0.70           C  
ATOM    111  N   ASN A  54     -31.247 -31.613 -49.503  1.00  0.67           N  
ATOM    112  CA  ASN A  54     -30.979 -31.174 -50.864  1.00  0.67           C  
ATOM    113  C   ASN A  54     -30.103 -29.935 -50.927  1.00  0.67           C  
ATOM    114  O   ASN A  54     -29.142 -29.891 -51.687  1.00  0.67           O  
ATOM    115  CB  ASN A  54     -32.288 -30.902 -51.637  1.00  0.67           C  
ATOM    116  CG  ASN A  54     -33.004 -32.218 -51.909  1.00  0.67           C  
ATOM    117  OD1 ASN A  54     -32.447 -33.315 -51.837  1.00  0.67           O  
ATOM    118  ND2 ASN A  54     -34.301 -32.111 -52.273  1.00  0.67           N  
ATOM    119  N   MET A  55     -30.370 -28.924 -50.072  1.00  0.67           N  
ATOM    120  CA  MET A  55     -29.573 -27.708 -50.034  1.00  0.67           C  
ATOM    121  C   MET A  55     -28.210 -27.899 -49.386  1.00  0.67           C  
ATOM    122  O   MET A  55     -27.301 -27.087 -49.546  1.00  0.67           O  
ATOM    123  CB  MET A  55     -30.332 -26.564 -49.306  1.00  0.67           C  
ATOM    124  CG  MET A  55     -30.513 -26.753 -47.779  1.00  0.67           C  
ATOM    125  SD  MET A  55     -31.524 -25.459 -46.981  1.00  0.67           S  
ATOM    126  CE  MET A  55     -31.244 -25.821 -45.214  1.00  0.67           C  
ATOM    127  N   TRP A  56     -28.028 -28.993 -48.628  1.00  0.72           N  
ATOM    128  CA  TRP A  56     -26.741 -29.399 -48.126  1.00  0.72           C  
ATOM    129  C   TRP A  56     -25.906 -30.113 -49.183  1.00  0.72           C  
ATOM    130  O   TRP A  56     -24.722 -29.807 -49.345  1.00  0.72           O  
ATOM    131  CB  TRP A  56     -26.995 -30.307 -46.905  1.00  0.72           C  
ATOM    132  CG  TRP A  56     -25.757 -30.864 -46.244  1.00  0.72           C  
ATOM    133  CD1 TRP A  56     -24.905 -30.269 -45.358  1.00  0.72           C  
ATOM    134  CD2 TRP A  56     -25.264 -32.189 -46.475  1.00  0.72           C  
ATOM    135  NE1 TRP A  56     -23.938 -31.165 -44.963  1.00  0.72           N  
ATOM    136  CE2 TRP A  56     -24.131 -32.344 -45.654  1.00  0.72           C  
ATOM    137  CE3 TRP A  56     -25.721 -33.225 -47.292  1.00  0.72           C  
ATOM    138  CZ2 TRP A  56     -23.453 -33.547 -45.624  1.00  0.72           C  
ATOM    139  CZ3 TRP A  56     -24.993 -34.422 -47.299  1.00  0.72           C  
ATOM    140  CH2 TRP A  56     -23.877 -34.587 -46.466  1.00  0.72           C  
ATOM    141  N   LYS A  57     -26.528 -31.071 -49.914  1.00  0.72           N  
ATOM    142  CA  LYS A  57     -25.937 -31.857 -50.984  1.00  0.72           C  
ATOM    143  C   LYS A  57     -25.523 -31.019 -52.187  1.00  0.72           C  
ATOM    144  O   LYS A  57     -24.376 -31.072 -52.634  1.00  0.72           O  
ATOM    145  CB  LYS A  57     -26.948 -32.952 -51.419  1.00  0.72           C  
ATOM    146  CG  LYS A  57     -26.457 -33.877 -52.546  1.00  0.72           C  
ATOM    147  CD  LYS A  57     -27.458 -35.003 -52.861  1.00  0.72           C  
ATOM    148  CE  LYS A  57     -26.995 -35.898 -54.016  1.00  0.72           C  
ATOM    149  NZ  LYS A  57     -28.014 -36.932 -54.311  1.00  0.72           N  
ATOM    150  N   GLU A  58     -26.451 -30.173 -52.669  1.00  0.65           N  
ATOM    151  CA  GLU A  58     -26.263 -29.263 -53.775  1.00  0.65           C  
ATOM    152  C   GLU A  58     -26.577 -27.881 -53.239  1.00  0.65           C  
ATOM    153  O   GLU A  58     -27.711 -27.409 -53.206  1.00  0.65           O  
ATOM    154  CB  GLU A  58     -27.196 -29.609 -54.965  1.00  0.65           C  
ATOM    155  CG  GLU A  58     -26.896 -31.005 -55.571  1.00  0.65           C  
ATOM    156  CD  GLU A  58     -27.847 -31.456 -56.678  1.00  0.65           C  
ATOM    157  OE1 GLU A  58     -28.755 -30.683 -57.070  1.00  0.65           O  
ATOM    158  OE2 GLU A  58     -27.680 -32.635 -57.106  1.00  0.65           O  
ATOM    159  N   ILE A  59     -25.523 -27.200 -52.760  1.00  0.68           N  
ATOM    160  CA  ILE A  59     -25.565 -25.862 -52.194  1.00  0.68           C  
ATOM    161  C   ILE A  59     -26.025 -24.811 -53.209  1.00  0.68           C  
ATOM    162  O   ILE A  59     -25.340 -24.646 -54.218  1.00  0.68           O  
ATOM    163  CB  ILE A  59     -24.188 -25.495 -51.645  1.00  0.68           C  
ATOM    164  CG1 ILE A  59     -23.865 -26.377 -50.420  1.00  0.68           C  
ATOM    165  CG2 ILE A  59     -24.129 -24.009 -51.238  1.00  0.68           C  
ATOM    166  CD1 ILE A  59     -22.428 -26.197 -49.928  1.00  0.68           C  
ATOM    167  N   PRO A  60     -27.111 -24.042 -53.031  1.00  0.69           N  
ATOM    168  CA  PRO A  60     -27.625 -23.250 -54.145  1.00  0.69           C  
ATOM    169  C   PRO A  60     -27.054 -21.849 -54.085  1.00  0.69           C  
ATOM    170  O   PRO A  60     -27.114 -21.125 -55.075  1.00  0.69           O  
ATOM    171  CB  PRO A  60     -29.148 -23.242 -53.927  1.00  0.69           C  
ATOM    172  CG  PRO A  60     -29.331 -23.410 -52.415  1.00  0.69           C  
ATOM    173  CD  PRO A  60     -28.148 -24.299 -52.021  1.00  0.69           C  
ATOM    174  N   ILE A  61     -26.548 -21.413 -52.918  1.00  0.72           N  
ATOM    175  CA  ILE A  61     -25.930 -20.106 -52.748  1.00  0.72           C  
ATOM    176  C   ILE A  61     -24.602 -19.994 -53.519  1.00  0.72           C  
ATOM    177  O   ILE A  61     -23.822 -20.952 -53.507  1.00  0.72           O  
ATOM    178  CB  ILE A  61     -25.792 -19.721 -51.270  1.00  0.72           C  
ATOM    179  CG1 ILE A  61     -25.203 -18.305 -51.080  1.00  0.72           C  
ATOM    180  CG2 ILE A  61     -24.983 -20.777 -50.499  1.00  0.72           C  
ATOM    181  CD1 ILE A  61     -25.216 -17.834 -49.626  1.00  0.72           C  
ATOM    182  N   PRO A  62     -24.265 -18.888 -54.190  1.00  0.74           N  
ATOM    183  CA  PRO A  62     -23.016 -18.811 -54.925  1.00  0.74           C  
ATOM    184  C   PRO A  62     -21.953 -18.214 -54.025  1.00  0.74           C  
ATOM    185  O   PRO A  62     -22.047 -17.068 -53.589  1.00  0.74           O  
ATOM    186  CB  PRO A  62     -23.326 -17.935 -56.153  1.00  0.74           C  
ATOM    187  CG  PRO A  62     -24.529 -17.076 -55.747  1.00  0.74           C  
ATOM    188  CD  PRO A  62     -25.233 -17.892 -54.659  1.00  0.74           C  
ATOM    189  N   PHE A  63     -20.908 -19.004 -53.736  1.00  0.75           N  
ATOM    190  CA  PHE A  63     -19.786 -18.584 -52.933  1.00  0.75           C  
ATOM    191  C   PHE A  63     -18.685 -18.080 -53.857  1.00  0.75           C  
ATOM    192  O   PHE A  63     -18.539 -18.529 -54.996  1.00  0.75           O  
ATOM    193  CB  PHE A  63     -19.294 -19.754 -52.038  1.00  0.75           C  
ATOM    194  CG  PHE A  63     -20.240 -19.996 -50.882  1.00  0.75           C  
ATOM    195  CD1 PHE A  63     -20.291 -19.060 -49.839  1.00  0.75           C  
ATOM    196  CD2 PHE A  63     -21.044 -21.149 -50.781  1.00  0.75           C  
ATOM    197  CE1 PHE A  63     -21.117 -19.271 -48.730  1.00  0.75           C  
ATOM    198  CE2 PHE A  63     -21.790 -21.406 -49.619  1.00  0.75           C  
ATOM    199  CZ  PHE A  63     -21.841 -20.454 -48.599  1.00  0.75           C  
ATOM    200  N   TYR A  64     -17.911 -17.083 -53.402  1.00  0.78           N  
ATOM    201  CA  TYR A  64     -16.866 -16.460 -54.184  1.00  0.78           C  
ATOM    202  C   TYR A  64     -15.629 -16.360 -53.332  1.00  0.78           C  
ATOM    203  O   TYR A  64     -15.717 -16.083 -52.141  1.00  0.78           O  
ATOM    204  CB  TYR A  64     -17.214 -15.002 -54.595  1.00  0.78           C  
ATOM    205  CG  TYR A  64     -18.197 -14.954 -55.731  1.00  0.78           C  
ATOM    206  CD1 TYR A  64     -19.577 -15.157 -55.544  1.00  0.78           C  
ATOM    207  CD2 TYR A  64     -17.728 -14.644 -57.015  1.00  0.78           C  
ATOM    208  CE1 TYR A  64     -20.470 -15.027 -56.625  1.00  0.78           C  
ATOM    209  CE2 TYR A  64     -18.608 -14.520 -58.091  1.00  0.78           C  
ATOM    210  CZ  TYR A  64     -19.974 -14.707 -57.900  1.00  0.78           C  
ATOM    211  OH  TYR A  64     -20.797 -14.524 -59.028  1.00  0.78           O  
ATOM    212  N   LEU A  65     -14.445 -16.529 -53.942  1.00  0.80           N  
ATOM    213  CA  LEU A  65     -13.185 -16.270 -53.287  1.00  0.80           C  
ATOM    214  C   LEU A  65     -12.480 -15.161 -54.027  1.00  0.80           C  
ATOM    215  O   LEU A  65     -12.281 -15.211 -55.243  1.00  0.80           O  
ATOM    216  CB  LEU A  65     -12.284 -17.528 -53.250  1.00  0.80           C  
ATOM    217  CG  LEU A  65     -10.967 -17.407 -52.451  1.00  0.80           C  
ATOM    218  CD1 LEU A  65     -11.293 -17.285 -50.969  1.00  0.80           C  
ATOM    219  CD2 LEU A  65     -10.060 -18.637 -52.612  1.00  0.80           C  
ATOM    220  N   SER A  66     -12.085 -14.111 -53.293  1.00  0.84           N  
ATOM    221  CA  SER A  66     -11.346 -12.993 -53.848  1.00  0.84           C  
ATOM    222  C   SER A  66      -9.951 -12.993 -53.302  1.00  0.84           C  
ATOM    223  O   SER A  66      -9.751 -12.978 -52.092  1.00  0.84           O  
ATOM    224  CB  SER A  66     -11.929 -11.619 -53.463  1.00  0.84           C  
ATOM    225  OG  SER A  66     -13.258 -11.488 -53.954  1.00  0.84           O  
ATOM    226  N   VAL A  67      -8.943 -13.008 -54.185  1.00  0.84           N  
ATOM    227  CA  VAL A  67      -7.550 -13.098 -53.790  1.00  0.84           C  
ATOM    228  C   VAL A  67      -6.838 -11.749 -53.844  1.00  0.84           C  
ATOM    229  O   VAL A  67      -6.955 -11.020 -54.830  1.00  0.84           O  
ATOM    230  CB  VAL A  67      -6.809 -14.056 -54.704  1.00  0.84           C  
ATOM    231  CG1 VAL A  67      -5.429 -14.318 -54.098  1.00  0.84           C  
ATOM    232  CG2 VAL A  67      -7.567 -15.395 -54.807  1.00  0.84           C  
ATOM    233  N   TYR A  68      -6.069 -11.388 -52.793  1.00  0.83           N  
ATOM    234  CA  TYR A  68      -5.344 -10.130 -52.712  1.00  0.83           C  
ATOM    235  C   TYR A  68      -3.900 -10.385 -52.319  1.00  0.83           C  
ATOM    236  O   TYR A  68      -3.632 -11.024 -51.307  1.00  0.83           O  
ATOM    237  CB  TYR A  68      -5.931  -9.216 -51.615  1.00  0.83           C  
ATOM    238  CG  TYR A  68      -7.394  -8.979 -51.808  1.00  0.83           C  
ATOM    239  CD1 TYR A  68      -8.329  -9.856 -51.232  1.00  0.83           C  
ATOM    240  CD2 TYR A  68      -7.848  -7.857 -52.513  1.00  0.83           C  
ATOM    241  CE1 TYR A  68      -9.700  -9.616 -51.362  1.00  0.83           C  
ATOM    242  CE2 TYR A  68      -9.223  -7.616 -52.647  1.00  0.83           C  
ATOM    243  CZ  TYR A  68     -10.147  -8.502 -52.076  1.00  0.83           C  
ATOM    244  OH  TYR A  68     -11.530  -8.283 -52.228  1.00  0.83           O  
ATOM    245  N   PHE A  69      -2.927  -9.883 -53.101  1.00  0.83           N  
ATOM    246  CA  PHE A  69      -1.512 -10.182 -52.941  1.00  0.83           C  
ATOM    247  C   PHE A  69      -0.760  -8.961 -52.490  1.00  0.83           C  
ATOM    248  O   PHE A  69      -1.117  -7.837 -52.827  1.00  0.83           O  
ATOM    249  CB  PHE A  69      -0.832 -10.576 -54.273  1.00  0.83           C  
ATOM    250  CG  PHE A  69      -1.189 -11.977 -54.615  1.00  0.83           C  
ATOM    251  CD1 PHE A  69      -2.325 -12.279 -55.377  1.00  0.83           C  
ATOM    252  CD2 PHE A  69      -0.387 -13.014 -54.123  1.00  0.83           C  
ATOM    253  CE1 PHE A  69      -2.636 -13.611 -55.667  1.00  0.83           C  
ATOM    254  CE2 PHE A  69      -0.707 -14.343 -54.399  1.00  0.83           C  
ATOM    255  CZ  PHE A  69      -1.816 -14.642 -55.198  1.00  0.83           C  
ATOM    256  N   PHE A  70       0.349  -9.166 -51.763  1.00  0.81           N  
ATOM    257  CA  PHE A  70       1.254  -8.101 -51.390  1.00  0.81           C  
ATOM    258  C   PHE A  70       2.488  -8.152 -52.285  1.00  0.81           C  
ATOM    259  O   PHE A  70       3.329  -9.039 -52.164  1.00  0.81           O  
ATOM    260  CB  PHE A  70       1.672  -8.264 -49.910  1.00  0.81           C  
ATOM    261  CG  PHE A  70       0.470  -8.093 -49.031  1.00  0.81           C  
ATOM    262  CD1 PHE A  70      -0.106  -6.828 -48.829  1.00  0.81           C  
ATOM    263  CD2 PHE A  70      -0.110  -9.211 -48.416  1.00  0.81           C  
ATOM    264  CE1 PHE A  70      -1.228  -6.684 -48.002  1.00  0.81           C  
ATOM    265  CE2 PHE A  70      -1.221  -9.072 -47.583  1.00  0.81           C  
ATOM    266  CZ  PHE A  70      -1.779  -7.806 -47.371  1.00  0.81           C  
ATOM    267  N   ASP A  71       2.610  -7.185 -53.218  1.00  0.81           N  
ATOM    268  CA  ASP A  71       3.699  -7.058 -54.173  1.00  0.81           C  
ATOM    269  C   ASP A  71       4.867  -6.333 -53.489  1.00  0.81           C  
ATOM    270  O   ASP A  71       4.715  -5.222 -52.976  1.00  0.81           O  
ATOM    271  CB  ASP A  71       3.100  -6.309 -55.409  1.00  0.81           C  
ATOM    272  CG  ASP A  71       3.860  -6.397 -56.725  1.00  0.81           C  
ATOM    273  OD1 ASP A  71       4.973  -6.973 -56.772  1.00  0.81           O  
ATOM    274  OD2 ASP A  71       3.256  -5.945 -57.743  1.00  0.81           O  
ATOM    275  N   VAL A  72       6.044  -6.990 -53.393  1.00  0.82           N  
ATOM    276  CA  VAL A  72       7.216  -6.519 -52.665  1.00  0.82           C  
ATOM    277  C   VAL A  72       8.006  -5.512 -53.483  1.00  0.82           C  
ATOM    278  O   VAL A  72       8.608  -5.834 -54.505  1.00  0.82           O  
ATOM    279  CB  VAL A  72       8.107  -7.700 -52.265  1.00  0.82           C  
ATOM    280  CG1 VAL A  72       9.462  -7.240 -51.691  1.00  0.82           C  
ATOM    281  CG2 VAL A  72       7.367  -8.565 -51.222  1.00  0.82           C  
ATOM    282  N   MET A  73       8.058  -4.242 -53.029  1.00  0.75           N  
ATOM    283  CA  MET A  73       8.570  -3.161 -53.850  1.00  0.75           C  
ATOM    284  C   MET A  73      10.050  -2.887 -53.642  1.00  0.75           C  
ATOM    285  O   MET A  73      10.669  -2.187 -54.440  1.00  0.75           O  
ATOM    286  CB  MET A  73       7.797  -1.864 -53.507  1.00  0.75           C  
ATOM    287  CG  MET A  73       6.321  -1.877 -53.959  1.00  0.75           C  
ATOM    288  SD  MET A  73       6.043  -2.107 -55.748  1.00  0.75           S  
ATOM    289  CE  MET A  73       6.880  -0.611 -56.353  1.00  0.75           C  
ATOM    290  N   ASN A  74      10.669  -3.451 -52.587  1.00  0.74           N  
ATOM    291  CA  ASN A  74      12.070  -3.208 -52.266  1.00  0.74           C  
ATOM    292  C   ASN A  74      12.872  -4.484 -51.934  1.00  0.74           C  
ATOM    293  O   ASN A  74      13.478  -4.552 -50.861  1.00  0.74           O  
ATOM    294  CB  ASN A  74      12.175  -2.135 -51.134  1.00  0.74           C  
ATOM    295  CG  ASN A  74      11.572  -2.572 -49.797  1.00  0.74           C  
ATOM    296  OD1 ASN A  74      10.552  -3.261 -49.725  1.00  0.74           O  
ATOM    297  ND2 ASN A  74      12.205  -2.146 -48.677  1.00  0.74           N  
ATOM    298  N   PRO A  75      12.919  -5.542 -52.766  1.00  0.75           N  
ATOM    299  CA  PRO A  75      13.582  -6.807 -52.434  1.00  0.75           C  
ATOM    300  C   PRO A  75      15.053  -6.698 -52.056  1.00  0.75           C  
ATOM    301  O   PRO A  75      15.476  -7.383 -51.127  1.00  0.75           O  
ATOM    302  CB  PRO A  75      13.370  -7.687 -53.681  1.00  0.75           C  
ATOM    303  CG  PRO A  75      13.113  -6.700 -54.823  1.00  0.75           C  
ATOM    304  CD  PRO A  75      12.373  -5.559 -54.128  1.00  0.75           C  
ATOM    305  N   SER A  76      15.856  -5.874 -52.756  1.00  0.70           N  
ATOM    306  CA  SER A  76      17.275  -5.666 -52.472  1.00  0.70           C  
ATOM    307  C   SER A  76      17.553  -5.003 -51.140  1.00  0.70           C  
ATOM    308  O   SER A  76      18.463  -5.400 -50.414  1.00  0.70           O  
ATOM    309  CB  SER A  76      17.990  -4.834 -53.563  1.00  0.70           C  
ATOM    310  OG  SER A  76      18.099  -5.598 -54.767  1.00  0.70           O  
ATOM    311  N   GLU A  77      16.774  -3.978 -50.779  1.00  0.68           N  
ATOM    312  CA  GLU A  77      16.807  -3.279 -49.511  1.00  0.68           C  
ATOM    313  C   GLU A  77      16.418  -4.170 -48.335  1.00  0.68           C  
ATOM    314  O   GLU A  77      17.083  -4.186 -47.301  1.00  0.68           O  
ATOM    315  CB  GLU A  77      15.900  -2.030 -49.588  1.00  0.68           C  
ATOM    316  CG  GLU A  77      16.360  -0.967 -50.632  1.00  0.68           C  
ATOM    317  CD  GLU A  77      16.346  -1.462 -52.079  1.00  0.68           C  
ATOM    318  OE1 GLU A  77      15.389  -2.202 -52.442  1.00  0.68           O  
ATOM    319  OE2 GLU A  77      17.348  -1.225 -52.802  1.00  0.68           O  
ATOM    320  N   ILE A  78      15.375  -5.021 -48.482  1.00  0.71           N  
ATOM    321  CA  ILE A  78      14.980  -6.022 -47.484  1.00  0.71           C  
ATOM    322  C   ILE A  78      16.118  -6.985 -47.149  1.00  0.71           C  
ATOM    323  O   ILE A  78      16.367  -7.332 -45.994  1.00  0.71           O  
ATOM    324  CB  ILE A  78      13.765  -6.813 -47.974  1.00  0.71           C  
ATOM    325  CG1 ILE A  78      12.525  -5.902 -48.037  1.00  0.71           C  
ATOM    326  CG2 ILE A  78      13.459  -8.018 -47.057  1.00  0.71           C  
ATOM    327  CD1 ILE A  78      11.432  -6.429 -48.973  1.00  0.71           C  
ATOM    328  N   LEU A  79      16.895  -7.400 -48.165  1.00  0.66           N  
ATOM    329  CA  LEU A  79      18.069  -8.236 -47.986  1.00  0.66           C  
ATOM    330  C   LEU A  79      19.238  -7.526 -47.312  1.00  0.66           C  
ATOM    331  O   LEU A  79      20.133  -8.169 -46.769  1.00  0.66           O  
ATOM    332  CB  LEU A  79      18.573  -8.728 -49.357  1.00  0.66           C  
ATOM    333  CG  LEU A  79      17.587  -9.645 -50.101  1.00  0.66           C  
ATOM    334  CD1 LEU A  79      17.954  -9.701 -51.590  1.00  0.66           C  
ATOM    335  CD2 LEU A  79      17.556 -11.053 -49.497  1.00  0.66           C  
ATOM    336  N   LYS A  80      19.254  -6.181 -47.293  1.00  0.65           N  
ATOM    337  CA  LYS A  80      20.254  -5.399 -46.594  1.00  0.65           C  
ATOM    338  C   LYS A  80      19.772  -5.005 -45.205  1.00  0.65           C  
ATOM    339  O   LYS A  80      20.441  -4.251 -44.501  1.00  0.65           O  
ATOM    340  CB  LYS A  80      20.666  -4.159 -47.425  1.00  0.65           C  
ATOM    341  CG  LYS A  80      21.413  -4.562 -48.709  1.00  0.65           C  
ATOM    342  CD  LYS A  80      21.913  -3.352 -49.513  1.00  0.65           C  
ATOM    343  CE  LYS A  80      22.669  -3.746 -50.786  1.00  0.65           C  
ATOM    344  NZ  LYS A  80      23.088  -2.530 -51.520  1.00  0.65           N  
ATOM    345  N   GLY A  81      18.637  -5.583 -44.747  1.00  0.67           N  
ATOM    346  CA  GLY A  81      18.134  -5.406 -43.391  1.00  0.67           C  
ATOM    347  C   GLY A  81      17.171  -4.269 -43.210  1.00  0.67           C  
ATOM    348  O   GLY A  81      16.905  -3.861 -42.086  1.00  0.67           O  
ATOM    349  N   GLU A  82      16.616  -3.715 -44.300  1.00  0.66           N  
ATOM    350  CA  GLU A  82      15.627  -2.658 -44.217  1.00  0.66           C  
ATOM    351  C   GLU A  82      14.200  -3.176 -44.099  1.00  0.66           C  
ATOM    352  O   GLU A  82      13.889  -4.333 -44.387  1.00  0.66           O  
ATOM    353  CB  GLU A  82      15.735  -1.718 -45.432  1.00  0.66           C  
ATOM    354  CG  GLU A  82      17.093  -0.980 -45.486  1.00  0.66           C  
ATOM    355  CD  GLU A  82      17.190  -0.056 -46.693  1.00  0.66           C  
ATOM    356  OE1 GLU A  82      16.136   0.514 -47.081  1.00  0.66           O  
ATOM    357  OE2 GLU A  82      18.317   0.082 -47.234  1.00  0.66           O  
ATOM    358  N   LYS A  83      13.267  -2.303 -43.656  1.00  0.69           N  
ATOM    359  CA  LYS A  83      11.865  -2.650 -43.503  1.00  0.69           C  
ATOM    360  C   LYS A  83      11.202  -2.994 -44.851  1.00  0.69           C  
ATOM    361  O   LYS A  83      11.305  -2.193 -45.787  1.00  0.69           O  
ATOM    362  CB  LYS A  83      11.060  -1.515 -42.807  1.00  0.69           C  
ATOM    363  CG  LYS A  83      11.533  -1.167 -41.381  1.00  0.69           C  
ATOM    364  CD  LYS A  83      11.320  -2.326 -40.393  1.00  0.69           C  
ATOM    365  CE  LYS A  83      11.768  -2.022 -38.964  1.00  0.69           C  
ATOM    366  NZ  LYS A  83      11.681  -3.259 -38.174  1.00  0.69           N  
ATOM    367  N   PRO A  84      10.532  -4.134 -45.047  1.00  0.77           N  
ATOM    368  CA  PRO A  84       9.743  -4.415 -46.243  1.00  0.77           C  
ATOM    369  C   PRO A  84       8.679  -3.395 -46.568  1.00  0.77           C  
ATOM    370  O   PRO A  84       7.988  -2.948 -45.659  1.00  0.77           O  
ATOM    371  CB  PRO A  84       9.118  -5.800 -45.987  1.00  0.77           C  
ATOM    372  CG  PRO A  84      10.000  -6.431 -44.907  1.00  0.77           C  
ATOM    373  CD  PRO A  84      10.443  -5.226 -44.079  1.00  0.77           C  
ATOM    374  N   GLN A  85       8.516  -3.032 -47.849  1.00  0.74           N  
ATOM    375  CA  GLN A  85       7.459  -2.171 -48.320  1.00  0.74           C  
ATOM    376  C   GLN A  85       6.651  -2.931 -49.354  1.00  0.74           C  
ATOM    377  O   GLN A  85       7.178  -3.363 -50.380  1.00  0.74           O  
ATOM    378  CB  GLN A  85       8.053  -0.885 -48.936  1.00  0.74           C  
ATOM    379  CG  GLN A  85       8.818  -0.056 -47.879  1.00  0.74           C  
ATOM    380  CD  GLN A  85       9.416   1.218 -48.466  1.00  0.74           C  
ATOM    381  OE1 GLN A  85       8.726   2.019 -49.094  1.00  0.74           O  
ATOM    382  NE2 GLN A  85      10.729   1.446 -48.230  1.00  0.74           N  
ATOM    383  N   VAL A  86       5.346  -3.144 -49.094  1.00  0.79           N  
ATOM    384  CA  VAL A  86       4.490  -3.930 -49.968  1.00  0.79           C  
ATOM    385  C   VAL A  86       3.303  -3.129 -50.458  1.00  0.79           C  
ATOM    386  O   VAL A  86       2.763  -2.263 -49.773  1.00  0.79           O  
ATOM    387  CB  VAL A  86       3.983  -5.246 -49.373  1.00  0.79           C  
ATOM    388  CG1 VAL A  86       5.155  -6.233 -49.228  1.00  0.79           C  
ATOM    389  CG2 VAL A  86       3.250  -5.046 -48.032  1.00  0.79           C  
ATOM    390  N   ARG A  87       2.864  -3.417 -51.696  1.00  0.71           N  
ATOM    391  CA  ARG A  87       1.709  -2.798 -52.307  1.00  0.71           C  
ATOM    392  C   ARG A  87       0.638  -3.854 -52.502  1.00  0.71           C  
ATOM    393  O   ARG A  87       0.890  -4.923 -53.054  1.00  0.71           O  
ATOM    394  CB  ARG A  87       2.099  -2.191 -53.676  1.00  0.71           C  
ATOM    395  CG  ARG A  87       0.937  -1.502 -54.418  1.00  0.71           C  
ATOM    396  CD  ARG A  87       1.386  -0.796 -55.698  1.00  0.71           C  
ATOM    397  NE  ARG A  87       0.155  -0.188 -56.305  1.00  0.71           N  
ATOM    398  CZ  ARG A  87       0.152   0.531 -57.435  1.00  0.71           C  
ATOM    399  NH1 ARG A  87      -0.991   1.035 -57.897  1.00  0.71           N  
ATOM    400  NH2 ARG A  87       1.272   0.762 -58.112  1.00  0.71           N  
ATOM    401  N   GLU A  88      -0.598  -3.590 -52.039  1.00  0.76           N  
ATOM    402  CA  GLU A  88      -1.679  -4.550 -52.099  1.00  0.76           C  
ATOM    403  C   GLU A  88      -2.308  -4.560 -53.493  1.00  0.76           C  
ATOM    404  O   GLU A  88      -2.651  -3.517 -54.053  1.00  0.76           O  
ATOM    405  CB  GLU A  88      -2.719  -4.221 -50.999  1.00  0.76           C  
ATOM    406  CG  GLU A  88      -3.813  -5.293 -50.793  1.00  0.76           C  
ATOM    407  CD  GLU A  88      -4.959  -4.789 -49.923  1.00  0.76           C  
ATOM    408  OE1 GLU A  88      -5.197  -5.423 -48.863  1.00  0.76           O  
ATOM    409  OE2 GLU A  88      -5.623  -3.796 -50.304  1.00  0.76           O  
ATOM    410  N   ARG A  89      -2.408  -5.744 -54.126  1.00  0.75           N  
ATOM    411  CA  ARG A  89      -2.942  -5.913 -55.461  1.00  0.75           C  
ATOM    412  C   ARG A  89      -4.090  -6.906 -55.457  1.00  0.75           C  
ATOM    413  O   ARG A  89      -3.947  -8.038 -54.995  1.00  0.75           O  
ATOM    414  CB  ARG A  89      -1.848  -6.498 -56.383  1.00  0.75           C  
ATOM    415  CG  ARG A  89      -2.262  -6.665 -57.856  1.00  0.75           C  
ATOM    416  CD  ARG A  89      -1.265  -7.503 -58.672  1.00  0.75           C  
ATOM    417  NE  ARG A  89       0.053  -6.799 -58.754  1.00  0.75           N  
ATOM    418  CZ  ARG A  89       0.371  -5.926 -59.713  1.00  0.75           C  
ATOM    419  NH1 ARG A  89       1.606  -5.432 -59.740  1.00  0.75           N  
ATOM    420  NH2 ARG A  89      -0.513  -5.586 -60.650  1.00  0.75           N  
ATOM    421  N   GLY A  90      -5.260  -6.543 -56.012  1.00  0.83           N  
ATOM    422  CA  GLY A  90      -6.396  -7.441 -56.028  1.00  0.83           C  
ATOM    423  C   GLY A  90      -7.647  -6.645 -56.272  1.00  0.83           C  
ATOM    424  O   GLY A  90      -7.571  -5.423 -56.362  1.00  0.83           O  
ATOM    425  N   PRO A  91      -8.806  -7.263 -56.393  1.00  0.82           N  
ATOM    426  CA  PRO A  91      -9.021  -8.679 -56.167  1.00  0.82           C  
ATOM    427  C   PRO A  91      -8.749  -9.464 -57.424  1.00  0.82           C  
ATOM    428  O   PRO A  91      -8.767  -8.913 -58.524  1.00  0.82           O  
ATOM    429  CB  PRO A  91     -10.518  -8.748 -55.839  1.00  0.82           C  
ATOM    430  CG  PRO A  91     -11.135  -7.610 -56.655  1.00  0.82           C  
ATOM    431  CD  PRO A  91     -10.058  -6.526 -56.578  1.00  0.82           C  
ATOM    432  N   TYR A  92      -8.515 -10.770 -57.268  1.00  0.80           N  
ATOM    433  CA  TYR A  92      -8.708 -11.719 -58.338  1.00  0.80           C  
ATOM    434  C   TYR A  92      -9.866 -12.585 -57.885  1.00  0.80           C  
ATOM    435  O   TYR A  92      -9.752 -13.356 -56.934  1.00  0.80           O  
ATOM    436  CB  TYR A  92      -7.442 -12.559 -58.621  1.00  0.80           C  
ATOM    437  CG  TYR A  92      -6.374 -11.626 -59.107  1.00  0.80           C  
ATOM    438  CD1 TYR A  92      -5.517 -10.994 -58.189  1.00  0.80           C  
ATOM    439  CD2 TYR A  92      -6.277 -11.301 -60.471  1.00  0.80           C  
ATOM    440  CE1 TYR A  92      -4.630 -10.002 -58.617  1.00  0.80           C  
ATOM    441  CE2 TYR A  92      -5.362 -10.329 -60.903  1.00  0.80           C  
ATOM    442  CZ  TYR A  92      -4.575  -9.653 -59.967  1.00  0.80           C  
ATOM    443  OH  TYR A  92      -3.724  -8.598 -60.330  1.00  0.80           O  
ATOM    444  N   VAL A  93     -11.034 -12.409 -58.525  1.00  0.80           N  
ATOM    445  CA  VAL A  93     -12.313 -12.958 -58.121  1.00  0.80           C  
ATOM    446  C   VAL A  93     -12.568 -14.267 -58.822  1.00  0.80           C  
ATOM    447  O   VAL A  93     -12.571 -14.377 -60.050  1.00  0.80           O  
ATOM    448  CB  VAL A  93     -13.461 -11.989 -58.402  1.00  0.80           C  
ATOM    449  CG1 VAL A  93     -14.854 -12.631 -58.226  1.00  0.80           C  
ATOM    450  CG2 VAL A  93     -13.334 -10.835 -57.399  1.00  0.80           C  
ATOM    451  N   TYR A  94     -12.814 -15.316 -58.031  1.00  0.77           N  
ATOM    452  CA  TYR A  94     -13.153 -16.616 -58.537  1.00  0.77           C  
ATOM    453  C   TYR A  94     -14.496 -17.007 -57.947  1.00  0.77           C  
ATOM    454  O   TYR A  94     -14.714 -16.949 -56.741  1.00  0.77           O  
ATOM    455  CB  TYR A  94     -12.086 -17.661 -58.134  1.00  0.77           C  
ATOM    456  CG  TYR A  94     -10.775 -17.496 -58.870  1.00  0.77           C  
ATOM    457  CD1 TYR A  94      -9.840 -16.514 -58.492  1.00  0.77           C  
ATOM    458  CD2 TYR A  94     -10.424 -18.392 -59.896  1.00  0.77           C  
ATOM    459  CE1 TYR A  94      -8.586 -16.435 -59.120  1.00  0.77           C  
ATOM    460  CE2 TYR A  94      -9.171 -18.319 -60.521  1.00  0.77           C  
ATOM    461  CZ  TYR A  94      -8.258 -17.329 -60.145  1.00  0.77           C  
ATOM    462  OH  TYR A  94      -7.016 -17.223 -60.806  1.00  0.77           O  
ATOM    463  N   ARG A  95     -15.454 -17.417 -58.798  1.00  0.72           N  
ATOM    464  CA  ARG A  95     -16.727 -17.957 -58.363  1.00  0.72           C  
ATOM    465  C   ARG A  95     -16.547 -19.436 -58.086  1.00  0.72           C  
ATOM    466  O   ARG A  95     -15.944 -20.148 -58.889  1.00  0.72           O  
ATOM    467  CB  ARG A  95     -17.797 -17.775 -59.478  1.00  0.72           C  
ATOM    468  CG  ARG A  95     -19.187 -18.375 -59.153  1.00  0.72           C  
ATOM    469  CD  ARG A  95     -20.321 -18.106 -60.162  1.00  0.72           C  
ATOM    470  NE  ARG A  95     -19.779 -18.208 -61.565  1.00  0.72           N  
ATOM    471  CZ  ARG A  95     -19.794 -19.306 -62.337  1.00  0.72           C  
ATOM    472  NH1 ARG A  95     -20.296 -20.465 -61.934  1.00  0.72           N  
ATOM    473  NH2 ARG A  95     -19.277 -19.239 -63.565  1.00  0.72           N  
ATOM    474  N   GLU A  96     -17.051 -19.941 -56.951  1.00  0.70           N  
ATOM    475  CA  GLU A  96     -16.926 -21.338 -56.621  1.00  0.70           C  
ATOM    476  C   GLU A  96     -18.004 -22.214 -57.232  1.00  0.70           C  
ATOM    477  O   GLU A  96     -19.107 -21.788 -57.577  1.00  0.70           O  
ATOM    478  CB  GLU A  96     -16.910 -21.555 -55.102  1.00  0.70           C  
ATOM    479  CG  GLU A  96     -15.759 -20.777 -54.438  1.00  0.70           C  
ATOM    480  CD  GLU A  96     -15.610 -21.116 -52.972  1.00  0.70           C  
ATOM    481  OE1 GLU A  96     -16.217 -22.123 -52.526  1.00  0.70           O  
ATOM    482  OE2 GLU A  96     -14.850 -20.399 -52.289  1.00  0.70           O  
ATOM    483  N   PHE A  97     -17.671 -23.501 -57.370  1.00  0.60           N  
ATOM    484  CA  PHE A  97     -18.565 -24.580 -57.688  1.00  0.60           C  
ATOM    485  C   PHE A  97     -18.386 -25.601 -56.579  1.00  0.60           C  
ATOM    486  O   PHE A  97     -17.273 -26.066 -56.341  1.00  0.60           O  
ATOM    487  CB  PHE A  97     -18.114 -25.175 -59.038  1.00  0.60           C  
ATOM    488  CG  PHE A  97     -19.009 -26.261 -59.540  1.00  0.60           C  
ATOM    489  CD1 PHE A  97     -18.642 -27.615 -59.443  1.00  0.60           C  
ATOM    490  CD2 PHE A  97     -20.233 -25.917 -60.122  1.00  0.60           C  
ATOM    491  CE1 PHE A  97     -19.504 -28.613 -59.914  1.00  0.60           C  
ATOM    492  CE2 PHE A  97     -21.097 -26.911 -60.593  1.00  0.60           C  
ATOM    493  CZ  PHE A  97     -20.734 -28.260 -60.487  1.00  0.60           C  
ATOM    494  N   ARG A  98     -19.462 -25.940 -55.849  1.00  0.62           N  
ATOM    495  CA  ARG A  98     -19.382 -26.787 -54.679  1.00  0.62           C  
ATOM    496  C   ARG A  98     -20.373 -27.921 -54.765  1.00  0.62           C  
ATOM    497  O   ARG A  98     -21.542 -27.702 -55.063  1.00  0.62           O  
ATOM    498  CB  ARG A  98     -19.722 -25.985 -53.411  1.00  0.62           C  
ATOM    499  CG  ARG A  98     -18.656 -24.936 -53.050  1.00  0.62           C  
ATOM    500  CD  ARG A  98     -19.174 -24.016 -51.947  1.00  0.62           C  
ATOM    501  NE  ARG A  98     -18.029 -23.383 -51.233  1.00  0.62           N  
ATOM    502  CZ  ARG A  98     -18.003 -23.069 -49.936  1.00  0.62           C  
ATOM    503  NH1 ARG A  98     -19.036 -23.349 -49.150  1.00  0.62           N  
ATOM    504  NH2 ARG A  98     -16.956 -22.464 -49.392  1.00  0.62           N  
ATOM    505  N   HIS A  99     -19.940 -29.161 -54.478  1.00  0.64           N  
ATOM    506  CA  HIS A  99     -20.834 -30.300 -54.527  1.00  0.64           C  
ATOM    507  C   HIS A  99     -20.412 -31.326 -53.497  1.00  0.64           C  
ATOM    508  O   HIS A  99     -19.220 -31.552 -53.283  1.00  0.64           O  
ATOM    509  CB  HIS A  99     -20.795 -30.927 -55.934  1.00  0.64           C  
ATOM    510  CG  HIS A  99     -21.688 -32.104 -56.113  1.00  0.64           C  
ATOM    511  ND1 HIS A  99     -23.045 -31.896 -56.071  1.00  0.64           N  
ATOM    512  CD2 HIS A  99     -21.412 -33.401 -56.395  1.00  0.64           C  
ATOM    513  CE1 HIS A  99     -23.583 -33.066 -56.337  1.00  0.64           C  
ATOM    514  NE2 HIS A  99     -22.636 -34.017 -56.540  1.00  0.64           N  
ATOM    515  N   LYS A 100     -21.378 -31.970 -52.814  1.00  0.74           N  
ATOM    516  CA  LYS A 100     -21.104 -33.019 -51.846  1.00  0.74           C  
ATOM    517  C   LYS A 100     -21.137 -34.402 -52.505  1.00  0.74           C  
ATOM    518  O   LYS A 100     -22.151 -34.817 -53.065  1.00  0.74           O  
ATOM    519  CB  LYS A 100     -22.171 -33.038 -50.722  1.00  0.74           C  
ATOM    520  CG  LYS A 100     -22.421 -31.724 -49.965  1.00  0.74           C  
ATOM    521  CD  LYS A 100     -21.317 -31.442 -48.949  1.00  0.74           C  
ATOM    522  CE  LYS A 100     -21.642 -30.477 -47.800  1.00  0.74           C  
ATOM    523  NZ  LYS A 100     -21.714 -29.069 -48.232  1.00  0.74           N  
ATOM    524  N   SER A 101     -20.038 -35.177 -52.420  1.00  0.77           N  
ATOM    525  CA  SER A 101     -19.905 -36.451 -53.122  1.00  0.77           C  
ATOM    526  C   SER A 101     -19.571 -37.559 -52.165  1.00  0.77           C  
ATOM    527  O   SER A 101     -19.165 -37.335 -51.027  1.00  0.77           O  
ATOM    528  CB  SER A 101     -18.769 -36.482 -54.169  1.00  0.77           C  
ATOM    529  OG  SER A 101     -19.125 -35.728 -55.323  1.00  0.77           O  
ATOM    530  N   ASN A 102     -19.761 -38.809 -52.641  1.00  0.75           N  
ATOM    531  CA  ASN A 102     -19.585 -40.055 -51.910  1.00  0.75           C  
ATOM    532  C   ASN A 102     -20.437 -40.126 -50.644  1.00  0.75           C  
ATOM    533  O   ASN A 102     -19.954 -40.465 -49.568  1.00  0.75           O  
ATOM    534  CB  ASN A 102     -18.098 -40.380 -51.601  1.00  0.75           C  
ATOM    535  CG  ASN A 102     -17.235 -40.241 -52.852  1.00  0.75           C  
ATOM    536  OD1 ASN A 102     -17.697 -40.421 -53.979  1.00  0.75           O  
ATOM    537  ND2 ASN A 102     -15.934 -39.908 -52.682  1.00  0.75           N  
ATOM    538  N   ILE A 103     -21.734 -39.775 -50.768  1.00  0.77           N  
ATOM    539  CA  ILE A 103     -22.660 -39.658 -49.652  1.00  0.77           C  
ATOM    540  C   ILE A 103     -23.202 -41.001 -49.203  1.00  0.77           C  
ATOM    541  O   ILE A 103     -23.848 -41.708 -49.977  1.00  0.77           O  
ATOM    542  CB  ILE A 103     -23.842 -38.747 -49.979  1.00  0.77           C  
ATOM    543  CG1 ILE A 103     -23.342 -37.316 -50.271  1.00  0.77           C  
ATOM    544  CG2 ILE A 103     -24.859 -38.717 -48.809  1.00  0.77           C  
ATOM    545  CD1 ILE A 103     -24.397 -36.448 -50.956  1.00  0.77           C  
ATOM    546  N   THR A 104     -23.003 -41.348 -47.918  1.00  0.75           N  
ATOM    547  CA  THR A 104     -23.442 -42.622 -47.358  1.00  0.75           C  
ATOM    548  C   THR A 104     -24.026 -42.365 -45.974  1.00  0.75           C  
ATOM    549  O   THR A 104     -23.483 -41.602 -45.180  1.00  0.75           O  
ATOM    550  CB  THR A 104     -22.287 -43.622 -47.282  1.00  0.75           C  
ATOM    551  OG1 THR A 104     -21.879 -44.003 -48.587  1.00  0.75           O  
ATOM    552  CG2 THR A 104     -22.665 -44.935 -46.589  1.00  0.75           C  
ATOM    553  N   PHE A 105     -25.190 -42.964 -45.634  1.00  0.71           N  
ATOM    554  CA  PHE A 105     -25.844 -42.805 -44.334  1.00  0.71           C  
ATOM    555  C   PHE A 105     -25.392 -43.894 -43.364  1.00  0.71           C  
ATOM    556  O   PHE A 105     -24.962 -44.961 -43.796  1.00  0.71           O  
ATOM    557  CB  PHE A 105     -27.386 -42.893 -44.460  1.00  0.71           C  
ATOM    558  CG  PHE A 105     -27.907 -41.683 -45.175  1.00  0.71           C  
ATOM    559  CD1 PHE A 105     -28.373 -40.589 -44.431  1.00  0.71           C  
ATOM    560  CD2 PHE A 105     -27.935 -41.619 -46.579  1.00  0.71           C  
ATOM    561  CE1 PHE A 105     -28.847 -39.441 -45.074  1.00  0.71           C  
ATOM    562  CE2 PHE A 105     -28.414 -40.474 -47.228  1.00  0.71           C  
ATOM    563  CZ  PHE A 105     -28.869 -39.386 -46.474  1.00  0.71           C  
ATOM    564  N   ASN A 106     -25.455 -43.674 -42.026  1.00  0.69           N  
ATOM    565  CA  ASN A 106     -24.897 -44.645 -41.094  1.00  0.69           C  
ATOM    566  C   ASN A 106     -25.447 -44.510 -39.664  1.00  0.69           C  
ATOM    567  O   ASN A 106     -26.075 -43.512 -39.321  1.00  0.69           O  
ATOM    568  CB  ASN A 106     -23.356 -44.471 -41.097  1.00  0.69           C  
ATOM    569  CG  ASN A 106     -22.622 -45.722 -40.651  1.00  0.69           C  
ATOM    570  OD1 ASN A 106     -23.202 -46.753 -40.312  1.00  0.69           O  
ATOM    571  ND2 ASN A 106     -21.275 -45.627 -40.652  1.00  0.69           N  
ATOM    572  N   ASN A 107     -25.234 -45.536 -38.796  1.00  0.65           N  
ATOM    573  CA  ASN A 107     -25.547 -45.587 -37.360  1.00  0.65           C  
ATOM    574  C   ASN A 107     -26.979 -45.258 -36.922  1.00  0.65           C  
ATOM    575  O   ASN A 107     -27.227 -45.083 -35.737  1.00  0.65           O  
ATOM    576  CB  ASN A 107     -24.565 -44.714 -36.531  1.00  0.65           C  
ATOM    577  CG  ASN A 107     -23.151 -45.243 -36.700  1.00  0.65           C  
ATOM    578  OD1 ASN A 107     -22.835 -46.381 -36.356  1.00  0.65           O  
ATOM    579  ND2 ASN A 107     -22.247 -44.402 -37.246  1.00  0.65           N  
ATOM    580  N   ASN A 108     -27.936 -45.164 -37.868  1.00  0.50           N  
ATOM    581  CA  ASN A 108     -29.248 -44.537 -37.718  1.00  0.50           C  
ATOM    582  C   ASN A 108     -29.238 -43.014 -37.437  1.00  0.50           C  
ATOM    583  O   ASN A 108     -30.301 -42.430 -37.251  1.00  0.50           O  
ATOM    584  CB  ASN A 108     -30.177 -45.292 -36.721  1.00  0.50           C  
ATOM    585  CG  ASN A 108     -30.443 -46.701 -37.232  1.00  0.50           C  
ATOM    586  OD1 ASN A 108     -30.633 -46.936 -38.426  1.00  0.50           O  
ATOM    587  ND2 ASN A 108     -30.488 -47.697 -36.317  1.00  0.50           N  
ATOM    588  N   ASP A 109     -28.063 -42.333 -37.505  1.00  0.68           N  
ATOM    589  CA  ASP A 109     -27.861 -40.988 -36.960  1.00  0.68           C  
ATOM    590  C   ASP A 109     -26.667 -40.229 -37.561  1.00  0.68           C  
ATOM    591  O   ASP A 109     -26.432 -39.062 -37.237  1.00  0.68           O  
ATOM    592  CB  ASP A 109     -27.547 -41.071 -35.439  1.00  0.68           C  
ATOM    593  CG  ASP A 109     -28.820 -41.143 -34.621  1.00  0.68           C  
ATOM    594  OD1 ASP A 109     -29.013 -42.168 -33.922  1.00  0.68           O  
ATOM    595  OD2 ASP A 109     -29.577 -40.134 -34.655  1.00  0.68           O  
ATOM    596  N   THR A 110     -25.871 -40.812 -38.481  1.00  0.73           N  
ATOM    597  CA  THR A 110     -24.684 -40.129 -39.004  1.00  0.73           C  
ATOM    598  C   THR A 110     -24.704 -40.168 -40.519  1.00  0.73           C  
ATOM    599  O   THR A 110     -25.420 -40.954 -41.139  1.00  0.73           O  
ATOM    600  CB  THR A 110     -23.305 -40.591 -38.472  1.00  0.73           C  
ATOM    601  OG1 THR A 110     -22.919 -41.909 -38.841  1.00  0.73           O  
ATOM    602  CG2 THR A 110     -23.239 -40.565 -36.940  1.00  0.73           C  
ATOM    603  N   VAL A 111     -23.933 -39.284 -41.179  1.00  0.79           N  
ATOM    604  CA  VAL A 111     -23.841 -39.240 -42.630  1.00  0.79           C  
ATOM    605  C   VAL A 111     -22.395 -38.955 -43.012  1.00  0.79           C  
ATOM    606  O   VAL A 111     -21.714 -38.151 -42.377  1.00  0.79           O  
ATOM    607  CB  VAL A 111     -24.795 -38.197 -43.224  1.00  0.79           C  
ATOM    608  CG1 VAL A 111     -24.473 -36.797 -42.658  1.00  0.79           C  
ATOM    609  CG2 VAL A 111     -24.771 -38.222 -44.768  1.00  0.79           C  
ATOM    610  N   SER A 112     -21.846 -39.630 -44.036  1.00  0.81           N  
ATOM    611  CA  SER A 112     -20.465 -39.454 -44.469  1.00  0.81           C  
ATOM    612  C   SER A 112     -20.420 -38.937 -45.882  1.00  0.81           C  
ATOM    613  O   SER A 112     -21.297 -39.240 -46.687  1.00  0.81           O  
ATOM    614  CB  SER A 112     -19.605 -40.742 -44.380  1.00  0.81           C  
ATOM    615  OG  SER A 112     -20.221 -41.856 -45.029  1.00  0.81           O  
ATOM    616  N   PHE A 113     -19.432 -38.067 -46.186  1.00  0.78           N  
ATOM    617  CA  PHE A 113     -19.331 -37.404 -47.472  1.00  0.78           C  
ATOM    618  C   PHE A 113     -17.957 -36.740 -47.633  1.00  0.78           C  
ATOM    619  O   PHE A 113     -17.151 -36.704 -46.701  1.00  0.78           O  
ATOM    620  CB  PHE A 113     -20.479 -36.365 -47.675  1.00  0.78           C  
ATOM    621  CG  PHE A 113     -20.262 -35.160 -46.805  1.00  0.78           C  
ATOM    622  CD1 PHE A 113     -20.524 -35.192 -45.432  1.00  0.78           C  
ATOM    623  CD2 PHE A 113     -19.660 -34.021 -47.352  1.00  0.78           C  
ATOM    624  CE1 PHE A 113     -20.184 -34.098 -44.631  1.00  0.78           C  
ATOM    625  CE2 PHE A 113     -19.371 -32.907 -46.560  1.00  0.78           C  
ATOM    626  CZ  PHE A 113     -19.621 -32.945 -45.190  1.00  0.78           C  
ATOM    627  N   LEU A 114     -17.687 -36.167 -48.826  1.00  0.78           N  
ATOM    628  CA  LEU A 114     -16.566 -35.283 -49.100  1.00  0.78           C  
ATOM    629  C   LEU A 114     -17.113 -34.069 -49.837  1.00  0.78           C  
ATOM    630  O   LEU A 114     -18.111 -34.180 -50.555  1.00  0.78           O  
ATOM    631  CB  LEU A 114     -15.503 -35.926 -50.027  1.00  0.78           C  
ATOM    632  CG  LEU A 114     -14.875 -37.238 -49.517  1.00  0.78           C  
ATOM    633  CD1 LEU A 114     -15.794 -38.437 -49.719  1.00  0.78           C  
ATOM    634  CD2 LEU A 114     -13.572 -37.560 -50.251  1.00  0.78           C  
ATOM    635  N   GLU A 115     -16.509 -32.873 -49.680  1.00  0.73           N  
ATOM    636  CA  GLU A 115     -17.020 -31.657 -50.289  1.00  0.73           C  
ATOM    637  C   GLU A 115     -16.054 -31.114 -51.318  1.00  0.73           C  
ATOM    638  O   GLU A 115     -14.983 -30.601 -51.007  1.00  0.73           O  
ATOM    639  CB  GLU A 115     -17.428 -30.587 -49.241  1.00  0.73           C  
ATOM    640  CG  GLU A 115     -16.391 -30.053 -48.216  1.00  0.73           C  
ATOM    641  CD  GLU A 115     -17.107 -29.156 -47.199  1.00  0.73           C  
ATOM    642  OE1 GLU A 115     -16.425 -28.484 -46.387  1.00  0.73           O  
ATOM    643  OE2 GLU A 115     -18.373 -29.102 -47.233  1.00  0.73           O  
ATOM    644  N   TYR A 116     -16.422 -31.223 -52.609  1.00  0.72           N  
ATOM    645  CA  TYR A 116     -15.580 -30.780 -53.699  1.00  0.72           C  
ATOM    646  C   TYR A 116     -15.750 -29.291 -53.934  1.00  0.72           C  
ATOM    647  O   TYR A 116     -16.862 -28.768 -53.854  1.00  0.72           O  
ATOM    648  CB  TYR A 116     -15.900 -31.556 -55.008  1.00  0.72           C  
ATOM    649  CG  TYR A 116     -15.417 -32.978 -54.925  1.00  0.72           C  
ATOM    650  CD1 TYR A 116     -14.059 -33.209 -54.691  1.00  0.72           C  
ATOM    651  CD2 TYR A 116     -16.254 -34.081 -55.157  1.00  0.72           C  
ATOM    652  CE1 TYR A 116     -13.527 -34.501 -54.690  1.00  0.72           C  
ATOM    653  CE2 TYR A 116     -15.721 -35.382 -55.178  1.00  0.72           C  
ATOM    654  CZ  TYR A 116     -14.362 -35.591 -54.929  1.00  0.72           C  
ATOM    655  OH  TYR A 116     -13.854 -36.903 -54.935  1.00  0.72           O  
ATOM    656  N   ARG A 117     -14.637 -28.577 -54.210  1.00  0.63           N  
ATOM    657  CA  ARG A 117     -14.629 -27.140 -54.430  1.00  0.63           C  
ATOM    658  C   ARG A 117     -13.784 -26.797 -55.659  1.00  0.63           C  
ATOM    659  O   ARG A 117     -12.602 -27.124 -55.754  1.00  0.63           O  
ATOM    660  CB  ARG A 117     -14.102 -26.418 -53.154  1.00  0.63           C  
ATOM    661  CG  ARG A 117     -14.128 -24.870 -53.169  1.00  0.63           C  
ATOM    662  CD  ARG A 117     -13.698 -24.200 -51.840  1.00  0.63           C  
ATOM    663  NE  ARG A 117     -12.203 -24.288 -51.723  1.00  0.63           N  
ATOM    664  CZ  ARG A 117     -11.495 -23.978 -50.623  1.00  0.63           C  
ATOM    665  NH1 ARG A 117     -10.164 -24.022 -50.686  1.00  0.63           N  
ATOM    666  NH2 ARG A 117     -12.037 -23.624 -49.467  1.00  0.63           N  
ATOM    667  N   THR A 118     -14.384 -26.125 -56.657  1.00  0.70           N  
ATOM    668  CA  THR A 118     -13.727 -25.743 -57.911  1.00  0.70           C  
ATOM    669  C   THR A 118     -13.901 -24.251 -58.061  1.00  0.70           C  
ATOM    670  O   THR A 118     -14.925 -23.706 -57.666  1.00  0.70           O  
ATOM    671  CB  THR A 118     -14.322 -26.441 -59.136  1.00  0.70           C  
ATOM    672  OG1 THR A 118     -14.236 -27.844 -58.988  1.00  0.70           O  
ATOM    673  CG2 THR A 118     -13.636 -26.120 -60.469  1.00  0.70           C  
ATOM    674  N   PHE A 119     -12.910 -23.538 -58.619  1.00  0.72           N  
ATOM    675  CA  PHE A 119     -12.880 -22.097 -58.747  1.00  0.72           C  
ATOM    676  C   PHE A 119     -12.904 -21.708 -60.217  1.00  0.72           C  
ATOM    677  O   PHE A 119     -12.080 -22.152 -61.012  1.00  0.72           O  
ATOM    678  CB  PHE A 119     -11.566 -21.534 -58.146  1.00  0.72           C  
ATOM    679  CG  PHE A 119     -11.575 -21.666 -56.655  1.00  0.72           C  
ATOM    680  CD1 PHE A 119     -12.199 -20.687 -55.867  1.00  0.72           C  
ATOM    681  CD2 PHE A 119     -10.981 -22.773 -56.027  1.00  0.72           C  
ATOM    682  CE1 PHE A 119     -12.217 -20.811 -54.476  1.00  0.72           C  
ATOM    683  CE2 PHE A 119     -10.961 -22.874 -54.630  1.00  0.72           C  
ATOM    684  CZ  PHE A 119     -11.574 -21.883 -53.855  1.00  0.72           C  
ATOM    685  N   GLN A 120     -13.849 -20.838 -60.618  1.00  0.71           N  
ATOM    686  CA  GLN A 120     -13.950 -20.312 -61.966  1.00  0.71           C  
ATOM    687  C   GLN A 120     -13.726 -18.814 -61.929  1.00  0.71           C  
ATOM    688  O   GLN A 120     -14.518 -18.056 -61.364  1.00  0.71           O  
ATOM    689  CB  GLN A 120     -15.361 -20.592 -62.546  1.00  0.71           C  
ATOM    690  CG  GLN A 120     -15.770 -19.794 -63.815  1.00  0.71           C  
ATOM    691  CD  GLN A 120     -14.863 -20.069 -65.016  1.00  0.71           C  
ATOM    692  OE1 GLN A 120     -14.837 -21.191 -65.517  1.00  0.71           O  
ATOM    693  NE2 GLN A 120     -14.137 -19.046 -65.520  1.00  0.71           N  
ATOM    694  N   PHE A 121     -12.631 -18.345 -62.560  1.00  0.73           N  
ATOM    695  CA  PHE A 121     -12.249 -16.947 -62.632  1.00  0.73           C  
ATOM    696  C   PHE A 121     -13.319 -16.062 -63.285  1.00  0.73           C  
ATOM    697  O   PHE A 121     -14.014 -16.468 -64.219  1.00  0.73           O  
ATOM    698  CB  PHE A 121     -10.878 -16.844 -63.360  1.00  0.73           C  
ATOM    699  CG  PHE A 121     -10.340 -15.443 -63.396  1.00  0.73           C  
ATOM    700  CD1 PHE A 121      -9.952 -14.783 -62.219  1.00  0.73           C  
ATOM    701  CD2 PHE A 121     -10.241 -14.771 -64.623  1.00  0.73           C  
ATOM    702  CE1 PHE A 121      -9.462 -13.473 -62.271  1.00  0.73           C  
ATOM    703  CE2 PHE A 121      -9.776 -13.454 -64.674  1.00  0.73           C  
ATOM    704  CZ  PHE A 121      -9.389 -12.805 -63.498  1.00  0.73           C  
ATOM    705  N   GLN A 122     -13.492 -14.833 -62.765  1.00  0.71           N  
ATOM    706  CA  GLN A 122     -14.406 -13.842 -63.283  1.00  0.71           C  
ATOM    707  C   GLN A 122     -13.623 -12.563 -63.584  1.00  0.71           C  
ATOM    708  O   GLN A 122     -13.301 -11.837 -62.643  1.00  0.71           O  
ATOM    709  CB  GLN A 122     -15.447 -13.516 -62.183  1.00  0.71           C  
ATOM    710  CG  GLN A 122     -16.328 -14.722 -61.786  1.00  0.71           C  
ATOM    711  CD  GLN A 122     -17.259 -15.096 -62.930  1.00  0.71           C  
ATOM    712  OE1 GLN A 122     -17.728 -14.261 -63.699  1.00  0.71           O  
ATOM    713  NE2 GLN A 122     -17.569 -16.404 -63.071  1.00  0.71           N  
ATOM    714  N   PRO A 123     -13.294 -12.196 -64.825  1.00  0.72           N  
ATOM    715  CA  PRO A 123     -12.402 -11.067 -65.099  1.00  0.72           C  
ATOM    716  C   PRO A 123     -13.083  -9.748 -64.851  1.00  0.72           C  
ATOM    717  O   PRO A 123     -12.422  -8.781 -64.489  1.00  0.72           O  
ATOM    718  CB  PRO A 123     -12.010 -11.208 -66.583  1.00  0.72           C  
ATOM    719  CG  PRO A 123     -12.998 -12.218 -67.186  1.00  0.72           C  
ATOM    720  CD  PRO A 123     -13.524 -13.030 -66.001  1.00  0.72           C  
ATOM    721  N   SER A 124     -14.408  -9.694 -65.041  1.00  0.69           N  
ATOM    722  CA  SER A 124     -15.241  -8.518 -64.848  1.00  0.69           C  
ATOM    723  C   SER A 124     -15.299  -8.040 -63.410  1.00  0.69           C  
ATOM    724  O   SER A 124     -15.535  -6.865 -63.143  1.00  0.69           O  
ATOM    725  CB  SER A 124     -16.692  -8.779 -65.330  1.00  0.69           C  
ATOM    726  OG  SER A 124     -17.272  -9.913 -64.675  1.00  0.69           O  
ATOM    727  N   LYS A 125     -15.078  -8.952 -62.447  1.00  0.69           N  
ATOM    728  CA  LYS A 125     -15.054  -8.641 -61.036  1.00  0.69           C  
ATOM    729  C   LYS A 125     -13.627  -8.535 -60.493  1.00  0.69           C  
ATOM    730  O   LYS A 125     -13.435  -8.368 -59.291  1.00  0.69           O  
ATOM    731  CB  LYS A 125     -15.842  -9.730 -60.259  1.00  0.69           C  
ATOM    732  CG  LYS A 125     -17.350  -9.739 -60.577  1.00  0.69           C  
ATOM    733  CD  LYS A 125     -18.138 -10.770 -59.740  1.00  0.69           C  
ATOM    734  CE  LYS A 125     -19.654 -10.726 -59.996  1.00  0.69           C  
ATOM    735  NZ  LYS A 125     -20.400 -11.654 -59.108  1.00  0.69           N  
ATOM    736  N   SER A 126     -12.585  -8.605 -61.350  1.00  0.77           N  
ATOM    737  CA  SER A 126     -11.190  -8.645 -60.916  1.00  0.77           C  
ATOM    738  C   SER A 126     -10.425  -7.426 -61.373  1.00  0.77           C  
ATOM    739  O   SER A 126     -10.764  -6.776 -62.354  1.00  0.77           O  
ATOM    740  CB  SER A 126     -10.397  -9.854 -61.474  1.00  0.77           C  
ATOM    741  OG  SER A 126     -10.894 -11.074 -60.941  1.00  0.77           O  
ATOM    742  N   HIS A 127      -9.328  -7.095 -60.662  1.00  0.71           N  
ATOM    743  CA  HIS A 127      -8.449  -5.983 -61.005  1.00  0.71           C  
ATOM    744  C   HIS A 127      -7.575  -6.230 -62.237  1.00  0.71           C  
ATOM    745  O   HIS A 127      -7.144  -5.295 -62.904  1.00  0.71           O  
ATOM    746  CB  HIS A 127      -7.533  -5.680 -59.795  1.00  0.71           C  
ATOM    747  CG  HIS A 127      -6.672  -4.458 -59.903  1.00  0.71           C  
ATOM    748  ND1 HIS A 127      -7.271  -3.215 -59.935  1.00  0.71           N  
ATOM    749  CD2 HIS A 127      -5.319  -4.329 -59.923  1.00  0.71           C  
ATOM    750  CE1 HIS A 127      -6.278  -2.355 -59.980  1.00  0.71           C  
ATOM    751  NE2 HIS A 127      -5.072  -2.973 -59.973  1.00  0.71           N  
ATOM    752  N   GLY A 128      -7.293  -7.503 -62.590  1.00  0.77           N  
ATOM    753  CA  GLY A 128      -6.541  -7.802 -63.803  1.00  0.77           C  
ATOM    754  C   GLY A 128      -6.588  -9.266 -64.146  1.00  0.77           C  
ATOM    755  O   GLY A 128      -7.436  -9.998 -63.637  1.00  0.77           O  
ATOM    756  N   SER A 129      -5.687  -9.743 -65.030  1.00  0.76           N  
ATOM    757  CA  SER A 129      -5.736 -11.075 -65.637  1.00  0.76           C  
ATOM    758  C   SER A 129      -4.611 -12.004 -65.173  1.00  0.76           C  
ATOM    759  O   SER A 129      -3.892 -11.743 -64.213  1.00  0.76           O  
ATOM    760  CB  SER A 129      -5.725 -10.984 -67.196  1.00  0.76           C  
ATOM    761  OG  SER A 129      -4.575 -10.304 -67.699  1.00  0.76           O  
ATOM    762  N   GLU A 130      -4.400 -13.145 -65.874  1.00  0.58           N  
ATOM    763  CA  GLU A 130      -3.338 -14.125 -65.665  1.00  0.58           C  
ATOM    764  C   GLU A 130      -2.028 -13.691 -66.301  1.00  0.58           C  
ATOM    765  O   GLU A 130      -1.182 -14.485 -66.715  1.00  0.58           O  
ATOM    766  CB  GLU A 130      -3.791 -15.461 -66.281  1.00  0.58           C  
ATOM    767  CG  GLU A 130      -5.071 -16.010 -65.612  1.00  0.58           C  
ATOM    768  CD  GLU A 130      -5.490 -17.353 -66.200  1.00  0.58           C  
ATOM    769  OE1 GLU A 130      -4.873 -17.787 -67.203  1.00  0.58           O  
ATOM    770  OE2 GLU A 130      -6.444 -17.944 -65.632  1.00  0.58           O  
ATOM    771  N   SER A 131      -1.846 -12.371 -66.358  1.00  0.68           N  
ATOM    772  CA  SER A 131      -0.750 -11.693 -67.010  1.00  0.68           C  
ATOM    773  C   SER A 131      -0.077 -10.789 -66.015  1.00  0.68           C  
ATOM    774  O   SER A 131       1.094 -10.449 -66.150  1.00  0.68           O  
ATOM    775  CB  SER A 131      -1.240 -10.745 -68.135  1.00  0.68           C  
ATOM    776  OG  SER A 131      -2.007 -11.431 -69.127  1.00  0.68           O  
ATOM    777  N   ASP A 132      -0.820 -10.379 -64.975  1.00  0.75           N  
ATOM    778  CA  ASP A 132      -0.347  -9.670 -63.818  1.00  0.75           C  
ATOM    779  C   ASP A 132       0.670 -10.465 -63.008  1.00  0.75           C  
ATOM    780  O   ASP A 132       0.525 -11.663 -62.767  1.00  0.75           O  
ATOM    781  CB  ASP A 132      -1.532  -9.317 -62.890  1.00  0.75           C  
ATOM    782  CG  ASP A 132      -2.578  -8.417 -63.529  1.00  0.75           C  
ATOM    783  OD1 ASP A 132      -2.703  -8.350 -64.773  1.00  0.75           O  
ATOM    784  OD2 ASP A 132      -3.310  -7.794 -62.718  1.00  0.75           O  
ATOM    785  N   TYR A 133       1.714  -9.771 -62.541  1.00  0.77           N  
ATOM    786  CA  TYR A 133       2.877 -10.331 -61.895  1.00  0.77           C  
ATOM    787  C   TYR A 133       2.916  -9.880 -60.443  1.00  0.77           C  
ATOM    788  O   TYR A 133       2.428  -8.798 -60.115  1.00  0.77           O  
ATOM    789  CB  TYR A 133       4.144  -9.795 -62.606  1.00  0.77           C  
ATOM    790  CG  TYR A 133       4.440 -10.561 -63.865  1.00  0.77           C  
ATOM    791  CD1 TYR A 133       5.236 -11.719 -63.823  1.00  0.77           C  
ATOM    792  CD2 TYR A 133       3.971 -10.106 -65.108  1.00  0.77           C  
ATOM    793  CE1 TYR A 133       5.598 -12.378 -65.008  1.00  0.77           C  
ATOM    794  CE2 TYR A 133       4.309 -10.778 -66.291  1.00  0.77           C  
ATOM    795  CZ  TYR A 133       5.138 -11.903 -66.240  1.00  0.77           C  
ATOM    796  OH  TYR A 133       5.503 -12.552 -67.434  1.00  0.77           O  
ATOM    797  N   ILE A 134       3.486 -10.713 -59.549  1.00  0.79           N  
ATOM    798  CA  ILE A 134       3.760 -10.354 -58.161  1.00  0.79           C  
ATOM    799  C   ILE A 134       5.143 -10.836 -57.758  1.00  0.79           C  
ATOM    800  O   ILE A 134       5.484 -12.015 -57.893  1.00  0.79           O  
ATOM    801  CB  ILE A 134       2.711 -10.936 -57.207  1.00  0.79           C  
ATOM    802  CG1 ILE A 134       1.431 -10.085 -57.192  1.00  0.79           C  
ATOM    803  CG2 ILE A 134       3.194 -11.144 -55.756  1.00  0.79           C  
ATOM    804  CD1 ILE A 134       0.279 -10.878 -57.793  1.00  0.79           C  
ATOM    805  N   VAL A 135       5.959  -9.911 -57.207  1.00  0.81           N  
ATOM    806  CA  VAL A 135       7.252 -10.198 -56.611  1.00  0.81           C  
ATOM    807  C   VAL A 135       7.059 -10.504 -55.141  1.00  0.81           C  
ATOM    808  O   VAL A 135       6.490  -9.708 -54.395  1.00  0.81           O  
ATOM    809  CB  VAL A 135       8.199  -9.014 -56.726  1.00  0.81           C  
ATOM    810  CG1 VAL A 135       9.578  -9.368 -56.133  1.00  0.81           C  
ATOM    811  CG2 VAL A 135       8.343  -8.623 -58.207  1.00  0.81           C  
ATOM    812  N   MET A 136       7.508 -11.687 -54.675  1.00  0.80           N  
ATOM    813  CA  MET A 136       7.160 -12.157 -53.356  1.00  0.80           C  
ATOM    814  C   MET A 136       8.170 -13.251 -52.933  1.00  0.80           C  
ATOM    815  O   MET A 136       9.011 -13.605 -53.767  1.00  0.80           O  
ATOM    816  CB  MET A 136       5.654 -12.538 -53.392  1.00  0.80           C  
ATOM    817  CG  MET A 136       5.270 -13.712 -54.319  1.00  0.80           C  
ATOM    818  SD  MET A 136       5.822 -15.362 -53.835  1.00  0.80           S  
ATOM    819  CE  MET A 136       4.949 -16.172 -55.183  1.00  0.80           C  
ATOM    820  N   PRO A 137       8.233 -13.775 -51.691  1.00  0.83           N  
ATOM    821  CA  PRO A 137       9.236 -14.759 -51.282  1.00  0.83           C  
ATOM    822  C   PRO A 137       9.210 -16.097 -52.000  1.00  0.83           C  
ATOM    823  O   PRO A 137       8.162 -16.638 -52.339  1.00  0.83           O  
ATOM    824  CB  PRO A 137       8.959 -15.006 -49.795  1.00  0.83           C  
ATOM    825  CG  PRO A 137       7.465 -14.726 -49.636  1.00  0.83           C  
ATOM    826  CD  PRO A 137       7.105 -13.772 -50.768  1.00  0.83           C  
ATOM    827  N   ASN A 138      10.383 -16.705 -52.186  1.00  0.78           N  
ATOM    828  CA  ASN A 138      10.538 -17.986 -52.812  1.00  0.78           C  
ATOM    829  C   ASN A 138      10.215 -19.123 -51.825  1.00  0.78           C  
ATOM    830  O   ASN A 138      11.072 -19.631 -51.101  1.00  0.78           O  
ATOM    831  CB  ASN A 138      11.982 -18.008 -53.362  1.00  0.78           C  
ATOM    832  CG  ASN A 138      12.165 -19.138 -54.357  1.00  0.78           C  
ATOM    833  OD1 ASN A 138      11.323 -20.034 -54.447  1.00  0.78           O  
ATOM    834  ND2 ASN A 138      13.281 -19.099 -55.118  1.00  0.78           N  
ATOM    835  N   ILE A 139       8.926 -19.533 -51.770  1.00  0.77           N  
ATOM    836  CA  ILE A 139       8.361 -20.466 -50.789  1.00  0.77           C  
ATOM    837  C   ILE A 139       8.974 -21.815 -50.850  1.00  0.77           C  
ATOM    838  O   ILE A 139       9.226 -22.478 -49.848  1.00  0.77           O  
ATOM    839  CB  ILE A 139       6.862 -20.649 -50.951  1.00  0.77           C  
ATOM    840  CG1 ILE A 139       6.275 -19.280 -50.625  1.00  0.77           C  
ATOM    841  CG2 ILE A 139       6.319 -21.663 -49.912  1.00  0.77           C  
ATOM    842  CD1 ILE A 139       4.794 -19.067 -50.844  1.00  0.77           C  
ATOM    843  N   LEU A 140       9.236 -22.250 -52.067  1.00  0.75           N  
ATOM    844  CA  LEU A 140       9.897 -23.484 -52.329  1.00  0.75           C  
ATOM    845  C   LEU A 140      11.295 -23.607 -51.797  1.00  0.75           C  
ATOM    846  O   LEU A 140      11.646 -24.622 -51.195  1.00  0.75           O  
ATOM    847  CB  LEU A 140       9.970 -23.583 -53.830  1.00  0.75           C  
ATOM    848  CG  LEU A 140       8.617 -23.976 -54.370  1.00  0.75           C  
ATOM    849  CD1 LEU A 140       8.749 -23.829 -55.857  1.00  0.75           C  
ATOM    850  CD2 LEU A 140       8.384 -25.430 -53.982  1.00  0.75           C  
ATOM    851  N   VAL A 141      12.137 -22.575 -51.978  1.00  0.74           N  
ATOM    852  CA  VAL A 141      13.476 -22.611 -51.422  1.00  0.74           C  
ATOM    853  C   VAL A 141      13.516 -22.456 -49.932  1.00  0.74           C  
ATOM    854  O   VAL A 141      14.292 -23.131 -49.261  1.00  0.74           O  
ATOM    855  CB  VAL A 141      14.505 -21.733 -52.098  1.00  0.74           C  
ATOM    856  CG1 VAL A 141      14.270 -21.859 -53.599  1.00  0.74           C  
ATOM    857  CG2 VAL A 141      14.579 -20.269 -51.624  1.00  0.74           C  
ATOM    858  N   LEU A 142      12.648 -21.605 -49.351  1.00  0.73           N  
ATOM    859  CA  LEU A 142      12.502 -21.540 -47.910  1.00  0.73           C  
ATOM    860  C   LEU A 142      11.952 -22.850 -47.350  1.00  0.73           C  
ATOM    861  O   LEU A 142      12.467 -23.391 -46.381  1.00  0.73           O  
ATOM    862  CB  LEU A 142      11.595 -20.367 -47.475  1.00  0.73           C  
ATOM    863  CG  LEU A 142      12.064 -18.982 -47.966  1.00  0.73           C  
ATOM    864  CD1 LEU A 142      10.879 -18.000 -47.977  1.00  0.73           C  
ATOM    865  CD2 LEU A 142      13.250 -18.464 -47.135  1.00  0.73           C  
ATOM    866  N   GLY A 143      10.927 -23.443 -47.992  1.00  0.74           N  
ATOM    867  CA  GLY A 143      10.385 -24.760 -47.674  1.00  0.74           C  
ATOM    868  C   GLY A 143      11.337 -25.928 -47.787  1.00  0.74           C  
ATOM    869  O   GLY A 143      11.312 -26.853 -46.977  1.00  0.74           O  
ATOM    870  N   ALA A 144      12.240 -25.942 -48.785  1.00  0.71           N  
ATOM    871  CA  ALA A 144      13.333 -26.887 -48.822  1.00  0.71           C  
ATOM    872  C   ALA A 144      14.405 -26.604 -47.796  1.00  0.71           C  
ATOM    873  O   ALA A 144      14.937 -27.549 -47.216  1.00  0.71           O  
ATOM    874  CB  ALA A 144      13.941 -27.026 -50.230  1.00  0.71           C  
ATOM    875  N   ALA A 145      14.699 -25.320 -47.519  1.00  0.70           N  
ATOM    876  CA  ALA A 145      15.568 -24.941 -46.431  1.00  0.70           C  
ATOM    877  C   ALA A 145      15.065 -25.355 -45.058  1.00  0.70           C  
ATOM    878  O   ALA A 145      15.788 -25.949 -44.276  1.00  0.70           O  
ATOM    879  CB  ALA A 145      15.918 -23.443 -46.475  1.00  0.70           C  
ATOM    880  N   VAL A 146      13.785 -25.162 -44.731  1.00  0.67           N  
ATOM    881  CA  VAL A 146      13.223 -25.691 -43.500  1.00  0.67           C  
ATOM    882  C   VAL A 146      13.289 -27.198 -43.393  1.00  0.67           C  
ATOM    883  O   VAL A 146      13.634 -27.753 -42.348  1.00  0.67           O  
ATOM    884  CB  VAL A 146      11.774 -25.275 -43.398  1.00  0.67           C  
ATOM    885  CG1 VAL A 146      11.094 -25.929 -42.184  1.00  0.67           C  
ATOM    886  CG2 VAL A 146      11.735 -23.755 -43.219  1.00  0.67           C  
ATOM    887  N   MET A 147      12.989 -27.915 -44.495  1.00  0.56           N  
ATOM    888  CA  MET A 147      13.001 -29.360 -44.506  1.00  0.56           C  
ATOM    889  C   MET A 147      14.380 -29.904 -44.169  1.00  0.56           C  
ATOM    890  O   MET A 147      14.516 -30.800 -43.340  1.00  0.56           O  
ATOM    891  CB  MET A 147      12.551 -29.892 -45.896  1.00  0.56           C  
ATOM    892  CG  MET A 147      12.409 -31.428 -45.985  1.00  0.56           C  
ATOM    893  SD  MET A 147      11.098 -32.130 -44.938  1.00  0.56           S  
ATOM    894  CE  MET A 147       9.711 -31.522 -45.943  1.00  0.56           C  
ATOM    895  N   MET A 148      15.442 -29.325 -44.771  1.00  0.54           N  
ATOM    896  CA  MET A 148      16.803 -29.758 -44.565  1.00  0.54           C  
ATOM    897  C   MET A 148      17.437 -29.355 -43.226  1.00  0.54           C  
ATOM    898  O   MET A 148      18.420 -29.959 -42.809  1.00  0.54           O  
ATOM    899  CB  MET A 148      17.736 -29.343 -45.719  1.00  0.54           C  
ATOM    900  CG  MET A 148      18.028 -27.842 -45.656  1.00  0.54           C  
ATOM    901  SD  MET A 148      18.487 -27.102 -47.224  1.00  0.54           S  
ATOM    902  CE  MET A 148      19.117 -25.435 -46.908  1.00  0.54           C  
ATOM    903  N   GLU A 149      16.878 -28.353 -42.502  1.00  0.52           N  
ATOM    904  CA  GLU A 149      17.330 -27.927 -41.172  1.00  0.52           C  
ATOM    905  C   GLU A 149      17.200 -29.059 -40.151  1.00  0.52           C  
ATOM    906  O   GLU A 149      18.101 -29.319 -39.358  1.00  0.52           O  
ATOM    907  CB  GLU A 149      16.556 -26.686 -40.639  1.00  0.52           C  
ATOM    908  CG  GLU A 149      16.898 -25.307 -41.252  1.00  0.52           C  
ATOM    909  CD  GLU A 149      18.279 -24.765 -40.962  1.00  0.52           C  
ATOM    910  OE1 GLU A 149      18.667 -24.442 -39.813  1.00  0.52           O  
ATOM    911  OE2 GLU A 149      18.982 -24.567 -41.996  1.00  0.52           O  
ATOM    912  N   ASN A 150      16.084 -29.824 -40.213  1.00  0.37           N  
ATOM    913  CA  ASN A 150      15.940 -31.063 -39.462  1.00  0.37           C  
ATOM    914  C   ASN A 150      16.811 -32.207 -40.040  1.00  0.37           C  
ATOM    915  O   ASN A 150      17.039 -33.200 -39.364  1.00  0.37           O  
ATOM    916  CB  ASN A 150      14.491 -31.630 -39.545  1.00  0.37           C  
ATOM    917  CG  ASN A 150      13.488 -30.753 -38.813  1.00  0.37           C  
ATOM    918  OD1 ASN A 150      13.802 -30.016 -37.883  1.00  0.37           O  
ATOM    919  ND2 ASN A 150      12.198 -30.873 -39.208  1.00  0.37           N  
ATOM    920  N   LYS A 151      17.222 -32.130 -41.341  1.00  0.43           N  
ATOM    921  CA  LYS A 151      17.741 -33.238 -42.147  1.00  0.43           C  
ATOM    922  C   LYS A 151      19.392 -33.266 -42.308  1.00  0.43           C  
ATOM    923  O   LYS A 151      19.956 -33.566 -43.367  1.00  0.43           O  
ATOM    924  CB  LYS A 151      17.021 -33.317 -43.541  1.00  0.43           C  
ATOM    925  CG  LYS A 151      15.525 -33.708 -43.713  1.00  0.43           C  
ATOM    926  CD  LYS A 151      15.335 -35.154 -43.280  1.00  0.43           C  
ATOM    927  CE  LYS A 151      13.959 -35.660 -43.670  1.00  0.43           C  
ATOM    928  NZ  LYS A 151      13.734 -36.970 -43.040  1.00  0.43           N  
ATOM    929  N   PRO A 152      20.318 -33.353 -41.296  1.00  0.36           N  
ATOM    930  CA  PRO A 152      21.394 -32.308 -41.216  1.00  0.36           C  
ATOM    931  C   PRO A 152      22.049 -31.487 -42.399  1.00  0.36           C  
ATOM    932  O   PRO A 152      21.484 -31.064 -43.354  1.00  0.36           O  
ATOM    933  CB  PRO A 152      22.464 -32.978 -40.258  1.00  0.36           C  
ATOM    934  CG  PRO A 152      22.415 -34.472 -40.456  1.00  0.36           C  
ATOM    935  CD  PRO A 152      20.849 -34.599 -40.858  1.00  0.36           C  
ATOM    936  N   MET A 153      23.374 -31.198 -42.094  1.00  0.45           N  
ATOM    937  CA  MET A 153      24.422 -30.519 -42.846  1.00  0.45           C  
ATOM    938  C   MET A 153      24.588 -31.018 -44.263  1.00  0.45           C  
ATOM    939  O   MET A 153      24.568 -30.214 -45.183  1.00  0.45           O  
ATOM    940  CB  MET A 153      25.793 -30.722 -42.113  1.00  0.45           C  
ATOM    941  CG  MET A 153      27.006 -30.025 -42.783  1.00  0.45           C  
ATOM    942  SD  MET A 153      28.613 -30.308 -41.973  1.00  0.45           S  
ATOM    943  CE  MET A 153      28.828 -32.043 -42.473  1.00  0.45           C  
ATOM    944  N   THR A 154      24.726 -32.337 -44.518  1.00  0.47           N  
ATOM    945  CA  THR A 154      24.889 -32.894 -45.869  1.00  0.47           C  
ATOM    946  C   THR A 154      23.767 -32.517 -46.811  1.00  0.47           C  
ATOM    947  O   THR A 154      23.994 -32.047 -47.921  1.00  0.47           O  
ATOM    948  CB  THR A 154      24.987 -34.415 -45.832  1.00  0.47           C  
ATOM    949  OG1 THR A 154      26.124 -34.766 -45.060  1.00  0.47           O  
ATOM    950  CG2 THR A 154      25.171 -35.041 -47.225  1.00  0.47           C  
ATOM    951  N   LEU A 155      22.514 -32.632 -46.348  1.00  0.53           N  
ATOM    952  CA  LEU A 155      21.331 -32.162 -47.038  1.00  0.53           C  
ATOM    953  C   LEU A 155      21.322 -30.657 -47.285  1.00  0.53           C  
ATOM    954  O   LEU A 155      20.986 -30.182 -48.370  1.00  0.53           O  
ATOM    955  CB  LEU A 155      20.150 -32.485 -46.116  1.00  0.53           C  
ATOM    956  CG  LEU A 155      19.432 -33.840 -46.305  1.00  0.53           C  
ATOM    957  CD1 LEU A 155      18.136 -33.638 -47.079  1.00  0.53           C  
ATOM    958  CD2 LEU A 155      20.249 -35.056 -46.759  1.00  0.53           C  
ATOM    959  N   LYS A 156      21.712 -29.868 -46.269  1.00  0.56           N  
ATOM    960  CA  LYS A 156      21.857 -28.431 -46.358  1.00  0.56           C  
ATOM    961  C   LYS A 156      22.926 -27.958 -47.349  1.00  0.56           C  
ATOM    962  O   LYS A 156      22.696 -27.042 -48.139  1.00  0.56           O  
ATOM    963  CB  LYS A 156      22.075 -27.869 -44.935  1.00  0.56           C  
ATOM    964  CG  LYS A 156      22.299 -26.355 -44.878  1.00  0.56           C  
ATOM    965  CD  LYS A 156      22.035 -25.795 -43.469  1.00  0.56           C  
ATOM    966  CE  LYS A 156      21.954 -24.266 -43.420  1.00  0.56           C  
ATOM    967  NZ  LYS A 156      21.383 -23.813 -42.142  1.00  0.56           N  
ATOM    968  N   LEU A 157      24.107 -28.612 -47.372  1.00  0.61           N  
ATOM    969  CA  LEU A 157      25.178 -28.383 -48.331  1.00  0.61           C  
ATOM    970  C   LEU A 157      24.737 -28.646 -49.770  1.00  0.61           C  
ATOM    971  O   LEU A 157      25.012 -27.855 -50.672  1.00  0.61           O  
ATOM    972  CB  LEU A 157      26.400 -29.295 -48.022  1.00  0.61           C  
ATOM    973  CG  LEU A 157      27.141 -29.032 -46.689  1.00  0.61           C  
ATOM    974  CD1 LEU A 157      28.154 -30.158 -46.420  1.00  0.61           C  
ATOM    975  CD2 LEU A 157      27.834 -27.664 -46.635  1.00  0.61           C  
ATOM    976  N   ILE A 158      23.989 -29.749 -50.007  1.00  0.62           N  
ATOM    977  CA  ILE A 158      23.413 -30.092 -51.305  1.00  0.62           C  
ATOM    978  C   ILE A 158      22.460 -29.030 -51.825  1.00  0.62           C  
ATOM    979  O   ILE A 158      22.499 -28.659 -53.000  1.00  0.62           O  
ATOM    980  CB  ILE A 158      22.678 -31.435 -51.242  1.00  0.62           C  
ATOM    981  CG1 ILE A 158      23.674 -32.599 -51.054  1.00  0.62           C  
ATOM    982  CG2 ILE A 158      21.849 -31.699 -52.522  1.00  0.62           C  
ATOM    983  CD1 ILE A 158      22.974 -33.907 -50.664  1.00  0.62           C  
ATOM    984  N   MET A 159      21.570 -28.488 -50.976  1.00  0.62           N  
ATOM    985  CA  MET A 159      20.696 -27.421 -51.413  1.00  0.62           C  
ATOM    986  C   MET A 159      21.409 -26.120 -51.695  1.00  0.62           C  
ATOM    987  O   MET A 159      21.240 -25.558 -52.771  1.00  0.62           O  
ATOM    988  CB  MET A 159      19.572 -27.210 -50.396  1.00  0.62           C  
ATOM    989  CG  MET A 159      18.576 -28.386 -50.308  1.00  0.62           C  
ATOM    990  SD  MET A 159      17.560 -28.639 -51.773  1.00  0.62           S  
ATOM    991  CE  MET A 159      18.584 -29.998 -52.381  1.00  0.62           C  
ATOM    992  N   THR A 160      22.308 -25.638 -50.813  1.00  0.63           N  
ATOM    993  CA  THR A 160      23.070 -24.414 -51.088  1.00  0.63           C  
ATOM    994  C   THR A 160      23.863 -24.497 -52.382  1.00  0.63           C  
ATOM    995  O   THR A 160      23.894 -23.554 -53.172  1.00  0.63           O  
ATOM    996  CB  THR A 160      24.023 -24.028 -49.967  1.00  0.63           C  
ATOM    997  OG1 THR A 160      23.276 -23.716 -48.800  1.00  0.63           O  
ATOM    998  CG2 THR A 160      24.818 -22.758 -50.311  1.00  0.63           C  
ATOM    999  N   LEU A 161      24.461 -25.667 -52.679  1.00  0.65           N  
ATOM   1000  CA  LEU A 161      25.126 -25.941 -53.941  1.00  0.65           C  
ATOM   1001  C   LEU A 161      24.235 -25.768 -55.162  1.00  0.65           C  
ATOM   1002  O   LEU A 161      24.614 -25.129 -56.143  1.00  0.65           O  
ATOM   1003  CB  LEU A 161      25.617 -27.405 -53.927  1.00  0.65           C  
ATOM   1004  CG  LEU A 161      26.365 -27.880 -55.190  1.00  0.65           C  
ATOM   1005  CD1 LEU A 161      27.654 -27.082 -55.439  1.00  0.65           C  
ATOM   1006  CD2 LEU A 161      26.646 -29.385 -55.080  1.00  0.65           C  
ATOM   1007  N   ALA A 162      22.995 -26.291 -55.121  1.00  0.70           N  
ATOM   1008  CA  ALA A 162      22.019 -26.077 -56.161  1.00  0.70           C  
ATOM   1009  C   ALA A 162      21.660 -24.596 -56.324  1.00  0.70           C  
ATOM   1010  O   ALA A 162      21.619 -24.076 -57.434  1.00  0.70           O  
ATOM   1011  CB  ALA A 162      20.780 -26.942 -55.845  1.00  0.70           C  
ATOM   1012  N   PHE A 163      21.452 -23.867 -55.208  1.00  0.61           N  
ATOM   1013  CA  PHE A 163      20.988 -22.486 -55.189  1.00  0.61           C  
ATOM   1014  C   PHE A 163      22.059 -21.528 -55.725  1.00  0.61           C  
ATOM   1015  O   PHE A 163      21.757 -20.563 -56.423  1.00  0.61           O  
ATOM   1016  CB  PHE A 163      20.508 -22.015 -53.767  1.00  0.61           C  
ATOM   1017  CG  PHE A 163      19.370 -22.761 -53.066  1.00  0.61           C  
ATOM   1018  CD1 PHE A 163      18.931 -24.056 -53.391  1.00  0.61           C  
ATOM   1019  CD2 PHE A 163      18.759 -22.143 -51.954  1.00  0.61           C  
ATOM   1020  CE1 PHE A 163      17.951 -24.725 -52.646  1.00  0.61           C  
ATOM   1021  CE2 PHE A 163      17.785 -22.805 -51.193  1.00  0.61           C  
ATOM   1022  CZ  PHE A 163      17.370 -24.094 -51.547  1.00  0.61           C  
ATOM   1023  N   THR A 164      23.350 -21.794 -55.422  1.00  0.64           N  
ATOM   1024  CA  THR A 164      24.529 -21.173 -56.041  1.00  0.64           C  
ATOM   1025  C   THR A 164      24.598 -21.373 -57.543  1.00  0.64           C  
ATOM   1026  O   THR A 164      24.670 -20.421 -58.317  1.00  0.64           O  
ATOM   1027  CB  THR A 164      25.802 -21.813 -55.481  1.00  0.64           C  
ATOM   1028  OG1 THR A 164      25.916 -21.524 -54.098  1.00  0.64           O  
ATOM   1029  CG2 THR A 164      27.095 -21.286 -56.121  1.00  0.64           C  
ATOM   1030  N   THR A 165      24.539 -22.641 -57.994  1.00  0.64           N  
ATOM   1031  CA  THR A 165      24.665 -23.075 -59.386  1.00  0.64           C  
ATOM   1032  C   THR A 165      23.559 -22.559 -60.269  1.00  0.64           C  
ATOM   1033  O   THR A 165      23.770 -22.181 -61.418  1.00  0.64           O  
ATOM   1034  CB  THR A 165      24.689 -24.596 -59.443  1.00  0.64           C  
ATOM   1035  OG1 THR A 165      25.900 -25.050 -58.858  1.00  0.64           O  
ATOM   1036  CG2 THR A 165      24.651 -25.184 -60.860  1.00  0.64           C  
ATOM   1037  N   LEU A 166      22.329 -22.520 -59.740  1.00  0.62           N  
ATOM   1038  CA  LEU A 166      21.164 -22.105 -60.488  1.00  0.62           C  
ATOM   1039  C   LEU A 166      20.865 -20.613 -60.301  1.00  0.62           C  
ATOM   1040  O   LEU A 166      19.928 -20.080 -60.889  1.00  0.62           O  
ATOM   1041  CB  LEU A 166      19.977 -22.985 -60.029  1.00  0.62           C  
ATOM   1042  CG  LEU A 166      20.152 -24.495 -60.325  1.00  0.62           C  
ATOM   1043  CD1 LEU A 166      19.068 -25.282 -59.585  1.00  0.62           C  
ATOM   1044  CD2 LEU A 166      20.143 -24.831 -61.823  1.00  0.62           C  
ATOM   1045  N   GLY A 167      21.694 -19.881 -59.513  1.00  0.65           N  
ATOM   1046  CA  GLY A 167      21.545 -18.446 -59.228  1.00  0.65           C  
ATOM   1047  C   GLY A 167      20.257 -17.994 -58.580  1.00  0.65           C  
ATOM   1048  O   GLY A 167      19.715 -16.934 -58.900  1.00  0.65           O  
ATOM   1049  N   GLU A 168      19.738 -18.808 -57.655  1.00  0.63           N  
ATOM   1050  CA  GLU A 168      18.422 -18.685 -57.070  1.00  0.63           C  
ATOM   1051  C   GLU A 168      18.314 -17.562 -56.062  1.00  0.63           C  
ATOM   1052  O   GLU A 168      19.269 -17.221 -55.364  1.00  0.63           O  
ATOM   1053  CB  GLU A 168      18.024 -20.045 -56.464  1.00  0.63           C  
ATOM   1054  CG  GLU A 168      17.918 -21.097 -57.590  1.00  0.63           C  
ATOM   1055  CD  GLU A 168      16.609 -20.964 -58.365  1.00  0.63           C  
ATOM   1056  OE1 GLU A 168      15.759 -20.115 -57.976  1.00  0.63           O  
ATOM   1057  OE2 GLU A 168      16.458 -21.701 -59.371  1.00  0.63           O  
ATOM   1058  N   ARG A 169      17.131 -16.926 -55.971  1.00  0.65           N  
ATOM   1059  CA  ARG A 169      16.940 -15.731 -55.174  1.00  0.65           C  
ATOM   1060  C   ARG A 169      15.773 -15.898 -54.223  1.00  0.65           C  
ATOM   1061  O   ARG A 169      14.837 -16.658 -54.461  1.00  0.65           O  
ATOM   1062  CB  ARG A 169      16.719 -14.484 -56.067  1.00  0.65           C  
ATOM   1063  CG  ARG A 169      17.961 -14.131 -56.907  1.00  0.65           C  
ATOM   1064  CD  ARG A 169      17.765 -12.879 -57.764  1.00  0.65           C  
ATOM   1065  NE  ARG A 169      19.056 -12.622 -58.491  1.00  0.65           N  
ATOM   1066  CZ  ARG A 169      20.075 -11.887 -58.025  1.00  0.65           C  
ATOM   1067  NH1 ARG A 169      21.179 -11.757 -58.761  1.00  0.65           N  
ATOM   1068  NH2 ARG A 169      20.029 -11.283 -56.842  1.00  0.65           N  
ATOM   1069  N   ALA A 170      15.824 -15.174 -53.085  1.00  0.78           N  
ATOM   1070  CA  ALA A 170      14.783 -15.139 -52.078  1.00  0.78           C  
ATOM   1071  C   ALA A 170      13.489 -14.474 -52.523  1.00  0.78           C  
ATOM   1072  O   ALA A 170      12.421 -14.882 -52.087  1.00  0.78           O  
ATOM   1073  CB  ALA A 170      15.296 -14.433 -50.810  1.00  0.78           C  
ATOM   1074  N   PHE A 171      13.550 -13.448 -53.394  1.00  0.76           N  
ATOM   1075  CA  PHE A 171      12.385 -12.762 -53.920  1.00  0.76           C  
ATOM   1076  C   PHE A 171      12.306 -13.048 -55.399  1.00  0.76           C  
ATOM   1077  O   PHE A 171      13.278 -12.858 -56.130  1.00  0.76           O  
ATOM   1078  CB  PHE A 171      12.483 -11.227 -53.747  1.00  0.76           C  
ATOM   1079  CG  PHE A 171      12.329 -10.892 -52.299  1.00  0.76           C  
ATOM   1080  CD1 PHE A 171      11.047 -10.922 -51.734  1.00  0.76           C  
ATOM   1081  CD2 PHE A 171      13.433 -10.577 -51.489  1.00  0.76           C  
ATOM   1082  CE1 PHE A 171      10.865 -10.674 -50.371  1.00  0.76           C  
ATOM   1083  CE2 PHE A 171      13.255 -10.323 -50.123  1.00  0.76           C  
ATOM   1084  CZ  PHE A 171      11.972 -10.382 -49.563  1.00  0.76           C  
ATOM   1085  N   MET A 172      11.143 -13.533 -55.867  1.00  0.76           N  
ATOM   1086  CA  MET A 172      10.975 -14.042 -57.208  1.00  0.76           C  
ATOM   1087  C   MET A 172       9.635 -13.581 -57.718  1.00  0.76           C  
ATOM   1088  O   MET A 172       8.707 -13.345 -56.951  1.00  0.76           O  
ATOM   1089  CB  MET A 172      10.995 -15.592 -57.228  1.00  0.76           C  
ATOM   1090  CG  MET A 172      12.378 -16.193 -56.911  1.00  0.76           C  
ATOM   1091  SD  MET A 172      13.698 -15.761 -58.086  1.00  0.76           S  
ATOM   1092  CE  MET A 172      13.207 -16.949 -59.358  1.00  0.76           C  
ATOM   1093  N   ASN A 173       9.521 -13.427 -59.049  1.00  0.77           N  
ATOM   1094  CA  ASN A 173       8.371 -12.838 -59.696  1.00  0.77           C  
ATOM   1095  C   ASN A 173       7.677 -13.919 -60.519  1.00  0.77           C  
ATOM   1096  O   ASN A 173       8.336 -14.674 -61.236  1.00  0.77           O  
ATOM   1097  CB  ASN A 173       8.852 -11.681 -60.619  1.00  0.77           C  
ATOM   1098  CG  ASN A 173       7.655 -10.889 -61.116  1.00  0.77           C  
ATOM   1099  OD1 ASN A 173       6.563 -10.990 -60.566  1.00  0.77           O  
ATOM   1100  ND2 ASN A 173       7.815 -10.107 -62.203  1.00  0.77           N  
ATOM   1101  N   ARG A 174       6.342 -14.025 -60.417  1.00  0.72           N  
ATOM   1102  CA  ARG A 174       5.525 -15.022 -61.083  1.00  0.72           C  
ATOM   1103  C   ARG A 174       4.173 -14.385 -61.343  1.00  0.72           C  
ATOM   1104  O   ARG A 174       3.815 -13.405 -60.685  1.00  0.72           O  
ATOM   1105  CB  ARG A 174       5.303 -16.269 -60.182  1.00  0.72           C  
ATOM   1106  CG  ARG A 174       6.561 -17.112 -59.908  1.00  0.72           C  
ATOM   1107  CD  ARG A 174       7.116 -17.792 -61.163  1.00  0.72           C  
ATOM   1108  NE  ARG A 174       8.295 -18.607 -60.709  1.00  0.72           N  
ATOM   1109  CZ  ARG A 174       9.555 -18.161 -60.638  1.00  0.72           C  
ATOM   1110  NH1 ARG A 174      10.519 -18.983 -60.220  1.00  0.72           N  
ATOM   1111  NH2 ARG A 174       9.878 -16.914 -60.964  1.00  0.72           N  
ATOM   1112  N   THR A 175       3.375 -14.898 -62.304  1.00  0.78           N  
ATOM   1113  CA  THR A 175       1.980 -14.468 -62.449  1.00  0.78           C  
ATOM   1114  C   THR A 175       1.094 -14.934 -61.321  1.00  0.78           C  
ATOM   1115  O   THR A 175       1.343 -15.933 -60.654  1.00  0.78           O  
ATOM   1116  CB  THR A 175       1.227 -14.781 -63.747  1.00  0.78           C  
ATOM   1117  OG1 THR A 175       1.199 -16.166 -64.049  1.00  0.78           O  
ATOM   1118  CG2 THR A 175       1.865 -14.026 -64.915  1.00  0.78           C  
ATOM   1119  N   VAL A 176      -0.030 -14.225 -61.099  1.00  0.80           N  
ATOM   1120  CA  VAL A 176      -1.040 -14.569 -60.104  1.00  0.80           C  
ATOM   1121  C   VAL A 176      -1.518 -16.012 -60.208  1.00  0.80           C  
ATOM   1122  O   VAL A 176      -1.618 -16.737 -59.219  1.00  0.80           O  
ATOM   1123  CB  VAL A 176      -2.275 -13.697 -60.283  1.00  0.80           C  
ATOM   1124  CG1 VAL A 176      -3.208 -13.899 -59.084  1.00  0.80           C  
ATOM   1125  CG2 VAL A 176      -1.883 -12.217 -60.313  1.00  0.80           C  
ATOM   1126  N   GLY A 177      -1.777 -16.455 -61.454  1.00  0.80           N  
ATOM   1127  CA  GLY A 177      -2.033 -17.835 -61.850  1.00  0.80           C  
ATOM   1128  C   GLY A 177      -1.032 -18.867 -61.387  1.00  0.80           C  
ATOM   1129  O   GLY A 177      -1.410 -19.871 -60.789  1.00  0.80           O  
ATOM   1130  N   GLU A 178       0.277 -18.643 -61.632  1.00  0.74           N  
ATOM   1131  CA  GLU A 178       1.351 -19.517 -61.186  1.00  0.74           C  
ATOM   1132  C   GLU A 178       1.396 -19.628 -59.673  1.00  0.74           C  
ATOM   1133  O   GLU A 178       1.429 -20.713 -59.097  1.00  0.74           O  
ATOM   1134  CB  GLU A 178       2.703 -18.915 -61.635  1.00  0.74           C  
ATOM   1135  CG  GLU A 178       2.999 -19.036 -63.144  1.00  0.74           C  
ATOM   1136  CD  GLU A 178       4.380 -18.462 -63.435  1.00  0.74           C  
ATOM   1137  OE1 GLU A 178       4.565 -17.232 -63.236  1.00  0.74           O  
ATOM   1138  OE2 GLU A 178       5.290 -19.255 -63.788  1.00  0.74           O  
ATOM   1139  N   ILE A 179       1.327 -18.475 -58.986  1.00  0.79           N  
ATOM   1140  CA  ILE A 179       1.350 -18.378 -57.537  1.00  0.79           C  
ATOM   1141  C   ILE A 179       0.198 -19.126 -56.889  1.00  0.79           C  
ATOM   1142  O   ILE A 179       0.365 -19.893 -55.938  1.00  0.79           O  
ATOM   1143  CB  ILE A 179       1.279 -16.912 -57.120  1.00  0.79           C  
ATOM   1144  CG1 ILE A 179       2.498 -16.142 -57.659  1.00  0.79           C  
ATOM   1145  CG2 ILE A 179       1.191 -16.835 -55.587  1.00  0.79           C  
ATOM   1146  CD1 ILE A 179       2.444 -14.644 -57.357  1.00  0.79           C  
ATOM   1147  N   MET A 180      -1.019 -18.927 -57.416  1.00  0.79           N  
ATOM   1148  CA  MET A 180      -2.194 -19.610 -56.943  1.00  0.79           C  
ATOM   1149  C   MET A 180      -2.255 -21.084 -57.273  1.00  0.79           C  
ATOM   1150  O   MET A 180      -2.434 -21.903 -56.376  1.00  0.79           O  
ATOM   1151  CB  MET A 180      -3.444 -18.915 -57.524  1.00  0.79           C  
ATOM   1152  CG  MET A 180      -3.725 -17.572 -56.831  1.00  0.79           C  
ATOM   1153  SD  MET A 180      -4.068 -17.717 -55.046  1.00  0.79           S  
ATOM   1154  CE  MET A 180      -5.658 -18.563 -55.233  1.00  0.79           C  
ATOM   1155  N   TRP A 181      -2.086 -21.473 -58.546  1.00  0.71           N  
ATOM   1156  CA  TRP A 181      -2.530 -22.783 -58.988  1.00  0.71           C  
ATOM   1157  C   TRP A 181      -1.383 -23.689 -59.372  1.00  0.71           C  
ATOM   1158  O   TRP A 181      -1.562 -24.897 -59.520  1.00  0.71           O  
ATOM   1159  CB  TRP A 181      -3.477 -22.620 -60.202  1.00  0.71           C  
ATOM   1160  CG  TRP A 181      -4.617 -21.644 -59.944  1.00  0.71           C  
ATOM   1161  CD1 TRP A 181      -4.806 -20.402 -60.485  1.00  0.71           C  
ATOM   1162  CD2 TRP A 181      -5.650 -21.815 -58.956  1.00  0.71           C  
ATOM   1163  NE1 TRP A 181      -5.871 -19.773 -59.877  1.00  0.71           N  
ATOM   1164  CE2 TRP A 181      -6.413 -20.627 -58.947  1.00  0.71           C  
ATOM   1165  CE3 TRP A 181      -5.948 -22.866 -58.090  1.00  0.71           C  
ATOM   1166  CZ2 TRP A 181      -7.485 -20.471 -58.079  1.00  0.71           C  
ATOM   1167  CZ3 TRP A 181      -7.034 -22.710 -57.217  1.00  0.71           C  
ATOM   1168  CH2 TRP A 181      -7.791 -21.529 -57.210  1.00  0.71           C  
ATOM   1169  N   GLY A 182      -0.159 -23.138 -59.467  1.00  0.76           N  
ATOM   1170  CA  GLY A 182       1.053 -23.925 -59.587  1.00  0.76           C  
ATOM   1171  C   GLY A 182       1.998 -23.548 -60.695  1.00  0.76           C  
ATOM   1172  O   GLY A 182       1.609 -23.293 -61.831  1.00  0.76           O  
ATOM   1173  N   TYR A 183       3.308 -23.585 -60.392  1.00  0.73           N  
ATOM   1174  CA  TYR A 183       4.364 -23.475 -61.377  1.00  0.73           C  
ATOM   1175  C   TYR A 183       5.413 -24.537 -61.119  1.00  0.73           C  
ATOM   1176  O   TYR A 183       5.549 -25.020 -60.001  1.00  0.73           O  
ATOM   1177  CB  TYR A 183       5.012 -22.057 -61.408  1.00  0.73           C  
ATOM   1178  CG  TYR A 183       5.672 -21.615 -60.111  1.00  0.73           C  
ATOM   1179  CD1 TYR A 183       4.938 -20.917 -59.139  1.00  0.73           C  
ATOM   1180  CD2 TYR A 183       7.038 -21.860 -59.867  1.00  0.73           C  
ATOM   1181  CE1 TYR A 183       5.549 -20.443 -57.970  1.00  0.73           C  
ATOM   1182  CE2 TYR A 183       7.647 -21.423 -58.678  1.00  0.73           C  
ATOM   1183  CZ  TYR A 183       6.903 -20.704 -57.736  1.00  0.73           C  
ATOM   1184  OH  TYR A 183       7.506 -20.257 -56.543  1.00  0.73           O  
ATOM   1185  N   LYS A 184       6.181 -24.928 -62.158  1.00  0.70           N  
ATOM   1186  CA  LYS A 184       7.297 -25.849 -62.034  1.00  0.70           C  
ATOM   1187  C   LYS A 184       8.535 -25.105 -61.586  1.00  0.70           C  
ATOM   1188  O   LYS A 184       8.943 -24.135 -62.225  1.00  0.70           O  
ATOM   1189  CB  LYS A 184       7.643 -26.501 -63.394  1.00  0.70           C  
ATOM   1190  CG  LYS A 184       8.319 -27.876 -63.274  1.00  0.70           C  
ATOM   1191  CD  LYS A 184       8.584 -28.448 -64.675  1.00  0.70           C  
ATOM   1192  CE  LYS A 184       8.746 -29.967 -64.728  1.00  0.70           C  
ATOM   1193  NZ  LYS A 184      10.085 -30.315 -64.281  1.00  0.70           N  
ATOM   1194  N   ASP A 185       9.173 -25.525 -60.488  1.00  0.71           N  
ATOM   1195  CA  ASP A 185      10.334 -24.833 -59.992  1.00  0.71           C  
ATOM   1196  C   ASP A 185      11.638 -25.523 -60.417  1.00  0.71           C  
ATOM   1197  O   ASP A 185      11.714 -26.752 -60.391  1.00  0.71           O  
ATOM   1198  CB  ASP A 185      10.204 -24.717 -58.483  1.00  0.71           C  
ATOM   1199  CG  ASP A 185      11.371 -23.975 -57.863  1.00  0.71           C  
ATOM   1200  OD1 ASP A 185      12.295 -24.666 -57.359  1.00  0.71           O  
ATOM   1201  OD2 ASP A 185      11.354 -22.720 -57.937  1.00  0.71           O  
ATOM   1202  N   PRO A 186      12.674 -24.794 -60.834  1.00  0.71           N  
ATOM   1203  CA  PRO A 186      14.023 -25.306 -61.057  1.00  0.71           C  
ATOM   1204  C   PRO A 186      14.681 -26.118 -59.957  1.00  0.71           C  
ATOM   1205  O   PRO A 186      15.181 -27.207 -60.248  1.00  0.71           O  
ATOM   1206  CB  PRO A 186      14.864 -24.054 -61.358  1.00  0.71           C  
ATOM   1207  CG  PRO A 186      13.874 -22.985 -61.829  1.00  0.71           C  
ATOM   1208  CD  PRO A 186      12.574 -23.364 -61.136  1.00  0.71           C  
ATOM   1209  N   LEU A 187      14.739 -25.624 -58.704  1.00  0.68           N  
ATOM   1210  CA  LEU A 187      15.499 -26.270 -57.656  1.00  0.68           C  
ATOM   1211  C   LEU A 187      14.926 -27.546 -57.260  1.00  0.68           C  
ATOM   1212  O   LEU A 187      15.599 -28.561 -57.085  1.00  0.68           O  
ATOM   1213  CB  LEU A 187      15.475 -25.447 -56.368  1.00  0.68           C  
ATOM   1214  CG  LEU A 187      16.578 -24.429 -56.462  1.00  0.68           C  
ATOM   1215  CD1 LEU A 187      16.380 -23.379 -55.398  1.00  0.68           C  
ATOM   1216  CD2 LEU A 187      17.905 -25.164 -56.310  1.00  0.68           C  
ATOM   1217  N   VAL A 188      13.611 -27.509 -57.121  1.00  0.69           N  
ATOM   1218  CA  VAL A 188      12.893 -28.703 -56.887  1.00  0.69           C  
ATOM   1219  C   VAL A 188      12.883 -29.687 -58.030  1.00  0.69           C  
ATOM   1220  O   VAL A 188      13.044 -30.881 -57.801  1.00  0.69           O  
ATOM   1221  CB  VAL A 188      11.486 -28.499 -56.495  1.00  0.69           C  
ATOM   1222  CG1 VAL A 188      11.199 -29.860 -55.938  1.00  0.69           C  
ATOM   1223  CG2 VAL A 188      11.310 -27.423 -55.428  1.00  0.69           C  
ATOM   1224  N   ASN A 189      12.739 -29.245 -59.292  1.00  0.63           N  
ATOM   1225  CA  ASN A 189      12.837 -30.115 -60.452  1.00  0.63           C  
ATOM   1226  C   ASN A 189      14.120 -30.950 -60.457  1.00  0.63           C  
ATOM   1227  O   ASN A 189      14.198 -32.061 -60.979  1.00  0.63           O  
ATOM   1228  CB  ASN A 189      12.686 -29.249 -61.730  1.00  0.63           C  
ATOM   1229  CG  ASN A 189      12.903 -30.065 -62.987  1.00  0.63           C  
ATOM   1230  OD1 ASN A 189      12.343 -31.139 -63.198  1.00  0.63           O  
ATOM   1231  ND2 ASN A 189      13.761 -29.558 -63.897  1.00  0.63           N  
ATOM   1232  N   LEU A 190      15.169 -30.414 -59.845  1.00  0.64           N  
ATOM   1233  CA  LEU A 190      16.365 -31.127 -59.523  1.00  0.64           C  
ATOM   1234  C   LEU A 190      16.256 -32.068 -58.306  1.00  0.64           C  
ATOM   1235  O   LEU A 190      16.720 -33.204 -58.354  1.00  0.64           O  
ATOM   1236  CB  LEU A 190      17.461 -30.069 -59.370  1.00  0.64           C  
ATOM   1237  CG  LEU A 190      18.844 -30.647 -59.083  1.00  0.64           C  
ATOM   1238  CD1 LEU A 190      19.267 -31.679 -60.145  1.00  0.64           C  
ATOM   1239  CD2 LEU A 190      19.810 -29.468 -58.962  1.00  0.64           C  
ATOM   1240  N   ILE A 191      15.611 -31.663 -57.188  1.00  0.60           N  
ATOM   1241  CA  ILE A 191      15.373 -32.500 -56.004  1.00  0.60           C  
ATOM   1242  C   ILE A 191      14.509 -33.708 -56.312  1.00  0.60           C  
ATOM   1243  O   ILE A 191      14.731 -34.793 -55.776  1.00  0.60           O  
ATOM   1244  CB  ILE A 191      14.743 -31.739 -54.832  1.00  0.60           C  
ATOM   1245  CG1 ILE A 191      15.615 -30.528 -54.467  1.00  0.60           C  
ATOM   1246  CG2 ILE A 191      14.614 -32.648 -53.582  1.00  0.60           C  
ATOM   1247  CD1 ILE A 191      14.885 -29.463 -53.644  1.00  0.60           C  
ATOM   1248  N   ASN A 192      13.516 -33.564 -57.214  1.00  0.54           N  
ATOM   1249  CA  ASN A 192      12.631 -34.631 -57.653  1.00  0.54           C  
ATOM   1250  C   ASN A 192      13.363 -35.837 -58.232  1.00  0.54           C  
ATOM   1251  O   ASN A 192      12.964 -36.980 -58.032  1.00  0.54           O  
ATOM   1252  CB  ASN A 192      11.499 -34.099 -58.602  1.00  0.54           C  
ATOM   1253  CG  ASN A 192      11.791 -33.886 -60.097  1.00  0.54           C  
ATOM   1254  OD1 ASN A 192      12.613 -34.529 -60.753  1.00  0.54           O  
ATOM   1255  ND2 ASN A 192      11.018 -32.993 -60.733  1.00  0.54           N  
ATOM   1256  N   LYS A 193      14.479 -35.574 -58.940  1.00  0.51           N  
ATOM   1257  CA  LYS A 193      15.307 -36.556 -59.606  1.00  0.51           C  
ATOM   1258  C   LYS A 193      15.965 -37.511 -58.625  1.00  0.51           C  
ATOM   1259  O   LYS A 193      16.161 -38.689 -58.913  1.00  0.51           O  
ATOM   1260  CB  LYS A 193      16.392 -35.852 -60.462  1.00  0.51           C  
ATOM   1261  CG  LYS A 193      15.834 -35.121 -61.698  1.00  0.51           C  
ATOM   1262  CD  LYS A 193      16.931 -34.434 -62.534  1.00  0.51           C  
ATOM   1263  CE  LYS A 193      16.396 -33.746 -63.796  1.00  0.51           C  
ATOM   1264  NZ  LYS A 193      17.505 -33.090 -64.532  1.00  0.51           N  
ATOM   1265  N   TYR A 194      16.325 -36.998 -57.434  1.00  0.54           N  
ATOM   1266  CA  TYR A 194      16.908 -37.778 -56.360  1.00  0.54           C  
ATOM   1267  C   TYR A 194      15.872 -38.257 -55.350  1.00  0.54           C  
ATOM   1268  O   TYR A 194      16.000 -39.339 -54.782  1.00  0.54           O  
ATOM   1269  CB  TYR A 194      17.960 -36.919 -55.616  1.00  0.54           C  
ATOM   1270  CG  TYR A 194      19.110 -36.620 -56.538  1.00  0.54           C  
ATOM   1271  CD1 TYR A 194      19.986 -37.655 -56.901  1.00  0.54           C  
ATOM   1272  CD2 TYR A 194      19.323 -35.331 -57.058  1.00  0.54           C  
ATOM   1273  CE1 TYR A 194      21.064 -37.408 -57.761  1.00  0.54           C  
ATOM   1274  CE2 TYR A 194      20.407 -35.080 -57.913  1.00  0.54           C  
ATOM   1275  CZ  TYR A 194      21.277 -36.121 -58.261  1.00  0.54           C  
ATOM   1276  OH  TYR A 194      22.370 -35.888 -59.118  1.00  0.54           O  
ATOM   1277  N   PHE A 195      14.791 -37.486 -55.120  1.00  0.52           N  
ATOM   1278  CA  PHE A 195      13.746 -37.840 -54.177  1.00  0.52           C  
ATOM   1279  C   PHE A 195      12.387 -37.743 -54.867  1.00  0.52           C  
ATOM   1280  O   PHE A 195      11.759 -36.680 -54.826  1.00  0.52           O  
ATOM   1281  CB  PHE A 195      13.738 -36.885 -52.950  1.00  0.52           C  
ATOM   1282  CG  PHE A 195      15.015 -37.024 -52.166  1.00  0.52           C  
ATOM   1283  CD1 PHE A 195      15.161 -38.052 -51.220  1.00  0.52           C  
ATOM   1284  CD2 PHE A 195      16.090 -36.149 -52.391  1.00  0.52           C  
ATOM   1285  CE1 PHE A 195      16.361 -38.203 -50.511  1.00  0.52           C  
ATOM   1286  CE2 PHE A 195      17.292 -36.297 -51.686  1.00  0.52           C  
ATOM   1287  CZ  PHE A 195      17.425 -37.323 -50.743  1.00  0.52           C  
ATOM   1288  N   PRO A 196      11.830 -38.813 -55.461  1.00  0.60           N  
ATOM   1289  CA  PRO A 196      10.634 -38.707 -56.304  1.00  0.60           C  
ATOM   1290  C   PRO A 196       9.401 -38.439 -55.495  1.00  0.60           C  
ATOM   1291  O   PRO A 196       8.373 -38.049 -56.040  1.00  0.60           O  
ATOM   1292  CB  PRO A 196      10.528 -40.072 -56.995  1.00  0.60           C  
ATOM   1293  CG  PRO A 196      11.984 -40.516 -57.091  1.00  0.60           C  
ATOM   1294  CD  PRO A 196      12.575 -40.038 -55.768  1.00  0.60           C  
ATOM   1295  N   GLY A 197       9.498 -38.590 -54.165  1.00  0.58           N  
ATOM   1296  CA  GLY A 197       8.428 -38.225 -53.262  1.00  0.58           C  
ATOM   1297  C   GLY A 197       8.333 -36.735 -53.079  1.00  0.58           C  
ATOM   1298  O   GLY A 197       7.373 -36.271 -52.488  1.00  0.58           O  
ATOM   1299  N   MET A 198       9.276 -35.930 -53.622  1.00  0.54           N  
ATOM   1300  CA  MET A 198       9.207 -34.478 -53.624  1.00  0.54           C  
ATOM   1301  C   MET A 198       8.738 -33.924 -54.970  1.00  0.54           C  
ATOM   1302  O   MET A 198       8.454 -32.733 -55.079  1.00  0.54           O  
ATOM   1303  CB  MET A 198      10.591 -33.873 -53.273  1.00  0.54           C  
ATOM   1304  CG  MET A 198      11.091 -34.181 -51.840  1.00  0.54           C  
ATOM   1305  SD  MET A 198      10.174 -33.360 -50.493  1.00  0.54           S  
ATOM   1306  CE  MET A 198       8.983 -34.651 -50.032  1.00  0.54           C  
ATOM   1307  N   PHE A 199       8.552 -34.789 -55.997  1.00  0.43           N  
ATOM   1308  CA  PHE A 199       7.856 -34.479 -57.248  1.00  0.43           C  
ATOM   1309  C   PHE A 199       6.398 -34.021 -57.009  1.00  0.43           C  
ATOM   1310  O   PHE A 199       5.986 -33.042 -57.627  1.00  0.43           O  
ATOM   1311  CB  PHE A 199       8.010 -35.671 -58.266  1.00  0.43           C  
ATOM   1312  CG  PHE A 199       7.642 -35.325 -59.698  1.00  0.43           C  
ATOM   1313  CD1 PHE A 199       6.300 -35.166 -60.083  1.00  0.43           C  
ATOM   1314  CD2 PHE A 199       8.634 -35.155 -60.681  1.00  0.43           C  
ATOM   1315  CE1 PHE A 199       5.966 -34.764 -61.383  1.00  0.43           C  
ATOM   1316  CE2 PHE A 199       8.313 -34.690 -61.964  1.00  0.43           C  
ATOM   1317  CZ  PHE A 199       6.974 -34.492 -62.314  1.00  0.43           C  
ATOM   1318  N   PRO A 200       5.572 -34.574 -56.120  1.00  0.31           N  
ATOM   1319  CA  PRO A 200       4.241 -34.013 -55.878  1.00  0.31           C  
ATOM   1320  C   PRO A 200       4.206 -32.750 -55.016  1.00  0.31           C  
ATOM   1321  O   PRO A 200       3.193 -32.062 -55.039  1.00  0.31           O  
ATOM   1322  CB  PRO A 200       3.490 -35.144 -55.143  1.00  0.31           C  
ATOM   1323  CG  PRO A 200       4.252 -36.427 -55.483  1.00  0.31           C  
ATOM   1324  CD  PRO A 200       5.688 -35.942 -55.605  1.00  0.31           C  
ATOM   1325  N   PHE A 201       5.229 -32.444 -54.188  1.00  0.32           N  
ATOM   1326  CA  PHE A 201       5.034 -31.485 -53.088  1.00  0.32           C  
ATOM   1327  C   PHE A 201       5.830 -30.257 -53.260  1.00  0.32           C  
ATOM   1328  O   PHE A 201       5.403 -29.143 -52.969  1.00  0.32           O  
ATOM   1329  CB  PHE A 201       5.615 -31.989 -51.746  1.00  0.32           C  
ATOM   1330  CG  PHE A 201       4.712 -33.033 -51.255  1.00  0.32           C  
ATOM   1331  CD1 PHE A 201       3.432 -32.731 -50.778  1.00  0.32           C  
ATOM   1332  CD2 PHE A 201       5.139 -34.350 -51.343  1.00  0.32           C  
ATOM   1333  CE1 PHE A 201       2.582 -33.770 -50.383  1.00  0.32           C  
ATOM   1334  CE2 PHE A 201       4.294 -35.394 -50.978  1.00  0.32           C  
ATOM   1335  CZ  PHE A 201       3.012 -35.103 -50.489  1.00  0.32           C  
ATOM   1336  N   LYS A 202       7.079 -30.471 -53.660  1.00  0.42           N  
ATOM   1337  CA  LYS A 202       7.945 -29.390 -53.951  1.00  0.42           C  
ATOM   1338  C   LYS A 202       7.896 -29.079 -55.492  1.00  0.42           C  
ATOM   1339  O   LYS A 202       7.833 -27.902 -55.849  1.00  0.42           O  
ATOM   1340  CB  LYS A 202       9.342 -29.714 -53.336  1.00  0.42           C  
ATOM   1341  CG  LYS A 202       9.539 -29.781 -51.791  1.00  0.42           C  
ATOM   1342  CD  LYS A 202      11.024 -29.881 -51.336  1.00  0.42           C  
ATOM   1343  CE  LYS A 202      11.204 -29.949 -49.805  1.00  0.42           C  
ATOM   1344  NZ  LYS A 202      12.628 -30.131 -49.407  1.00  0.42           N  
ATOM   1345  N   ASP A 203       7.893 -30.050 -56.474  1.00  0.65           N  
ATOM   1346  CA  ASP A 203       8.307 -29.802 -57.890  1.00  0.65           C  
ATOM   1347  C   ASP A 203       7.457 -28.766 -58.583  1.00  0.65           C  
ATOM   1348  O   ASP A 203       7.936 -27.842 -59.246  1.00  0.65           O  
ATOM   1349  CB  ASP A 203       8.406 -31.097 -58.816  1.00  0.65           C  
ATOM   1350  CG  ASP A 203       8.446 -30.958 -60.361  1.00  0.65           C  
ATOM   1351  OD1 ASP A 203       7.394 -31.206 -61.004  1.00  0.65           O  
ATOM   1352  OD2 ASP A 203       9.525 -30.667 -60.943  1.00  0.65           O  
ATOM   1353  N   LYS A 204       6.153 -28.902 -58.374  1.00  0.66           N  
ATOM   1354  CA  LYS A 204       5.201 -27.889 -58.653  1.00  0.66           C  
ATOM   1355  C   LYS A 204       4.822 -27.246 -57.354  1.00  0.66           C  
ATOM   1356  O   LYS A 204       4.597 -27.921 -56.355  1.00  0.66           O  
ATOM   1357  CB  LYS A 204       3.970 -28.534 -59.272  1.00  0.66           C  
ATOM   1358  CG  LYS A 204       4.335 -29.167 -60.610  1.00  0.66           C  
ATOM   1359  CD  LYS A 204       3.080 -29.784 -61.197  1.00  0.66           C  
ATOM   1360  CE  LYS A 204       3.306 -30.415 -62.555  1.00  0.66           C  
ATOM   1361  NZ  LYS A 204       2.018 -30.984 -62.986  1.00  0.66           N  
ATOM   1362  N   PHE A 205       4.716 -25.916 -57.334  1.00  0.68           N  
ATOM   1363  CA  PHE A 205       4.213 -25.245 -56.168  1.00  0.68           C  
ATOM   1364  C   PHE A 205       3.249 -24.200 -56.600  1.00  0.68           C  
ATOM   1365  O   PHE A 205       3.473 -23.461 -57.553  1.00  0.68           O  
ATOM   1366  CB  PHE A 205       5.362 -24.566 -55.388  1.00  0.68           C  
ATOM   1367  CG  PHE A 205       4.942 -23.571 -54.324  1.00  0.68           C  
ATOM   1368  CD1 PHE A 205       4.520 -24.031 -53.073  1.00  0.68           C  
ATOM   1369  CD2 PHE A 205       4.873 -22.188 -54.603  1.00  0.68           C  
ATOM   1370  CE1 PHE A 205       3.979 -23.146 -52.135  1.00  0.68           C  
ATOM   1371  CE2 PHE A 205       4.331 -21.298 -53.669  1.00  0.68           C  
ATOM   1372  CZ  PHE A 205       3.855 -21.790 -52.449  1.00  0.68           C  
ATOM   1373  N   GLY A 206       2.166 -24.114 -55.831  1.00  0.77           N  
ATOM   1374  CA  GLY A 206       1.241 -23.022 -55.814  1.00  0.77           C  
ATOM   1375  C   GLY A 206       0.714 -23.080 -54.427  1.00  0.77           C  
ATOM   1376  O   GLY A 206       0.760 -24.117 -53.770  1.00  0.77           O  
ATOM   1377  N   LEU A 207       0.175 -21.974 -53.935  1.00  0.79           N  
ATOM   1378  CA  LEU A 207      -0.486 -21.905 -52.649  1.00  0.79           C  
ATOM   1379  C   LEU A 207      -1.743 -22.754 -52.570  1.00  0.79           C  
ATOM   1380  O   LEU A 207      -2.052 -23.355 -51.539  1.00  0.79           O  
ATOM   1381  CB  LEU A 207      -0.863 -20.444 -52.447  1.00  0.79           C  
ATOM   1382  CG  LEU A 207       0.359 -19.543 -52.260  1.00  0.79           C  
ATOM   1383  CD1 LEU A 207      -0.080 -18.170 -52.741  1.00  0.79           C  
ATOM   1384  CD2 LEU A 207       0.861 -19.564 -50.814  1.00  0.79           C  
ATOM   1385  N   PHE A 208      -2.473 -22.808 -53.701  1.00  0.73           N  
ATOM   1386  CA  PHE A 208      -3.673 -23.583 -53.909  1.00  0.73           C  
ATOM   1387  C   PHE A 208      -3.437 -24.624 -55.008  1.00  0.73           C  
ATOM   1388  O   PHE A 208      -4.360 -25.034 -55.716  1.00  0.73           O  
ATOM   1389  CB  PHE A 208      -4.900 -22.687 -54.265  1.00  0.73           C  
ATOM   1390  CG  PHE A 208      -5.406 -21.924 -53.064  1.00  0.73           C  
ATOM   1391  CD1 PHE A 208      -4.717 -20.809 -52.552  1.00  0.73           C  
ATOM   1392  CD2 PHE A 208      -6.594 -22.328 -52.429  1.00  0.73           C  
ATOM   1393  CE1 PHE A 208      -5.179 -20.140 -51.411  1.00  0.73           C  
ATOM   1394  CE2 PHE A 208      -7.072 -21.651 -51.300  1.00  0.73           C  
ATOM   1395  CZ  PHE A 208      -6.361 -20.560 -50.788  1.00  0.73           C  
ATOM   1396  N   ALA A 209      -2.178 -25.095 -55.193  1.00  0.73           N  
ATOM   1397  CA  ALA A 209      -1.870 -26.156 -56.140  1.00  0.73           C  
ATOM   1398  C   ALA A 209      -2.616 -27.457 -55.852  1.00  0.73           C  
ATOM   1399  O   ALA A 209      -2.698 -27.896 -54.708  1.00  0.73           O  
ATOM   1400  CB  ALA A 209      -0.362 -26.464 -56.172  1.00  0.73           C  
ATOM   1401  N   GLU A 210      -3.215 -28.066 -56.898  1.00  0.61           N  
ATOM   1402  CA  GLU A 210      -4.031 -29.271 -56.798  1.00  0.61           C  
ATOM   1403  C   GLU A 210      -5.278 -29.162 -55.896  1.00  0.61           C  
ATOM   1404  O   GLU A 210      -5.821 -30.163 -55.428  1.00  0.61           O  
ATOM   1405  CB  GLU A 210      -3.162 -30.537 -56.546  1.00  0.61           C  
ATOM   1406  CG  GLU A 210      -2.345 -30.937 -57.808  1.00  0.61           C  
ATOM   1407  CD  GLU A 210      -1.480 -32.194 -57.675  1.00  0.61           C  
ATOM   1408  OE1 GLU A 210      -1.594 -32.921 -56.660  1.00  0.61           O  
ATOM   1409  OE2 GLU A 210      -0.710 -32.434 -58.648  1.00  0.61           O  
ATOM   1410  N   LEU A 211      -5.821 -27.933 -55.686  1.00  0.65           N  
ATOM   1411  CA  LEU A 211      -7.031 -27.726 -54.891  1.00  0.65           C  
ATOM   1412  C   LEU A 211      -8.226 -27.238 -55.684  1.00  0.65           C  
ATOM   1413  O   LEU A 211      -9.330 -27.096 -55.164  1.00  0.65           O  
ATOM   1414  CB  LEU A 211      -6.781 -26.691 -53.782  1.00  0.65           C  
ATOM   1415  CG  LEU A 211      -5.732 -27.125 -52.742  1.00  0.65           C  
ATOM   1416  CD1 LEU A 211      -5.556 -26.016 -51.702  1.00  0.65           C  
ATOM   1417  CD2 LEU A 211      -6.093 -28.434 -52.021  1.00  0.65           C  
ATOM   1418  N   ASN A 212      -8.062 -26.992 -56.991  1.00  0.64           N  
ATOM   1419  CA  ASN A 212      -9.179 -26.800 -57.886  1.00  0.64           C  
ATOM   1420  C   ASN A 212      -9.719 -28.188 -58.247  1.00  0.64           C  
ATOM   1421  O   ASN A 212      -8.973 -28.945 -58.863  1.00  0.64           O  
ATOM   1422  CB  ASN A 212      -8.665 -26.051 -59.153  1.00  0.64           C  
ATOM   1423  CG  ASN A 212      -9.837 -25.541 -59.971  1.00  0.64           C  
ATOM   1424  OD1 ASN A 212     -10.783 -25.007 -59.395  1.00  0.64           O  
ATOM   1425  ND2 ASN A 212      -9.822 -25.687 -61.311  1.00  0.64           N  
ATOM   1426  N   ASN A 213     -10.971 -28.538 -57.845  1.00  0.60           N  
ATOM   1427  CA  ASN A 213     -11.701 -29.775 -58.158  1.00  0.60           C  
ATOM   1428  C   ASN A 213     -11.736 -30.721 -56.964  1.00  0.60           C  
ATOM   1429  O   ASN A 213     -12.630 -31.552 -56.857  1.00  0.60           O  
ATOM   1430  CB  ASN A 213     -11.228 -30.496 -59.475  1.00  0.60           C  
ATOM   1431  CG  ASN A 213     -12.160 -31.556 -60.065  1.00  0.60           C  
ATOM   1432  OD1 ASN A 213     -13.369 -31.390 -60.202  1.00  0.60           O  
ATOM   1433  ND2 ASN A 213     -11.540 -32.669 -60.534  1.00  0.60           N  
ATOM   1434  N   SER A 214     -10.782 -30.616 -56.018  1.00  0.68           N  
ATOM   1435  CA  SER A 214     -10.620 -31.567 -54.925  1.00  0.68           C  
ATOM   1436  C   SER A 214     -11.333 -31.161 -53.648  1.00  0.68           C  
ATOM   1437  O   SER A 214     -11.990 -30.122 -53.561  1.00  0.68           O  
ATOM   1438  CB  SER A 214      -9.127 -31.881 -54.641  1.00  0.68           C  
ATOM   1439  OG  SER A 214      -8.433 -30.720 -54.196  1.00  0.68           O  
ATOM   1440  N   ASP A 215     -11.276 -32.045 -52.635  1.00  0.71           N  
ATOM   1441  CA  ASP A 215     -11.902 -31.862 -51.354  1.00  0.71           C  
ATOM   1442  C   ASP A 215     -10.829 -31.716 -50.285  1.00  0.71           C  
ATOM   1443  O   ASP A 215      -9.624 -31.754 -50.542  1.00  0.71           O  
ATOM   1444  CB  ASP A 215     -12.884 -33.031 -51.057  1.00  0.71           C  
ATOM   1445  CG  ASP A 215     -12.189 -34.378 -51.080  1.00  0.71           C  
ATOM   1446  OD1 ASP A 215     -12.457 -35.182 -52.001  1.00  0.71           O  
ATOM   1447  OD2 ASP A 215     -11.373 -34.621 -50.157  1.00  0.71           O  
ATOM   1448  N   SER A 216     -11.257 -31.504 -49.034  1.00  0.72           N  
ATOM   1449  CA  SER A 216     -10.376 -31.402 -47.891  1.00  0.72           C  
ATOM   1450  C   SER A 216     -10.351 -32.680 -47.057  1.00  0.72           C  
ATOM   1451  O   SER A 216     -10.062 -32.634 -45.861  1.00  0.72           O  
ATOM   1452  CB  SER A 216     -10.744 -30.171 -47.020  1.00  0.72           C  
ATOM   1453  OG  SER A 216     -12.121 -30.201 -46.637  1.00  0.72           O  
ATOM   1454  N   GLY A 217     -10.612 -33.866 -47.654  1.00  0.70           N  
ATOM   1455  CA  GLY A 217     -10.623 -35.154 -46.966  1.00  0.70           C  
ATOM   1456  C   GLY A 217     -12.006 -35.672 -46.660  1.00  0.70           C  
ATOM   1457  O   GLY A 217     -13.029 -35.071 -46.977  1.00  0.70           O  
ATOM   1458  N   LEU A 218     -12.074 -36.855 -46.019  1.00  0.74           N  
ATOM   1459  CA  LEU A 218     -13.333 -37.510 -45.709  1.00  0.74           C  
ATOM   1460  C   LEU A 218     -13.895 -37.062 -44.368  1.00  0.74           C  
ATOM   1461  O   LEU A 218     -13.187 -37.016 -43.357  1.00  0.74           O  
ATOM   1462  CB  LEU A 218     -13.157 -39.050 -45.708  1.00  0.74           C  
ATOM   1463  CG  LEU A 218     -14.442 -39.884 -45.494  1.00  0.74           C  
ATOM   1464  CD1 LEU A 218     -15.439 -39.731 -46.646  1.00  0.74           C  
ATOM   1465  CD2 LEU A 218     -14.085 -41.366 -45.331  1.00  0.74           C  
ATOM   1466  N   PHE A 219     -15.205 -36.742 -44.335  1.00  0.77           N  
ATOM   1467  CA  PHE A 219     -15.904 -36.235 -43.176  1.00  0.77           C  
ATOM   1468  C   PHE A 219     -17.063 -37.147 -42.851  1.00  0.77           C  
ATOM   1469  O   PHE A 219     -17.764 -37.642 -43.734  1.00  0.77           O  
ATOM   1470  CB  PHE A 219     -16.507 -34.831 -43.433  1.00  0.77           C  
ATOM   1471  CG  PHE A 219     -15.417 -33.808 -43.498  1.00  0.77           C  
ATOM   1472  CD1 PHE A 219     -15.006 -33.123 -42.342  1.00  0.77           C  
ATOM   1473  CD2 PHE A 219     -14.789 -33.527 -44.720  1.00  0.77           C  
ATOM   1474  CE1 PHE A 219     -14.016 -32.134 -42.418  1.00  0.77           C  
ATOM   1475  CE2 PHE A 219     -13.778 -32.564 -44.795  1.00  0.77           C  
ATOM   1476  CZ  PHE A 219     -13.407 -31.850 -43.649  1.00  0.77           C  
ATOM   1477  N   THR A 220     -17.311 -37.359 -41.547  1.00  0.75           N  
ATOM   1478  CA  THR A 220     -18.539 -37.986 -41.085  1.00  0.75           C  
ATOM   1479  C   THR A 220     -19.186 -37.027 -40.126  1.00  0.75           C  
ATOM   1480  O   THR A 220     -18.597 -36.593 -39.136  1.00  0.75           O  
ATOM   1481  CB  THR A 220     -18.375 -39.341 -40.421  1.00  0.75           C  
ATOM   1482  OG1 THR A 220     -17.838 -40.272 -41.349  1.00  0.75           O  
ATOM   1483  CG2 THR A 220     -19.729 -39.919 -39.982  1.00  0.75           C  
ATOM   1484  N   VAL A 221     -20.428 -36.660 -40.456  1.00  0.77           N  
ATOM   1485  CA  VAL A 221     -21.217 -35.637 -39.823  1.00  0.77           C  
ATOM   1486  C   VAL A 221     -22.315 -36.291 -39.017  1.00  0.77           C  
ATOM   1487  O   VAL A 221     -22.934 -37.274 -39.430  1.00  0.77           O  
ATOM   1488  CB  VAL A 221     -21.784 -34.702 -40.891  1.00  0.77           C  
ATOM   1489  CG1 VAL A 221     -23.067 -33.989 -40.459  1.00  0.77           C  
ATOM   1490  CG2 VAL A 221     -20.716 -33.631 -41.155  1.00  0.77           C  
ATOM   1491  N   PHE A 222     -22.588 -35.742 -37.827  1.00  0.71           N  
ATOM   1492  CA  PHE A 222     -23.796 -35.983 -37.081  1.00  0.71           C  
ATOM   1493  C   PHE A 222     -25.006 -35.288 -37.734  1.00  0.71           C  
ATOM   1494  O   PHE A 222     -25.005 -34.081 -37.991  1.00  0.71           O  
ATOM   1495  CB  PHE A 222     -23.576 -35.444 -35.653  1.00  0.71           C  
ATOM   1496  CG  PHE A 222     -24.408 -36.150 -34.644  1.00  0.71           C  
ATOM   1497  CD1 PHE A 222     -25.727 -35.743 -34.463  1.00  0.71           C  
ATOM   1498  CD2 PHE A 222     -23.870 -37.135 -33.804  1.00  0.71           C  
ATOM   1499  CE1 PHE A 222     -26.489 -36.253 -33.413  1.00  0.71           C  
ATOM   1500  CE2 PHE A 222     -24.622 -37.656 -32.748  1.00  0.71           C  
ATOM   1501  CZ  PHE A 222     -25.926 -37.195 -32.539  1.00  0.71           C  
ATOM   1502  N   THR A 223     -26.103 -36.015 -38.033  1.00  0.72           N  
ATOM   1503  CA  THR A 223     -27.336 -35.376 -38.497  1.00  0.72           C  
ATOM   1504  C   THR A 223     -28.237 -35.106 -37.309  1.00  0.72           C  
ATOM   1505  O   THR A 223     -28.162 -35.752 -36.271  1.00  0.72           O  
ATOM   1506  CB  THR A 223     -28.074 -36.134 -39.607  1.00  0.72           C  
ATOM   1507  OG1 THR A 223     -29.263 -35.492 -40.047  1.00  0.72           O  
ATOM   1508  CG2 THR A 223     -28.516 -37.531 -39.192  1.00  0.72           C  
ATOM   1509  N   GLY A 224     -29.147 -34.122 -37.425  1.00  0.67           N  
ATOM   1510  CA  GLY A 224     -30.002 -33.651 -36.338  1.00  0.67           C  
ATOM   1511  C   GLY A 224     -31.126 -34.522 -35.907  1.00  0.67           C  
ATOM   1512  O   GLY A 224     -32.124 -34.042 -35.380  1.00  0.67           O  
ATOM   1513  N   VAL A 225     -31.006 -35.830 -36.135  1.00  0.67           N  
ATOM   1514  CA  VAL A 225     -32.006 -36.793 -35.753  1.00  0.67           C  
ATOM   1515  C   VAL A 225     -32.017 -36.991 -34.245  1.00  0.67           C  
ATOM   1516  O   VAL A 225     -33.056 -36.873 -33.598  1.00  0.67           O  
ATOM   1517  CB  VAL A 225     -31.777 -38.077 -36.533  1.00  0.67           C  
ATOM   1518  CG1 VAL A 225     -32.777 -39.152 -36.084  1.00  0.67           C  
ATOM   1519  CG2 VAL A 225     -31.978 -37.765 -38.032  1.00  0.67           C  
ATOM   1520  N   GLN A 226     -30.838 -37.206 -33.631  1.00  0.62           N  
ATOM   1521  CA  GLN A 226     -30.714 -37.391 -32.196  1.00  0.62           C  
ATOM   1522  C   GLN A 226     -30.947 -36.124 -31.378  1.00  0.62           C  
ATOM   1523  O   GLN A 226     -31.423 -36.158 -30.243  1.00  0.62           O  
ATOM   1524  CB  GLN A 226     -29.302 -37.929 -31.897  1.00  0.62           C  
ATOM   1525  CG  GLN A 226     -28.989 -38.322 -30.433  1.00  0.62           C  
ATOM   1526  CD  GLN A 226     -29.782 -39.544 -29.977  1.00  0.62           C  
ATOM   1527  OE1 GLN A 226     -29.763 -40.606 -30.586  1.00  0.62           O  
ATOM   1528  NE2 GLN A 226     -30.464 -39.443 -28.815  1.00  0.62           N  
ATOM   1529  N   ASN A 227     -30.569 -34.956 -31.929  1.00  0.61           N  
ATOM   1530  CA  ASN A 227     -30.812 -33.676 -31.308  1.00  0.61           C  
ATOM   1531  C   ASN A 227     -30.575 -32.642 -32.396  1.00  0.61           C  
ATOM   1532  O   ASN A 227     -29.635 -32.779 -33.177  1.00  0.61           O  
ATOM   1533  CB  ASN A 227     -29.833 -33.436 -30.111  1.00  0.61           C  
ATOM   1534  CG  ASN A 227     -30.284 -32.276 -29.226  1.00  0.61           C  
ATOM   1535  OD1 ASN A 227     -30.627 -31.192 -29.696  1.00  0.61           O  
ATOM   1536  ND2 ASN A 227     -30.282 -32.479 -27.889  1.00  0.61           N  
ATOM   1537  N   ILE A 228     -31.361 -31.546 -32.444  1.00  0.63           N  
ATOM   1538  CA  ILE A 228     -31.125 -30.435 -33.354  1.00  0.63           C  
ATOM   1539  C   ILE A 228     -29.796 -29.742 -33.112  1.00  0.63           C  
ATOM   1540  O   ILE A 228     -29.145 -29.304 -34.050  1.00  0.63           O  
ATOM   1541  CB  ILE A 228     -32.248 -29.402 -33.390  1.00  0.63           C  
ATOM   1542  CG1 ILE A 228     -32.450 -28.682 -32.034  1.00  0.63           C  
ATOM   1543  CG2 ILE A 228     -33.513 -30.111 -33.924  1.00  0.63           C  
ATOM   1544  CD1 ILE A 228     -33.440 -27.515 -32.101  1.00  0.63           C  
ATOM   1545  N   SER A 229     -29.309 -29.678 -31.851  1.00  0.70           N  
ATOM   1546  CA  SER A 229     -28.064 -29.007 -31.480  1.00  0.70           C  
ATOM   1547  C   SER A 229     -26.841 -29.652 -32.081  1.00  0.70           C  
ATOM   1548  O   SER A 229     -25.780 -29.046 -32.194  1.00  0.70           O  
ATOM   1549  CB  SER A 229     -27.842 -28.967 -29.939  1.00  0.70           C  
ATOM   1550  OG  SER A 229     -27.645 -30.267 -29.362  1.00  0.70           O  
ATOM   1551  N   ARG A 230     -26.984 -30.915 -32.495  1.00  0.65           N  
ATOM   1552  CA  ARG A 230     -25.936 -31.676 -33.101  1.00  0.65           C  
ATOM   1553  C   ARG A 230     -26.108 -31.719 -34.627  1.00  0.65           C  
ATOM   1554  O   ARG A 230     -25.426 -32.483 -35.301  1.00  0.65           O  
ATOM   1555  CB  ARG A 230     -25.927 -33.076 -32.436  1.00  0.65           C  
ATOM   1556  CG  ARG A 230     -25.509 -33.046 -30.942  1.00  0.65           C  
ATOM   1557  CD  ARG A 230     -25.479 -34.425 -30.266  1.00  0.65           C  
ATOM   1558  NE  ARG A 230     -25.005 -34.215 -28.848  1.00  0.65           N  
ATOM   1559  CZ  ARG A 230     -24.823 -35.188 -27.942  1.00  0.65           C  
ATOM   1560  NH1 ARG A 230     -24.363 -34.883 -26.728  1.00  0.65           N  
ATOM   1561  NH2 ARG A 230     -25.067 -36.463 -28.222  1.00  0.65           N  
ATOM   1562  N   ILE A 231     -26.989 -30.880 -35.242  1.00  0.72           N  
ATOM   1563  CA  ILE A 231     -27.073 -30.687 -36.699  1.00  0.72           C  
ATOM   1564  C   ILE A 231     -25.782 -30.251 -37.362  1.00  0.72           C  
ATOM   1565  O   ILE A 231     -25.226 -29.185 -37.100  1.00  0.72           O  
ATOM   1566  CB  ILE A 231     -28.193 -29.736 -37.156  1.00  0.72           C  
ATOM   1567  CG1 ILE A 231     -29.508 -30.491 -36.999  1.00  0.72           C  
ATOM   1568  CG2 ILE A 231     -28.080 -29.275 -38.637  1.00  0.72           C  
ATOM   1569  CD1 ILE A 231     -30.768 -29.649 -36.895  1.00  0.72           C  
ATOM   1570  N   HIS A 232     -25.290 -31.110 -38.275  1.00  0.76           N  
ATOM   1571  CA  HIS A 232     -24.110 -30.908 -39.097  1.00  0.76           C  
ATOM   1572  C   HIS A 232     -22.829 -30.821 -38.265  1.00  0.76           C  
ATOM   1573  O   HIS A 232     -21.808 -30.306 -38.718  1.00  0.76           O  
ATOM   1574  CB  HIS A 232     -24.265 -29.813 -40.207  1.00  0.76           C  
ATOM   1575  CG  HIS A 232     -23.158 -29.750 -41.245  1.00  0.76           C  
ATOM   1576  ND1 HIS A 232     -22.855 -30.854 -42.023  1.00  0.76           N  
ATOM   1577  CD2 HIS A 232     -22.281 -28.746 -41.515  1.00  0.76           C  
ATOM   1578  CE1 HIS A 232     -21.791 -30.508 -42.724  1.00  0.76           C  
ATOM   1579  NE2 HIS A 232     -21.403 -29.241 -42.457  1.00  0.76           N  
ATOM   1580  N   LEU A 233     -22.848 -31.352 -37.014  1.00  0.77           N  
ATOM   1581  CA  LEU A 233     -21.684 -31.463 -36.144  1.00  0.77           C  
ATOM   1582  C   LEU A 233     -20.661 -32.440 -36.730  1.00  0.77           C  
ATOM   1583  O   LEU A 233     -21.007 -33.525 -37.192  1.00  0.77           O  
ATOM   1584  CB  LEU A 233     -22.120 -31.844 -34.692  1.00  0.77           C  
ATOM   1585  CG  LEU A 233     -21.045 -31.776 -33.579  1.00  0.77           C  
ATOM   1586  CD1 LEU A 233     -20.544 -30.349 -33.325  1.00  0.77           C  
ATOM   1587  CD2 LEU A 233     -21.565 -32.368 -32.257  1.00  0.77           C  
ATOM   1588  N   VAL A 234     -19.367 -32.070 -36.777  1.00  0.78           N  
ATOM   1589  CA  VAL A 234     -18.323 -32.951 -37.281  1.00  0.78           C  
ATOM   1590  C   VAL A 234     -17.835 -33.872 -36.178  1.00  0.78           C  
ATOM   1591  O   VAL A 234     -17.278 -33.401 -35.188  1.00  0.78           O  
ATOM   1592  CB  VAL A 234     -17.110 -32.176 -37.802  1.00  0.78           C  
ATOM   1593  CG1 VAL A 234     -15.985 -33.144 -38.236  1.00  0.78           C  
ATOM   1594  CG2 VAL A 234     -17.526 -31.289 -38.991  1.00  0.78           C  
ATOM   1595  N   ASP A 235     -17.973 -35.205 -36.341  1.00  0.70           N  
ATOM   1596  CA  ASP A 235     -17.483 -36.153 -35.357  1.00  0.70           C  
ATOM   1597  C   ASP A 235     -16.236 -36.883 -35.831  1.00  0.70           C  
ATOM   1598  O   ASP A 235     -15.547 -37.563 -35.068  1.00  0.70           O  
ATOM   1599  CB  ASP A 235     -18.525 -37.270 -35.167  1.00  0.70           C  
ATOM   1600  CG  ASP A 235     -19.827 -36.775 -34.578  1.00  0.70           C  
ATOM   1601  OD1 ASP A 235     -19.828 -36.009 -33.585  1.00  0.70           O  
ATOM   1602  OD2 ASP A 235     -20.861 -37.241 -35.123  1.00  0.70           O  
ATOM   1603  N   LYS A 236     -15.906 -36.802 -37.131  1.00  0.70           N  
ATOM   1604  CA  LYS A 236     -14.713 -37.454 -37.610  1.00  0.70           C  
ATOM   1605  C   LYS A 236     -14.180 -36.741 -38.832  1.00  0.70           C  
ATOM   1606  O   LYS A 236     -14.942 -36.372 -39.727  1.00  0.70           O  
ATOM   1607  CB  LYS A 236     -15.016 -38.945 -37.923  1.00  0.70           C  
ATOM   1608  CG  LYS A 236     -13.784 -39.793 -38.253  1.00  0.70           C  
ATOM   1609  CD  LYS A 236     -14.127 -41.256 -38.566  1.00  0.70           C  
ATOM   1610  CE  LYS A 236     -14.475 -42.083 -37.324  1.00  0.70           C  
ATOM   1611  NZ  LYS A 236     -14.541 -43.513 -37.694  1.00  0.70           N  
ATOM   1612  N   TRP A 237     -12.848 -36.563 -38.910  1.00  0.70           N  
ATOM   1613  CA  TRP A 237     -12.183 -36.071 -40.096  1.00  0.70           C  
ATOM   1614  C   TRP A 237     -11.007 -36.995 -40.403  1.00  0.70           C  
ATOM   1615  O   TRP A 237     -10.186 -37.273 -39.533  1.00  0.70           O  
ATOM   1616  CB  TRP A 237     -11.691 -34.617 -39.893  1.00  0.70           C  
ATOM   1617  CG  TRP A 237     -10.997 -34.023 -41.105  1.00  0.70           C  
ATOM   1618  CD1 TRP A 237     -11.401 -34.066 -42.410  1.00  0.70           C  
ATOM   1619  CD2 TRP A 237      -9.716 -33.366 -41.100  1.00  0.70           C  
ATOM   1620  NE1 TRP A 237     -10.493 -33.412 -43.208  1.00  0.70           N  
ATOM   1621  CE2 TRP A 237      -9.452 -32.980 -42.431  1.00  0.70           C  
ATOM   1622  CE3 TRP A 237      -8.811 -33.087 -40.079  1.00  0.70           C  
ATOM   1623  CZ2 TRP A 237      -8.293 -32.297 -42.764  1.00  0.70           C  
ATOM   1624  CZ3 TRP A 237      -7.622 -32.424 -40.424  1.00  0.70           C  
ATOM   1625  CH2 TRP A 237      -7.368 -32.027 -41.745  1.00  0.70           C  
ATOM   1626  N   ASN A 238     -10.914 -37.541 -41.638  1.00  0.72           N  
ATOM   1627  CA  ASN A 238      -9.854 -38.458 -42.069  1.00  0.72           C  
ATOM   1628  C   ASN A 238      -9.602 -39.663 -41.169  1.00  0.72           C  
ATOM   1629  O   ASN A 238      -8.464 -40.045 -40.911  1.00  0.72           O  
ATOM   1630  CB  ASN A 238      -8.502 -37.742 -42.319  1.00  0.72           C  
ATOM   1631  CG  ASN A 238      -8.660 -36.814 -43.509  1.00  0.72           C  
ATOM   1632  OD1 ASN A 238      -9.381 -37.115 -44.464  1.00  0.72           O  
ATOM   1633  ND2 ASN A 238      -7.955 -35.664 -43.478  1.00  0.72           N  
ATOM   1634  N   GLY A 239     -10.665 -40.316 -40.665  1.00  0.73           N  
ATOM   1635  CA  GLY A 239     -10.513 -41.467 -39.777  1.00  0.73           C  
ATOM   1636  C   GLY A 239     -10.489 -41.107 -38.315  1.00  0.73           C  
ATOM   1637  O   GLY A 239     -10.963 -41.883 -37.486  1.00  0.73           O  
ATOM   1638  N   LEU A 240      -9.988 -39.908 -37.975  1.00  0.69           N  
ATOM   1639  CA  LEU A 240      -9.694 -39.475 -36.624  1.00  0.69           C  
ATOM   1640  C   LEU A 240     -10.806 -38.612 -36.036  1.00  0.69           C  
ATOM   1641  O   LEU A 240     -11.441 -37.811 -36.721  1.00  0.69           O  
ATOM   1642  CB  LEU A 240      -8.372 -38.664 -36.607  1.00  0.69           C  
ATOM   1643  CG  LEU A 240      -7.126 -39.432 -37.103  1.00  0.69           C  
ATOM   1644  CD1 LEU A 240      -5.915 -38.492 -37.190  1.00  0.69           C  
ATOM   1645  CD2 LEU A 240      -6.786 -40.634 -36.209  1.00  0.69           C  
ATOM   1646  N   SER A 241     -11.091 -38.755 -34.723  1.00  0.64           N  
ATOM   1647  CA  SER A 241     -12.096 -37.945 -34.034  1.00  0.64           C  
ATOM   1648  C   SER A 241     -11.511 -36.658 -33.472  1.00  0.64           C  
ATOM   1649  O   SER A 241     -12.228 -35.758 -33.044  1.00  0.64           O  
ATOM   1650  CB  SER A 241     -12.758 -38.728 -32.864  1.00  0.64           C  
ATOM   1651  OG  SER A 241     -11.798 -39.199 -31.911  1.00  0.64           O  
ATOM   1652  N   LYS A 242     -10.174 -36.523 -33.490  1.00  0.62           N  
ATOM   1653  CA  LYS A 242      -9.470 -35.361 -33.006  1.00  0.62           C  
ATOM   1654  C   LYS A 242      -8.250 -35.160 -33.888  1.00  0.62           C  
ATOM   1655  O   LYS A 242      -7.861 -36.059 -34.627  1.00  0.62           O  
ATOM   1656  CB  LYS A 242      -9.064 -35.514 -31.514  1.00  0.62           C  
ATOM   1657  CG  LYS A 242      -8.083 -36.665 -31.220  1.00  0.62           C  
ATOM   1658  CD  LYS A 242      -7.758 -36.766 -29.717  1.00  0.62           C  
ATOM   1659  CE  LYS A 242      -6.707 -37.832 -29.379  1.00  0.62           C  
ATOM   1660  NZ  LYS A 242      -6.425 -37.854 -27.920  1.00  0.62           N  
ATOM   1661  N   VAL A 243      -7.628 -33.970 -33.840  1.00  0.70           N  
ATOM   1662  CA  VAL A 243      -6.361 -33.641 -34.486  1.00  0.70           C  
ATOM   1663  C   VAL A 243      -5.199 -34.269 -33.698  1.00  0.70           C  
ATOM   1664  O   VAL A 243      -5.361 -34.601 -32.523  1.00  0.70           O  
ATOM   1665  CB  VAL A 243      -6.248 -32.111 -34.585  1.00  0.70           C  
ATOM   1666  CG1 VAL A 243      -4.955 -31.619 -35.262  1.00  0.70           C  
ATOM   1667  CG2 VAL A 243      -7.460 -31.565 -35.367  1.00  0.70           C  
ATOM   1668  N   ASP A 244      -4.010 -34.501 -34.303  1.00  0.64           N  
ATOM   1669  CA  ASP A 244      -2.841 -34.968 -33.569  1.00  0.64           C  
ATOM   1670  C   ASP A 244      -1.615 -34.020 -33.612  1.00  0.64           C  
ATOM   1671  O   ASP A 244      -0.605 -34.270 -32.957  1.00  0.64           O  
ATOM   1672  CB  ASP A 244      -2.522 -36.409 -34.055  1.00  0.64           C  
ATOM   1673  CG  ASP A 244      -2.323 -36.443 -35.561  1.00  0.64           C  
ATOM   1674  OD1 ASP A 244      -3.205 -37.003 -36.256  1.00  0.64           O  
ATOM   1675  OD2 ASP A 244      -1.320 -35.861 -36.033  1.00  0.64           O  
ATOM   1676  N   PHE A 245      -1.689 -32.864 -34.317  1.00  0.60           N  
ATOM   1677  CA  PHE A 245      -0.538 -31.995 -34.560  1.00  0.60           C  
ATOM   1678  C   PHE A 245      -0.406 -30.805 -33.601  1.00  0.60           C  
ATOM   1679  O   PHE A 245       0.491 -29.975 -33.778  1.00  0.60           O  
ATOM   1680  CB  PHE A 245      -0.583 -31.421 -36.010  1.00  0.60           C  
ATOM   1681  CG  PHE A 245      -0.195 -32.469 -37.017  1.00  0.60           C  
ATOM   1682  CD1 PHE A 245       1.141 -32.901 -37.080  1.00  0.60           C  
ATOM   1683  CD2 PHE A 245      -1.136 -33.045 -37.888  1.00  0.60           C  
ATOM   1684  CE1 PHE A 245       1.532 -33.896 -37.983  1.00  0.60           C  
ATOM   1685  CE2 PHE A 245      -0.750 -34.051 -38.786  1.00  0.60           C  
ATOM   1686  CZ  PHE A 245       0.584 -34.474 -38.835  1.00  0.60           C  
ATOM   1687  N   TRP A 246      -1.267 -30.682 -32.566  1.00  0.61           N  
ATOM   1688  CA  TRP A 246      -1.155 -29.654 -31.531  1.00  0.61           C  
ATOM   1689  C   TRP A 246      -0.783 -30.244 -30.183  1.00  0.61           C  
ATOM   1690  O   TRP A 246      -0.863 -31.447 -29.951  1.00  0.61           O  
ATOM   1691  CB  TRP A 246      -2.443 -28.806 -31.347  1.00  0.61           C  
ATOM   1692  CG  TRP A 246      -2.916 -28.132 -32.614  1.00  0.61           C  
ATOM   1693  CD1 TRP A 246      -4.075 -28.329 -33.313  1.00  0.61           C  
ATOM   1694  CD2 TRP A 246      -2.140 -27.186 -33.370  1.00  0.61           C  
ATOM   1695  NE1 TRP A 246      -4.067 -27.574 -34.465  1.00  0.61           N  
ATOM   1696  CE2 TRP A 246      -2.892 -26.873 -34.519  1.00  0.61           C  
ATOM   1697  CE3 TRP A 246      -0.882 -26.622 -33.158  1.00  0.61           C  
ATOM   1698  CZ2 TRP A 246      -2.400 -26.007 -35.479  1.00  0.61           C  
ATOM   1699  CZ3 TRP A 246      -0.396 -25.727 -34.123  1.00  0.61           C  
ATOM   1700  CH2 TRP A 246      -1.147 -25.418 -35.266  1.00  0.61           C  
ATOM   1701  N   HIS A 247      -0.334 -29.401 -29.233  1.00  0.60           N  
ATOM   1702  CA  HIS A 247       0.308 -29.883 -28.019  1.00  0.60           C  
ATOM   1703  C   HIS A 247      -0.595 -30.206 -26.831  1.00  0.60           C  
ATOM   1704  O   HIS A 247      -0.169 -30.903 -25.915  1.00  0.60           O  
ATOM   1705  CB  HIS A 247       1.298 -28.817 -27.515  1.00  0.60           C  
ATOM   1706  CG  HIS A 247       2.476 -28.655 -28.413  1.00  0.60           C  
ATOM   1707  ND1 HIS A 247       3.426 -29.651 -28.395  1.00  0.60           N  
ATOM   1708  CD2 HIS A 247       2.835 -27.673 -29.281  1.00  0.60           C  
ATOM   1709  CE1 HIS A 247       4.347 -29.267 -29.248  1.00  0.60           C  
ATOM   1710  NE2 HIS A 247       4.043 -28.074 -29.815  1.00  0.60           N  
ATOM   1711  N   SER A 248      -1.855 -29.724 -26.774  1.00  0.66           N  
ATOM   1712  CA  SER A 248      -2.765 -30.049 -25.670  1.00  0.66           C  
ATOM   1713  C   SER A 248      -4.017 -30.733 -26.191  1.00  0.66           C  
ATOM   1714  O   SER A 248      -4.416 -30.543 -27.341  1.00  0.66           O  
ATOM   1715  CB  SER A 248      -3.192 -28.834 -24.776  1.00  0.66           C  
ATOM   1716  OG  SER A 248      -3.978 -27.869 -25.480  1.00  0.66           O  
ATOM   1717  N   ASP A 249      -4.698 -31.547 -25.349  1.00  0.67           N  
ATOM   1718  CA  ASP A 249      -5.945 -32.221 -25.689  1.00  0.67           C  
ATOM   1719  C   ASP A 249      -7.057 -31.279 -26.135  1.00  0.67           C  
ATOM   1720  O   ASP A 249      -7.756 -31.542 -27.110  1.00  0.67           O  
ATOM   1721  CB  ASP A 249      -6.449 -33.030 -24.468  1.00  0.67           C  
ATOM   1722  CG  ASP A 249      -5.663 -34.320 -24.305  1.00  0.67           C  
ATOM   1723  OD1 ASP A 249      -5.014 -34.762 -25.290  1.00  0.67           O  
ATOM   1724  OD2 ASP A 249      -5.761 -34.905 -23.202  1.00  0.67           O  
ATOM   1725  N   GLN A 250      -7.202 -30.125 -25.455  1.00  0.65           N  
ATOM   1726  CA  GLN A 250      -8.125 -29.061 -25.810  1.00  0.65           C  
ATOM   1727  C   GLN A 250      -7.888 -28.456 -27.190  1.00  0.65           C  
ATOM   1728  O   GLN A 250      -8.823 -28.242 -27.958  1.00  0.65           O  
ATOM   1729  CB  GLN A 250      -8.043 -27.939 -24.751  1.00  0.65           C  
ATOM   1730  CG  GLN A 250      -8.592 -28.363 -23.369  1.00  0.65           C  
ATOM   1731  CD  GLN A 250      -8.399 -27.237 -22.352  1.00  0.65           C  
ATOM   1732  OE1 GLN A 250      -7.475 -26.432 -22.449  1.00  0.65           O  
ATOM   1733  NE2 GLN A 250      -9.279 -27.180 -21.327  1.00  0.65           N  
ATOM   1734  N   CYS A 251      -6.621 -28.197 -27.569  1.00  0.72           N  
ATOM   1735  CA  CYS A 251      -6.295 -27.603 -28.856  1.00  0.72           C  
ATOM   1736  C   CYS A 251      -6.449 -28.562 -30.028  1.00  0.72           C  
ATOM   1737  O   CYS A 251      -6.615 -28.144 -31.173  1.00  0.72           O  
ATOM   1738  CB  CYS A 251      -4.838 -27.087 -28.830  1.00  0.72           C  
ATOM   1739  SG  CYS A 251      -4.644 -25.654 -27.721  1.00  0.72           S  
ATOM   1740  N   ASN A 252      -6.442 -29.884 -29.769  1.00  0.67           N  
ATOM   1741  CA  ASN A 252      -6.618 -30.888 -30.799  1.00  0.67           C  
ATOM   1742  C   ASN A 252      -8.074 -31.292 -31.021  1.00  0.67           C  
ATOM   1743  O   ASN A 252      -8.368 -32.110 -31.892  1.00  0.67           O  
ATOM   1744  CB  ASN A 252      -5.846 -32.168 -30.404  1.00  0.67           C  
ATOM   1745  CG  ASN A 252      -4.368 -31.993 -30.710  1.00  0.67           C  
ATOM   1746  OD1 ASN A 252      -3.983 -31.713 -31.848  1.00  0.67           O  
ATOM   1747  ND2 ASN A 252      -3.505 -32.160 -29.688  1.00  0.67           N  
ATOM   1748  N   MET A 253      -9.043 -30.747 -30.267  1.00  0.66           N  
ATOM   1749  CA  MET A 253     -10.448 -31.058 -30.474  1.00  0.66           C  
ATOM   1750  C   MET A 253     -11.024 -30.610 -31.822  1.00  0.66           C  
ATOM   1751  O   MET A 253     -10.779 -29.499 -32.298  1.00  0.66           O  
ATOM   1752  CB  MET A 253     -11.325 -30.461 -29.351  1.00  0.66           C  
ATOM   1753  CG  MET A 253     -11.048 -31.060 -27.960  1.00  0.66           C  
ATOM   1754  SD  MET A 253     -12.074 -30.341 -26.641  1.00  0.66           S  
ATOM   1755  CE  MET A 253     -11.340 -31.247 -25.245  1.00  0.66           C  
ATOM   1756  N   ILE A 254     -11.857 -31.463 -32.457  1.00  0.73           N  
ATOM   1757  CA  ILE A 254     -12.618 -31.093 -33.638  1.00  0.73           C  
ATOM   1758  C   ILE A 254     -13.989 -30.695 -33.141  1.00  0.73           C  
ATOM   1759  O   ILE A 254     -14.716 -31.495 -32.562  1.00  0.73           O  
ATOM   1760  CB  ILE A 254     -12.711 -32.205 -34.677  1.00  0.73           C  
ATOM   1761  CG1 ILE A 254     -11.285 -32.558 -35.166  1.00  0.73           C  
ATOM   1762  CG2 ILE A 254     -13.616 -31.749 -35.846  1.00  0.73           C  
ATOM   1763  CD1 ILE A 254     -11.238 -33.698 -36.189  1.00  0.73           C  
ATOM   1764  N   ASN A 255     -14.340 -29.410 -33.308  1.00  0.77           N  
ATOM   1765  CA  ASN A 255     -15.494 -28.814 -32.686  1.00  0.77           C  
ATOM   1766  C   ASN A 255     -16.341 -28.200 -33.767  1.00  0.77           C  
ATOM   1767  O   ASN A 255     -15.840 -27.604 -34.718  1.00  0.77           O  
ATOM   1768  CB  ASN A 255     -15.138 -27.654 -31.713  1.00  0.77           C  
ATOM   1769  CG  ASN A 255     -14.457 -28.136 -30.440  1.00  0.77           C  
ATOM   1770  OD1 ASN A 255     -14.388 -29.320 -30.129  1.00  0.77           O  
ATOM   1771  ND2 ASN A 255     -13.974 -27.176 -29.615  1.00  0.77           N  
ATOM   1772  N   GLY A 256     -17.670 -28.278 -33.600  1.00  0.82           N  
ATOM   1773  CA  GLY A 256     -18.594 -27.592 -34.479  1.00  0.82           C  
ATOM   1774  C   GLY A 256     -18.737 -28.128 -35.869  1.00  0.82           C  
ATOM   1775  O   GLY A 256     -18.575 -29.313 -36.154  1.00  0.82           O  
ATOM   1776  N   THR A 257     -19.148 -27.240 -36.775  1.00  0.81           N  
ATOM   1777  CA  THR A 257     -19.512 -27.601 -38.132  1.00  0.81           C  
ATOM   1778  C   THR A 257     -18.389 -27.260 -39.096  1.00  0.81           C  
ATOM   1779  O   THR A 257     -17.379 -26.662 -38.731  1.00  0.81           O  
ATOM   1780  CB  THR A 257     -20.820 -26.951 -38.574  1.00  0.81           C  
ATOM   1781  OG1 THR A 257     -20.718 -25.536 -38.659  1.00  0.81           O  
ATOM   1782  CG2 THR A 257     -21.937 -27.267 -37.565  1.00  0.81           C  
ATOM   1783  N   SER A 258     -18.523 -27.606 -40.395  1.00  0.82           N  
ATOM   1784  CA  SER A 258     -17.618 -27.096 -41.430  1.00  0.82           C  
ATOM   1785  C   SER A 258     -17.755 -25.592 -41.716  1.00  0.82           C  
ATOM   1786  O   SER A 258     -17.046 -25.042 -42.552  1.00  0.82           O  
ATOM   1787  CB  SER A 258     -17.719 -27.876 -42.780  1.00  0.82           C  
ATOM   1788  OG  SER A 258     -19.017 -27.816 -43.386  1.00  0.82           O  
ATOM   1789  N   GLY A 259     -18.677 -24.871 -41.027  1.00  0.82           N  
ATOM   1790  CA  GLY A 259     -18.888 -23.427 -41.170  1.00  0.82           C  
ATOM   1791  C   GLY A 259     -19.761 -23.028 -42.324  1.00  0.82           C  
ATOM   1792  O   GLY A 259     -20.040 -21.853 -42.539  1.00  0.82           O  
ATOM   1793  N   GLN A 260     -20.270 -24.013 -43.079  1.00  0.77           N  
ATOM   1794  CA  GLN A 260     -21.210 -23.777 -44.155  1.00  0.77           C  
ATOM   1795  C   GLN A 260     -22.660 -23.909 -43.675  1.00  0.77           C  
ATOM   1796  O   GLN A 260     -23.591 -23.677 -44.443  1.00  0.77           O  
ATOM   1797  CB  GLN A 260     -20.947 -24.800 -45.295  1.00  0.77           C  
ATOM   1798  CG  GLN A 260     -19.524 -24.730 -45.911  1.00  0.77           C  
ATOM   1799  CD  GLN A 260     -19.349 -25.785 -47.014  1.00  0.77           C  
ATOM   1800  OE1 GLN A 260     -20.315 -26.395 -47.483  1.00  0.77           O  
ATOM   1801  NE2 GLN A 260     -18.089 -25.986 -47.460  1.00  0.77           N  
ATOM   1802  N   MET A 261     -22.885 -24.272 -42.390  1.00  0.79           N  
ATOM   1803  CA  MET A 261     -24.210 -24.426 -41.808  1.00  0.79           C  
ATOM   1804  C   MET A 261     -24.101 -24.463 -40.286  1.00  0.79           C  
ATOM   1805  O   MET A 261     -23.029 -24.747 -39.751  1.00  0.79           O  
ATOM   1806  CB  MET A 261     -24.888 -25.731 -42.322  1.00  0.79           C  
ATOM   1807  CG  MET A 261     -26.383 -25.914 -41.978  1.00  0.79           C  
ATOM   1808  SD  MET A 261     -27.468 -24.532 -42.438  1.00  0.79           S  
ATOM   1809  CE  MET A 261     -27.268 -24.640 -44.233  1.00  0.79           C  
ATOM   1810  N   TRP A 262     -25.208 -24.205 -39.557  1.00  0.80           N  
ATOM   1811  CA  TRP A 262     -25.307 -24.256 -38.115  1.00  0.80           C  
ATOM   1812  C   TRP A 262     -26.563 -25.016 -37.753  1.00  0.80           C  
ATOM   1813  O   TRP A 262     -27.444 -25.167 -38.602  1.00  0.80           O  
ATOM   1814  CB  TRP A 262     -25.489 -22.835 -37.536  1.00  0.80           C  
ATOM   1815  CG  TRP A 262     -24.258 -22.017 -37.862  1.00  0.80           C  
ATOM   1816  CD1 TRP A 262     -23.080 -22.135 -37.197  1.00  0.80           C  
ATOM   1817  CD2 TRP A 262     -24.012 -21.204 -39.017  1.00  0.80           C  
ATOM   1818  NE1 TRP A 262     -22.134 -21.423 -37.844  1.00  0.80           N  
ATOM   1819  CE2 TRP A 262     -22.625 -20.851 -38.958  1.00  0.80           C  
ATOM   1820  CE3 TRP A 262     -24.798 -20.741 -40.057  1.00  0.80           C  
ATOM   1821  CZ2 TRP A 262     -22.066 -20.042 -39.916  1.00  0.80           C  
ATOM   1822  CZ3 TRP A 262     -24.225 -19.829 -40.934  1.00  0.80           C  
ATOM   1823  CH2 TRP A 262     -22.876 -19.482 -40.895  1.00  0.80           C  
ATOM   1824  N   PRO A 263     -26.717 -25.504 -36.535  1.00  0.80           N  
ATOM   1825  CA  PRO A 263     -28.023 -25.843 -35.990  1.00  0.80           C  
ATOM   1826  C   PRO A 263     -29.113 -24.737 -36.042  1.00  0.80           C  
ATOM   1827  O   PRO A 263     -28.758 -23.558 -35.960  1.00  0.80           O  
ATOM   1828  CB  PRO A 263     -27.714 -26.330 -34.565  1.00  0.80           C  
ATOM   1829  CG  PRO A 263     -26.230 -26.710 -34.535  1.00  0.80           C  
ATOM   1830  CD  PRO A 263     -25.607 -25.875 -35.650  1.00  0.80           C  
ATOM   1831  N   PRO A 264     -30.404 -25.064 -36.170  1.00  0.76           N  
ATOM   1832  CA  PRO A 264     -31.533 -24.175 -35.923  1.00  0.76           C  
ATOM   1833  C   PRO A 264     -31.754 -23.851 -34.462  1.00  0.76           C  
ATOM   1834  O   PRO A 264     -31.301 -24.577 -33.578  1.00  0.76           O  
ATOM   1835  CB  PRO A 264     -32.726 -24.968 -36.490  1.00  0.76           C  
ATOM   1836  CG  PRO A 264     -32.369 -26.437 -36.271  1.00  0.76           C  
ATOM   1837  CD  PRO A 264     -30.840 -26.448 -36.223  1.00  0.76           C  
ATOM   1838  N   PHE A 265     -32.473 -22.740 -34.218  1.00  0.68           N  
ATOM   1839  CA  PHE A 265     -32.787 -22.192 -32.915  1.00  0.68           C  
ATOM   1840  C   PHE A 265     -31.577 -21.731 -32.097  1.00  0.68           C  
ATOM   1841  O   PHE A 265     -31.396 -22.070 -30.927  1.00  0.68           O  
ATOM   1842  CB  PHE A 265     -33.755 -23.140 -32.161  1.00  0.68           C  
ATOM   1843  CG  PHE A 265     -34.565 -22.394 -31.146  1.00  0.68           C  
ATOM   1844  CD1 PHE A 265     -34.380 -22.623 -29.776  1.00  0.68           C  
ATOM   1845  CD2 PHE A 265     -35.512 -21.446 -31.564  1.00  0.68           C  
ATOM   1846  CE1 PHE A 265     -35.140 -21.923 -28.831  1.00  0.68           C  
ATOM   1847  CE2 PHE A 265     -36.269 -20.738 -30.624  1.00  0.68           C  
ATOM   1848  CZ  PHE A 265     -36.086 -20.982 -29.256  1.00  0.68           C  
ATOM   1849  N   MET A 266     -30.697 -20.911 -32.708  1.00  0.71           N  
ATOM   1850  CA  MET A 266     -29.555 -20.341 -32.014  1.00  0.71           C  
ATOM   1851  C   MET A 266     -29.915 -19.201 -31.083  1.00  0.71           C  
ATOM   1852  O   MET A 266     -30.842 -18.419 -31.316  1.00  0.71           O  
ATOM   1853  CB  MET A 266     -28.429 -19.887 -32.968  1.00  0.71           C  
ATOM   1854  CG  MET A 266     -27.842 -21.020 -33.833  1.00  0.71           C  
ATOM   1855  SD  MET A 266     -26.979 -22.335 -32.907  1.00  0.71           S  
ATOM   1856  CE  MET A 266     -28.329 -23.484 -32.521  1.00  0.71           C  
ATOM   1857  N   THR A 267     -29.156 -19.064 -29.984  1.00  0.70           N  
ATOM   1858  CA  THR A 267     -29.461 -18.152 -28.903  1.00  0.70           C  
ATOM   1859  C   THR A 267     -28.336 -17.138 -28.839  1.00  0.70           C  
ATOM   1860  O   THR A 267     -27.184 -17.500 -29.065  1.00  0.70           O  
ATOM   1861  CB  THR A 267     -29.669 -18.809 -27.539  1.00  0.70           C  
ATOM   1862  OG1 THR A 267     -28.584 -19.639 -27.153  1.00  0.70           O  
ATOM   1863  CG2 THR A 267     -30.911 -19.705 -27.635  1.00  0.70           C  
ATOM   1864  N   PRO A 268     -28.588 -15.858 -28.574  1.00  0.72           N  
ATOM   1865  CA  PRO A 268     -27.550 -14.825 -28.574  1.00  0.72           C  
ATOM   1866  C   PRO A 268     -26.392 -15.022 -27.605  1.00  0.72           C  
ATOM   1867  O   PRO A 268     -25.356 -14.384 -27.769  1.00  0.72           O  
ATOM   1868  CB  PRO A 268     -28.320 -13.546 -28.219  1.00  0.72           C  
ATOM   1869  CG  PRO A 268     -29.743 -13.765 -28.743  1.00  0.72           C  
ATOM   1870  CD  PRO A 268     -29.928 -15.280 -28.716  1.00  0.72           C  
ATOM   1871  N   GLU A 269     -26.580 -15.836 -26.555  1.00  0.66           N  
ATOM   1872  CA  GLU A 269     -25.578 -16.119 -25.554  1.00  0.66           C  
ATOM   1873  C   GLU A 269     -24.624 -17.233 -25.946  1.00  0.66           C  
ATOM   1874  O   GLU A 269     -23.486 -17.285 -25.477  1.00  0.66           O  
ATOM   1875  CB  GLU A 269     -26.297 -16.559 -24.267  1.00  0.66           C  
ATOM   1876  CG  GLU A 269     -27.154 -15.439 -23.634  1.00  0.66           C  
ATOM   1877  CD  GLU A 269     -27.873 -15.926 -22.379  1.00  0.66           C  
ATOM   1878  OE1 GLU A 269     -27.783 -17.141 -22.070  1.00  0.66           O  
ATOM   1879  OE2 GLU A 269     -28.539 -15.075 -21.737  1.00  0.66           O  
ATOM   1880  N   SER A 270     -25.047 -18.184 -26.811  1.00  0.70           N  
ATOM   1881  CA  SER A 270     -24.182 -19.295 -27.171  1.00  0.70           C  
ATOM   1882  C   SER A 270     -23.068 -18.896 -28.116  1.00  0.70           C  
ATOM   1883  O   SER A 270     -23.142 -17.955 -28.904  1.00  0.70           O  
ATOM   1884  CB  SER A 270     -24.876 -20.611 -27.636  1.00  0.70           C  
ATOM   1885  OG  SER A 270     -25.573 -20.483 -28.875  1.00  0.70           O  
ATOM   1886  N   SER A 271     -21.953 -19.625 -28.014  1.00  0.76           N  
ATOM   1887  CA  SER A 271     -20.763 -19.404 -28.804  1.00  0.76           C  
ATOM   1888  C   SER A 271     -20.775 -20.527 -29.812  1.00  0.76           C  
ATOM   1889  O   SER A 271     -21.161 -21.636 -29.453  1.00  0.76           O  
ATOM   1890  CB  SER A 271     -19.538 -19.512 -27.860  1.00  0.76           C  
ATOM   1891  OG  SER A 271     -18.293 -19.148 -28.442  1.00  0.76           O  
ATOM   1892  N   LEU A 272     -20.435 -20.278 -31.092  1.00  0.78           N  
ATOM   1893  CA  LEU A 272     -20.596 -21.291 -32.127  1.00  0.78           C  
ATOM   1894  C   LEU A 272     -19.255 -21.702 -32.689  1.00  0.78           C  
ATOM   1895  O   LEU A 272     -18.507 -20.875 -33.214  1.00  0.78           O  
ATOM   1896  CB  LEU A 272     -21.451 -20.809 -33.330  1.00  0.78           C  
ATOM   1897  CG  LEU A 272     -22.895 -20.372 -33.012  1.00  0.78           C  
ATOM   1898  CD1 LEU A 272     -23.655 -20.106 -34.321  1.00  0.78           C  
ATOM   1899  CD2 LEU A 272     -23.651 -21.394 -32.152  1.00  0.78           C  
ATOM   1900  N   GLU A 273     -18.916 -22.997 -32.593  1.00  0.77           N  
ATOM   1901  CA  GLU A 273     -17.699 -23.549 -33.141  1.00  0.77           C  
ATOM   1902  C   GLU A 273     -17.732 -23.972 -34.607  1.00  0.77           C  
ATOM   1903  O   GLU A 273     -18.737 -24.451 -35.133  1.00  0.77           O  
ATOM   1904  CB  GLU A 273     -17.235 -24.766 -32.315  1.00  0.77           C  
ATOM   1905  CG  GLU A 273     -16.940 -24.444 -30.828  1.00  0.77           C  
ATOM   1906  CD  GLU A 273     -18.158 -24.412 -29.905  1.00  0.77           C  
ATOM   1907  OE1 GLU A 273     -19.282 -24.721 -30.372  1.00  0.77           O  
ATOM   1908  OE2 GLU A 273     -17.935 -24.058 -28.717  1.00  0.77           O  
ATOM   1909  N   PHE A 274     -16.560 -23.843 -35.272  1.00  0.79           N  
ATOM   1910  CA  PHE A 274     -16.257 -24.290 -36.622  1.00  0.79           C  
ATOM   1911  C   PHE A 274     -14.971 -25.028 -36.625  1.00  0.79           C  
ATOM   1912  O   PHE A 274     -14.014 -24.658 -35.949  1.00  0.79           O  
ATOM   1913  CB  PHE A 274     -16.025 -23.142 -37.657  1.00  0.79           C  
ATOM   1914  CG  PHE A 274     -17.240 -22.289 -37.561  1.00  0.79           C  
ATOM   1915  CD1 PHE A 274     -18.480 -22.934 -37.657  1.00  0.79           C  
ATOM   1916  CD2 PHE A 274     -17.171 -21.006 -37.006  1.00  0.79           C  
ATOM   1917  CE1 PHE A 274     -19.568 -22.412 -36.968  1.00  0.79           C  
ATOM   1918  CE2 PHE A 274     -18.336 -20.391 -36.533  1.00  0.79           C  
ATOM   1919  CZ  PHE A 274     -19.515 -21.124 -36.439  1.00  0.79           C  
ATOM   1920  N   TYR A 275     -14.887 -26.043 -37.483  1.00  0.82           N  
ATOM   1921  CA  TYR A 275     -13.621 -26.594 -37.849  1.00  0.82           C  
ATOM   1922  C   TYR A 275     -13.370 -26.150 -39.269  1.00  0.82           C  
ATOM   1923  O   TYR A 275     -13.942 -26.662 -40.231  1.00  0.82           O  
ATOM   1924  CB  TYR A 275     -13.655 -28.124 -37.686  1.00  0.82           C  
ATOM   1925  CG  TYR A 275     -12.289 -28.710 -37.873  1.00  0.82           C  
ATOM   1926  CD1 TYR A 275     -11.941 -29.444 -39.019  1.00  0.82           C  
ATOM   1927  CD2 TYR A 275     -11.343 -28.535 -36.856  1.00  0.82           C  
ATOM   1928  CE1 TYR A 275     -10.660 -30.005 -39.132  1.00  0.82           C  
ATOM   1929  CE2 TYR A 275     -10.071 -29.105 -36.957  1.00  0.82           C  
ATOM   1930  CZ  TYR A 275      -9.732 -29.834 -38.098  1.00  0.82           C  
ATOM   1931  OH  TYR A 275      -8.447 -30.389 -38.192  1.00  0.82           O  
ATOM   1932  N   SER A 276     -12.487 -25.150 -39.427  1.00  0.81           N  
ATOM   1933  CA  SER A 276     -12.039 -24.719 -40.741  1.00  0.81           C  
ATOM   1934  C   SER A 276     -10.804 -25.538 -41.120  1.00  0.81           C  
ATOM   1935  O   SER A 276      -9.750 -25.302 -40.522  1.00  0.81           O  
ATOM   1936  CB  SER A 276     -11.706 -23.200 -40.802  1.00  0.81           C  
ATOM   1937  OG  SER A 276     -11.234 -22.832 -42.101  1.00  0.81           O  
ATOM   1938  N   PRO A 277     -10.835 -26.505 -42.059  1.00  0.80           N  
ATOM   1939  CA  PRO A 277      -9.778 -27.511 -42.210  1.00  0.80           C  
ATOM   1940  C   PRO A 277      -8.449 -26.910 -42.616  1.00  0.80           C  
ATOM   1941  O   PRO A 277      -7.407 -27.330 -42.118  1.00  0.80           O  
ATOM   1942  CB  PRO A 277     -10.310 -28.469 -43.301  1.00  0.80           C  
ATOM   1943  CG  PRO A 277     -11.403 -27.671 -44.029  1.00  0.80           C  
ATOM   1944  CD  PRO A 277     -11.989 -26.807 -42.912  1.00  0.80           C  
ATOM   1945  N   GLU A 278      -8.491 -25.905 -43.504  1.00  0.76           N  
ATOM   1946  CA  GLU A 278      -7.386 -25.123 -44.020  1.00  0.76           C  
ATOM   1947  C   GLU A 278      -6.662 -24.331 -42.930  1.00  0.76           C  
ATOM   1948  O   GLU A 278      -5.449 -24.138 -42.986  1.00  0.76           O  
ATOM   1949  CB  GLU A 278      -7.940 -24.202 -45.147  1.00  0.76           C  
ATOM   1950  CG  GLU A 278      -8.322 -24.989 -46.436  1.00  0.76           C  
ATOM   1951  CD  GLU A 278      -9.180 -24.230 -47.450  1.00  0.76           C  
ATOM   1952  OE1 GLU A 278      -8.668 -23.980 -48.572  1.00  0.76           O  
ATOM   1953  OE2 GLU A 278     -10.375 -23.954 -47.184  1.00  0.76           O  
ATOM   1954  N   ALA A 279      -7.389 -23.879 -41.881  1.00  0.82           N  
ATOM   1955  CA  ALA A 279      -6.816 -23.156 -40.761  1.00  0.82           C  
ATOM   1956  C   ALA A 279      -6.137 -24.080 -39.745  1.00  0.82           C  
ATOM   1957  O   ALA A 279      -5.401 -23.635 -38.864  1.00  0.82           O  
ATOM   1958  CB  ALA A 279      -7.919 -22.328 -40.064  1.00  0.82           C  
ATOM   1959  N   CYS A 280      -6.391 -25.402 -39.849  1.00  0.80           N  
ATOM   1960  CA  CYS A 280      -5.722 -26.465 -39.113  1.00  0.80           C  
ATOM   1961  C   CYS A 280      -6.144 -26.575 -37.660  1.00  0.80           C  
ATOM   1962  O   CYS A 280      -5.513 -27.272 -36.866  1.00  0.80           O  
ATOM   1963  CB  CYS A 280      -4.176 -26.462 -39.247  1.00  0.80           C  
ATOM   1964  SG  CYS A 280      -3.647 -26.720 -40.961  1.00  0.80           S  
ATOM   1965  N   ARG A 281      -7.255 -25.936 -37.265  1.00  0.74           N  
ATOM   1966  CA  ARG A 281      -7.735 -26.033 -35.908  1.00  0.74           C  
ATOM   1967  C   ARG A 281      -9.192 -25.647 -35.832  1.00  0.74           C  
ATOM   1968  O   ARG A 281      -9.728 -24.951 -36.693  1.00  0.74           O  
ATOM   1969  CB  ARG A 281      -6.964 -25.098 -34.939  1.00  0.74           C  
ATOM   1970  CG  ARG A 281      -6.985 -23.616 -35.367  1.00  0.74           C  
ATOM   1971  CD  ARG A 281      -6.450 -22.656 -34.314  1.00  0.74           C  
ATOM   1972  NE  ARG A 281      -7.545 -22.503 -33.314  1.00  0.74           N  
ATOM   1973  CZ  ARG A 281      -7.572 -21.513 -32.418  1.00  0.74           C  
ATOM   1974  NH1 ARG A 281      -8.585 -21.433 -31.565  1.00  0.74           N  
ATOM   1975  NH2 ARG A 281      -6.622 -20.592 -32.390  1.00  0.74           N  
ATOM   1976  N   SER A 282      -9.879 -26.072 -34.754  1.00  0.80           N  
ATOM   1977  CA  SER A 282     -11.177 -25.514 -34.408  1.00  0.80           C  
ATOM   1978  C   SER A 282     -11.130 -24.059 -33.999  1.00  0.80           C  
ATOM   1979  O   SER A 282     -10.179 -23.569 -33.380  1.00  0.80           O  
ATOM   1980  CB  SER A 282     -11.918 -26.229 -33.260  1.00  0.80           C  
ATOM   1981  OG  SER A 282     -12.155 -27.589 -33.589  1.00  0.80           O  
ATOM   1982  N   MET A 283     -12.210 -23.341 -34.313  1.00  0.78           N  
ATOM   1983  CA  MET A 283     -12.358 -21.942 -34.023  1.00  0.78           C  
ATOM   1984  C   MET A 283     -13.777 -21.684 -33.564  1.00  0.78           C  
ATOM   1985  O   MET A 283     -14.678 -22.443 -33.890  1.00  0.78           O  
ATOM   1986  CB  MET A 283     -11.997 -21.109 -35.279  1.00  0.78           C  
ATOM   1987  CG  MET A 283     -12.863 -21.385 -36.525  1.00  0.78           C  
ATOM   1988  SD  MET A 283     -12.259 -20.619 -38.059  1.00  0.78           S  
ATOM   1989  CE  MET A 283     -12.730 -18.936 -37.587  1.00  0.78           C  
ATOM   1990  N   LYS A 284     -14.021 -20.629 -32.763  1.00  0.76           N  
ATOM   1991  CA  LYS A 284     -15.356 -20.280 -32.310  1.00  0.76           C  
ATOM   1992  C   LYS A 284     -15.635 -18.829 -32.629  1.00  0.76           C  
ATOM   1993  O   LYS A 284     -14.729 -17.993 -32.612  1.00  0.76           O  
ATOM   1994  CB  LYS A 284     -15.580 -20.531 -30.791  1.00  0.76           C  
ATOM   1995  CG  LYS A 284     -14.706 -19.664 -29.865  1.00  0.76           C  
ATOM   1996  CD  LYS A 284     -14.911 -19.986 -28.376  1.00  0.76           C  
ATOM   1997  CE  LYS A 284     -14.127 -19.056 -27.446  1.00  0.76           C  
ATOM   1998  NZ  LYS A 284     -14.443 -19.360 -26.031  1.00  0.76           N  
ATOM   1999  N   LEU A 285     -16.903 -18.512 -32.937  1.00  0.77           N  
ATOM   2000  CA  LEU A 285     -17.381 -17.175 -33.221  1.00  0.77           C  
ATOM   2001  C   LEU A 285     -18.461 -16.781 -32.230  1.00  0.77           C  
ATOM   2002  O   LEU A 285     -19.206 -17.614 -31.716  1.00  0.77           O  
ATOM   2003  CB  LEU A 285     -17.994 -17.034 -34.637  1.00  0.77           C  
ATOM   2004  CG  LEU A 285     -16.997 -16.737 -35.775  1.00  0.77           C  
ATOM   2005  CD1 LEU A 285     -15.955 -17.772 -36.201  1.00  0.77           C  
ATOM   2006  CD2 LEU A 285     -17.761 -16.293 -37.014  1.00  0.77           C  
ATOM   2007  N   MET A 286     -18.562 -15.468 -31.948  1.00  0.75           N  
ATOM   2008  CA  MET A 286     -19.429 -14.933 -30.920  1.00  0.75           C  
ATOM   2009  C   MET A 286     -20.358 -13.884 -31.491  1.00  0.75           C  
ATOM   2010  O   MET A 286     -20.038 -13.219 -32.476  1.00  0.75           O  
ATOM   2011  CB  MET A 286     -18.590 -14.305 -29.787  1.00  0.75           C  
ATOM   2012  CG  MET A 286     -17.827 -15.379 -28.988  1.00  0.75           C  
ATOM   2013  SD  MET A 286     -16.887 -14.750 -27.563  1.00  0.75           S  
ATOM   2014  CE  MET A 286     -18.316 -14.277 -26.541  1.00  0.75           C  
ATOM   2015  N   TYR A 287     -21.564 -13.745 -30.897  1.00  0.76           N  
ATOM   2016  CA  TYR A 287     -22.562 -12.763 -31.286  1.00  0.76           C  
ATOM   2017  C   TYR A 287     -22.066 -11.317 -31.185  1.00  0.76           C  
ATOM   2018  O   TYR A 287     -21.422 -10.909 -30.220  1.00  0.76           O  
ATOM   2019  CB  TYR A 287     -23.872 -13.003 -30.471  1.00  0.76           C  
ATOM   2020  CG  TYR A 287     -24.943 -11.956 -30.677  1.00  0.76           C  
ATOM   2021  CD1 TYR A 287     -25.155 -10.982 -29.687  1.00  0.76           C  
ATOM   2022  CD2 TYR A 287     -25.714 -11.909 -31.850  1.00  0.76           C  
ATOM   2023  CE1 TYR A 287     -26.117  -9.978 -29.866  1.00  0.76           C  
ATOM   2024  CE2 TYR A 287     -26.712 -10.932 -32.009  1.00  0.76           C  
ATOM   2025  CZ  TYR A 287     -26.910  -9.962 -31.018  1.00  0.76           C  
ATOM   2026  OH  TYR A 287     -27.886  -8.950 -31.174  1.00  0.76           O  
ATOM   2027  N   LYS A 288     -22.371 -10.519 -32.224  1.00  0.71           N  
ATOM   2028  CA  LYS A 288     -22.129  -9.097 -32.266  1.00  0.71           C  
ATOM   2029  C   LYS A 288     -23.432  -8.299 -32.272  1.00  0.71           C  
ATOM   2030  O   LYS A 288     -23.651  -7.484 -31.381  1.00  0.71           O  
ATOM   2031  CB  LYS A 288     -21.271  -8.793 -33.516  1.00  0.71           C  
ATOM   2032  CG  LYS A 288     -20.860  -7.322 -33.672  1.00  0.71           C  
ATOM   2033  CD  LYS A 288     -19.909  -7.107 -34.861  1.00  0.71           C  
ATOM   2034  CE  LYS A 288     -19.528  -5.638 -35.072  1.00  0.71           C  
ATOM   2035  NZ  LYS A 288     -18.676  -5.523 -36.265  1.00  0.71           N  
ATOM   2036  N   GLU A 289     -24.335  -8.502 -33.262  1.00  0.71           N  
ATOM   2037  CA  GLU A 289     -25.531  -7.674 -33.373  1.00  0.71           C  
ATOM   2038  C   GLU A 289     -26.609  -8.325 -34.235  1.00  0.71           C  
ATOM   2039  O   GLU A 289     -26.426  -9.401 -34.801  1.00  0.71           O  
ATOM   2040  CB  GLU A 289     -25.227  -6.243 -33.892  1.00  0.71           C  
ATOM   2041  CG  GLU A 289     -24.634  -6.198 -35.321  1.00  0.71           C  
ATOM   2042  CD  GLU A 289     -24.126  -4.815 -35.725  1.00  0.71           C  
ATOM   2043  OE1 GLU A 289     -24.446  -3.821 -35.031  1.00  0.71           O  
ATOM   2044  OE2 GLU A 289     -23.346  -4.772 -36.717  1.00  0.71           O  
ATOM   2045  N   SER A 290     -27.806  -7.714 -34.326  1.00  0.76           N  
ATOM   2046  CA  SER A 290     -28.913  -8.199 -35.150  1.00  0.76           C  
ATOM   2047  C   SER A 290     -28.969  -7.494 -36.489  1.00  0.76           C  
ATOM   2048  O   SER A 290     -28.894  -6.270 -36.549  1.00  0.76           O  
ATOM   2049  CB  SER A 290     -30.286  -7.947 -34.487  1.00  0.76           C  
ATOM   2050  OG  SER A 290     -30.369  -8.674 -33.260  1.00  0.76           O  
ATOM   2051  N   GLY A 291     -29.132  -8.235 -37.605  1.00  0.77           N  
ATOM   2052  CA  GLY A 291     -29.184  -7.648 -38.939  1.00  0.77           C  
ATOM   2053  C   GLY A 291     -30.362  -8.121 -39.744  1.00  0.77           C  
ATOM   2054  O   GLY A 291     -31.146  -8.969 -39.313  1.00  0.77           O  
ATOM   2055  N   VAL A 292     -30.511  -7.573 -40.964  1.00  0.75           N  
ATOM   2056  CA  VAL A 292     -31.514  -7.989 -41.931  1.00  0.75           C  
ATOM   2057  C   VAL A 292     -30.802  -8.247 -43.238  1.00  0.75           C  
ATOM   2058  O   VAL A 292     -30.128  -7.369 -43.775  1.00  0.75           O  
ATOM   2059  CB  VAL A 292     -32.612  -6.947 -42.153  1.00  0.75           C  
ATOM   2060  CG1 VAL A 292     -33.628  -7.423 -43.215  1.00  0.75           C  
ATOM   2061  CG2 VAL A 292     -33.333  -6.719 -40.813  1.00  0.75           C  
ATOM   2062  N   PHE A 293     -30.924  -9.469 -43.787  1.00  0.67           N  
ATOM   2063  CA  PHE A 293     -30.335  -9.810 -45.062  1.00  0.67           C  
ATOM   2064  C   PHE A 293     -31.481 -10.229 -45.976  1.00  0.67           C  
ATOM   2065  O   PHE A 293     -32.255 -11.123 -45.635  1.00  0.67           O  
ATOM   2066  CB  PHE A 293     -29.286 -10.935 -44.896  1.00  0.67           C  
ATOM   2067  CG  PHE A 293     -28.576 -11.102 -46.209  1.00  0.67           C  
ATOM   2068  CD1 PHE A 293     -29.025 -12.044 -47.146  1.00  0.67           C  
ATOM   2069  CD2 PHE A 293     -27.562 -10.207 -46.575  1.00  0.67           C  
ATOM   2070  CE1 PHE A 293     -28.412 -12.151 -48.399  1.00  0.67           C  
ATOM   2071  CE2 PHE A 293     -26.946 -10.308 -47.829  1.00  0.67           C  
ATOM   2072  CZ  PHE A 293     -27.355 -11.297 -48.731  1.00  0.67           C  
ATOM   2073  N   GLU A 294     -31.642  -9.566 -47.146  1.00  0.61           N  
ATOM   2074  CA  GLU A 294     -32.903  -9.525 -47.891  1.00  0.61           C  
ATOM   2075  C   GLU A 294     -34.096  -9.092 -47.026  1.00  0.61           C  
ATOM   2076  O   GLU A 294     -34.174  -7.973 -46.524  1.00  0.61           O  
ATOM   2077  CB  GLU A 294     -33.155 -10.869 -48.635  1.00  0.61           C  
ATOM   2078  CG  GLU A 294     -34.320 -10.942 -49.671  1.00  0.61           C  
ATOM   2079  CD  GLU A 294     -34.007 -10.297 -51.019  1.00  0.61           C  
ATOM   2080  OE1 GLU A 294     -34.936 -10.269 -51.864  1.00  0.61           O  
ATOM   2081  OE2 GLU A 294     -32.850  -9.856 -51.220  1.00  0.61           O  
ATOM   2082  N   GLY A 295     -35.059 -10.012 -46.849  1.00  0.67           N  
ATOM   2083  CA  GLY A 295     -36.233  -9.923 -46.002  1.00  0.67           C  
ATOM   2084  C   GLY A 295     -36.149 -10.828 -44.796  1.00  0.67           C  
ATOM   2085  O   GLY A 295     -37.161 -11.088 -44.151  1.00  0.67           O  
ATOM   2086  N   ILE A 296     -34.963 -11.387 -44.472  1.00  0.71           N  
ATOM   2087  CA  ILE A 296     -34.823 -12.424 -43.450  1.00  0.71           C  
ATOM   2088  C   ILE A 296     -34.046 -11.870 -42.237  1.00  0.71           C  
ATOM   2089  O   ILE A 296     -32.999 -11.248 -42.442  1.00  0.71           O  
ATOM   2090  CB  ILE A 296     -34.169 -13.689 -44.022  1.00  0.71           C  
ATOM   2091  CG1 ILE A 296     -35.133 -14.365 -45.031  1.00  0.71           C  
ATOM   2092  CG2 ILE A 296     -33.843 -14.689 -42.895  1.00  0.71           C  
ATOM   2093  CD1 ILE A 296     -34.529 -15.568 -45.765  1.00  0.71           C  
ATOM   2094  N   PRO A 297     -34.474 -12.026 -40.961  1.00  0.73           N  
ATOM   2095  CA  PRO A 297     -33.682 -11.630 -39.794  1.00  0.73           C  
ATOM   2096  C   PRO A 297     -32.426 -12.472 -39.626  1.00  0.73           C  
ATOM   2097  O   PRO A 297     -32.459 -13.679 -39.861  1.00  0.73           O  
ATOM   2098  CB  PRO A 297     -34.626 -11.840 -38.579  1.00  0.73           C  
ATOM   2099  CG  PRO A 297     -35.927 -12.461 -39.120  1.00  0.73           C  
ATOM   2100  CD  PRO A 297     -35.607 -12.860 -40.560  1.00  0.73           C  
ATOM   2101  N   THR A 298     -31.296 -11.882 -39.210  1.00  0.78           N  
ATOM   2102  CA  THR A 298     -30.056 -12.612 -39.023  1.00  0.78           C  
ATOM   2103  C   THR A 298     -29.366 -12.106 -37.789  1.00  0.78           C  
ATOM   2104  O   THR A 298     -29.577 -10.982 -37.338  1.00  0.78           O  
ATOM   2105  CB  THR A 298     -29.071 -12.501 -40.185  1.00  0.78           C  
ATOM   2106  OG1 THR A 298     -28.779 -11.148 -40.514  1.00  0.78           O  
ATOM   2107  CG2 THR A 298     -29.703 -13.114 -41.433  1.00  0.78           C  
ATOM   2108  N   TYR A 299     -28.505 -12.940 -37.193  1.00  0.78           N  
ATOM   2109  CA  TYR A 299     -27.644 -12.540 -36.110  1.00  0.78           C  
ATOM   2110  C   TYR A 299     -26.251 -12.535 -36.678  1.00  0.78           C  
ATOM   2111  O   TYR A 299     -25.813 -13.496 -37.308  1.00  0.78           O  
ATOM   2112  CB  TYR A 299     -27.702 -13.520 -34.913  1.00  0.78           C  
ATOM   2113  CG  TYR A 299     -28.985 -13.478 -34.120  1.00  0.78           C  
ATOM   2114  CD1 TYR A 299     -30.025 -12.548 -34.322  1.00  0.78           C  
ATOM   2115  CD2 TYR A 299     -29.161 -14.477 -33.150  1.00  0.78           C  
ATOM   2116  CE1 TYR A 299     -31.237 -12.671 -33.630  1.00  0.78           C  
ATOM   2117  CE2 TYR A 299     -30.369 -14.597 -32.450  1.00  0.78           C  
ATOM   2118  CZ  TYR A 299     -31.415 -13.702 -32.704  1.00  0.78           C  
ATOM   2119  OH  TYR A 299     -32.663 -13.838 -32.066  1.00  0.78           O  
ATOM   2120  N   ARG A 300     -25.549 -11.415 -36.474  1.00  0.74           N  
ATOM   2121  CA  ARG A 300     -24.200 -11.177 -36.907  1.00  0.74           C  
ATOM   2122  C   ARG A 300     -23.245 -11.787 -35.898  1.00  0.74           C  
ATOM   2123  O   ARG A 300     -23.162 -11.350 -34.750  1.00  0.74           O  
ATOM   2124  CB  ARG A 300     -24.004  -9.637 -36.997  1.00  0.74           C  
ATOM   2125  CG  ARG A 300     -22.573  -9.103 -37.204  1.00  0.74           C  
ATOM   2126  CD  ARG A 300     -21.886  -9.520 -38.498  1.00  0.74           C  
ATOM   2127  NE  ARG A 300     -22.555  -8.836 -39.633  1.00  0.74           N  
ATOM   2128  CZ  ARG A 300     -22.079  -7.812 -40.352  1.00  0.74           C  
ATOM   2129  NH1 ARG A 300     -20.939  -7.201 -40.038  1.00  0.74           N  
ATOM   2130  NH2 ARG A 300     -22.724  -7.448 -41.453  1.00  0.74           N  
ATOM   2131  N   PHE A 301     -22.485 -12.814 -36.307  1.00  0.79           N  
ATOM   2132  CA  PHE A 301     -21.505 -13.489 -35.479  1.00  0.79           C  
ATOM   2133  C   PHE A 301     -20.137 -13.175 -36.052  1.00  0.79           C  
ATOM   2134  O   PHE A 301     -19.974 -13.069 -37.265  1.00  0.79           O  
ATOM   2135  CB  PHE A 301     -21.734 -15.024 -35.478  1.00  0.79           C  
ATOM   2136  CG  PHE A 301     -22.860 -15.400 -34.554  1.00  0.79           C  
ATOM   2137  CD1 PHE A 301     -22.594 -15.842 -33.249  1.00  0.79           C  
ATOM   2138  CD2 PHE A 301     -24.189 -15.387 -35.001  1.00  0.79           C  
ATOM   2139  CE1 PHE A 301     -23.635 -16.222 -32.391  1.00  0.79           C  
ATOM   2140  CE2 PHE A 301     -25.223 -15.858 -34.182  1.00  0.79           C  
ATOM   2141  CZ  PHE A 301     -24.952 -16.244 -32.864  1.00  0.79           C  
ATOM   2142  N   VAL A 302     -19.116 -12.969 -35.198  1.00  0.81           N  
ATOM   2143  CA  VAL A 302     -17.790 -12.541 -35.627  1.00  0.81           C  
ATOM   2144  C   VAL A 302     -16.736 -13.385 -34.967  1.00  0.81           C  
ATOM   2145  O   VAL A 302     -16.957 -13.958 -33.900  1.00  0.81           O  
ATOM   2146  CB  VAL A 302     -17.458 -11.085 -35.285  1.00  0.81           C  
ATOM   2147  CG1 VAL A 302     -18.394 -10.179 -36.101  1.00  0.81           C  
ATOM   2148  CG2 VAL A 302     -17.573 -10.820 -33.767  1.00  0.81           C  
ATOM   2149  N   ALA A 303     -15.539 -13.491 -35.584  1.00  0.81           N  
ATOM   2150  CA  ALA A 303     -14.397 -14.102 -34.933  1.00  0.81           C  
ATOM   2151  C   ALA A 303     -13.781 -13.173 -33.877  1.00  0.81           C  
ATOM   2152  O   ALA A 303     -13.321 -12.083 -34.231  1.00  0.81           O  
ATOM   2153  CB  ALA A 303     -13.330 -14.515 -35.963  1.00  0.81           C  
ATOM   2154  N   PRO A 304     -13.748 -13.511 -32.588  1.00  0.76           N  
ATOM   2155  CA  PRO A 304     -13.259 -12.603 -31.567  1.00  0.76           C  
ATOM   2156  C   PRO A 304     -11.742 -12.627 -31.510  1.00  0.76           C  
ATOM   2157  O   PRO A 304     -11.108 -13.578 -31.966  1.00  0.76           O  
ATOM   2158  CB  PRO A 304     -13.903 -13.140 -30.274  1.00  0.76           C  
ATOM   2159  CG  PRO A 304     -14.081 -14.643 -30.512  1.00  0.76           C  
ATOM   2160  CD  PRO A 304     -14.330 -14.728 -32.017  1.00  0.76           C  
ATOM   2161  N   LYS A 305     -11.125 -11.574 -30.931  1.00  0.72           N  
ATOM   2162  CA  LYS A 305      -9.680 -11.415 -30.818  1.00  0.72           C  
ATOM   2163  C   LYS A 305      -8.989 -12.552 -30.095  1.00  0.72           C  
ATOM   2164  O   LYS A 305      -7.904 -12.978 -30.485  1.00  0.72           O  
ATOM   2165  CB  LYS A 305      -9.330 -10.108 -30.074  1.00  0.72           C  
ATOM   2166  CG  LYS A 305      -9.630  -8.863 -30.914  1.00  0.72           C  
ATOM   2167  CD  LYS A 305      -9.226  -7.567 -30.198  1.00  0.72           C  
ATOM   2168  CE  LYS A 305      -9.562  -6.290 -30.976  1.00  0.72           C  
ATOM   2169  NZ  LYS A 305      -8.792  -6.227 -32.236  1.00  0.72           N  
ATOM   2170  N   THR A 306      -9.648 -13.100 -29.053  1.00  0.72           N  
ATOM   2171  CA  THR A 306      -9.220 -14.234 -28.236  1.00  0.72           C  
ATOM   2172  C   THR A 306      -8.758 -15.418 -29.041  1.00  0.72           C  
ATOM   2173  O   THR A 306      -7.853 -16.141 -28.646  1.00  0.72           O  
ATOM   2174  CB  THR A 306     -10.342 -14.714 -27.319  1.00  0.72           C  
ATOM   2175  OG1 THR A 306     -10.727 -13.632 -26.489  1.00  0.72           O  
ATOM   2176  CG2 THR A 306      -9.904 -15.865 -26.397  1.00  0.72           C  
ATOM   2177  N   LEU A 307      -9.349 -15.642 -30.222  1.00  0.75           N  
ATOM   2178  CA  LEU A 307      -9.103 -16.805 -31.032  1.00  0.75           C  
ATOM   2179  C   LEU A 307      -7.648 -17.082 -31.427  1.00  0.75           C  
ATOM   2180  O   LEU A 307      -7.214 -18.228 -31.358  1.00  0.75           O  
ATOM   2181  CB  LEU A 307      -9.949 -16.637 -32.309  1.00  0.75           C  
ATOM   2182  CG  LEU A 307      -9.956 -17.855 -33.242  1.00  0.75           C  
ATOM   2183  CD1 LEU A 307     -10.569 -19.082 -32.566  1.00  0.75           C  
ATOM   2184  CD2 LEU A 307     -10.738 -17.542 -34.519  1.00  0.75           C  
ATOM   2185  N   PHE A 308      -6.856 -16.063 -31.826  1.00  0.74           N  
ATOM   2186  CA  PHE A 308      -5.470 -16.242 -32.279  1.00  0.74           C  
ATOM   2187  C   PHE A 308      -4.503 -15.556 -31.373  1.00  0.74           C  
ATOM   2188  O   PHE A 308      -3.321 -15.405 -31.673  1.00  0.74           O  
ATOM   2189  CB  PHE A 308      -5.204 -15.554 -33.629  1.00  0.74           C  
ATOM   2190  CG  PHE A 308      -5.922 -16.335 -34.627  1.00  0.74           C  
ATOM   2191  CD1 PHE A 308      -5.388 -17.568 -35.003  1.00  0.74           C  
ATOM   2192  CD2 PHE A 308      -7.147 -15.898 -35.129  1.00  0.74           C  
ATOM   2193  CE1 PHE A 308      -6.058 -18.345 -35.945  1.00  0.74           C  
ATOM   2194  CE2 PHE A 308      -7.829 -16.697 -36.050  1.00  0.74           C  
ATOM   2195  CZ  PHE A 308      -7.277 -17.910 -36.476  1.00  0.74           C  
ATOM   2196  N   ALA A 309      -5.008 -15.056 -30.253  1.00  0.74           N  
ATOM   2197  CA  ALA A 309      -4.229 -14.300 -29.315  1.00  0.74           C  
ATOM   2198  C   ALA A 309      -3.441 -15.240 -28.403  1.00  0.74           C  
ATOM   2199  O   ALA A 309      -4.008 -16.157 -27.822  1.00  0.74           O  
ATOM   2200  CB  ALA A 309      -5.206 -13.359 -28.597  1.00  0.74           C  
ATOM   2201  N   ASN A 310      -2.101 -15.077 -28.315  1.00  0.61           N  
ATOM   2202  CA  ASN A 310      -1.202 -16.073 -27.740  1.00  0.61           C  
ATOM   2203  C   ASN A 310      -0.256 -15.401 -26.756  1.00  0.61           C  
ATOM   2204  O   ASN A 310       0.732 -15.976 -26.318  1.00  0.61           O  
ATOM   2205  CB  ASN A 310      -0.329 -16.766 -28.816  1.00  0.61           C  
ATOM   2206  CG  ASN A 310      -1.178 -17.596 -29.760  1.00  0.61           C  
ATOM   2207  OD1 ASN A 310      -2.048 -18.362 -29.348  1.00  0.61           O  
ATOM   2208  ND2 ASN A 310      -0.942 -17.458 -31.082  1.00  0.61           N  
ATOM   2209  N   GLY A 311      -0.555 -14.140 -26.377  1.00  0.48           N  
ATOM   2210  CA  GLY A 311       0.148 -13.393 -25.331  1.00  0.48           C  
ATOM   2211  C   GLY A 311       0.106 -14.005 -23.935  1.00  0.48           C  
ATOM   2212  O   GLY A 311      -0.421 -15.085 -23.691  1.00  0.48           O  
ATOM   2213  N   SER A 312       0.612 -13.280 -22.923  1.00  0.49           N  
ATOM   2214  CA  SER A 312       0.744 -13.767 -21.548  1.00  0.49           C  
ATOM   2215  C   SER A 312      -0.551 -14.188 -20.839  1.00  0.49           C  
ATOM   2216  O   SER A 312      -0.537 -15.051 -19.965  1.00  0.49           O  
ATOM   2217  CB  SER A 312       1.479 -12.723 -20.670  1.00  0.49           C  
ATOM   2218  OG  SER A 312       0.758 -11.489 -20.636  1.00  0.49           O  
ATOM   2219  N   ILE A 313      -1.707 -13.603 -21.216  1.00  0.43           N  
ATOM   2220  CA  ILE A 313      -3.024 -13.898 -20.662  1.00  0.43           C  
ATOM   2221  C   ILE A 313      -3.737 -14.976 -21.462  1.00  0.43           C  
ATOM   2222  O   ILE A 313      -4.930 -15.213 -21.267  1.00  0.43           O  
ATOM   2223  CB  ILE A 313      -3.927 -12.657 -20.606  1.00  0.43           C  
ATOM   2224  CG1 ILE A 313      -4.252 -12.127 -22.021  1.00  0.43           C  
ATOM   2225  CG2 ILE A 313      -3.248 -11.596 -19.713  1.00  0.43           C  
ATOM   2226  CD1 ILE A 313      -5.349 -11.063 -22.091  1.00  0.43           C  
ATOM   2227  N   TYR A 314      -3.052 -15.700 -22.371  1.00  0.60           N  
ATOM   2228  CA  TYR A 314      -3.717 -16.691 -23.205  1.00  0.60           C  
ATOM   2229  C   TYR A 314      -3.281 -18.130 -22.937  1.00  0.60           C  
ATOM   2230  O   TYR A 314      -2.648 -18.743 -23.808  1.00  0.60           O  
ATOM   2231  CB  TYR A 314      -3.592 -16.322 -24.704  1.00  0.60           C  
ATOM   2232  CG  TYR A 314      -4.230 -14.985 -24.974  1.00  0.60           C  
ATOM   2233  CD1 TYR A 314      -3.436 -13.833 -24.893  1.00  0.60           C  
ATOM   2234  CD2 TYR A 314      -5.595 -14.845 -25.278  1.00  0.60           C  
ATOM   2235  CE1 TYR A 314      -3.955 -12.564 -25.152  1.00  0.60           C  
ATOM   2236  CE2 TYR A 314      -6.132 -13.572 -25.511  1.00  0.60           C  
ATOM   2237  CZ  TYR A 314      -5.307 -12.447 -25.460  1.00  0.60           C  
ATOM   2238  OH  TYR A 314      -5.816 -11.202 -25.841  1.00  0.60           O  
ATOM   2239  N   PRO A 315      -3.628 -18.758 -21.794  1.00  0.59           N  
ATOM   2240  CA  PRO A 315      -3.491 -20.199 -21.606  1.00  0.59           C  
ATOM   2241  C   PRO A 315      -4.369 -21.061 -22.512  1.00  0.59           C  
ATOM   2242  O   PRO A 315      -3.785 -22.024 -23.006  1.00  0.59           O  
ATOM   2243  CB  PRO A 315      -3.757 -20.466 -20.107  1.00  0.59           C  
ATOM   2244  CG  PRO A 315      -3.779 -19.090 -19.432  1.00  0.59           C  
ATOM   2245  CD  PRO A 315      -4.106 -18.113 -20.563  1.00  0.59           C  
ATOM   2246  N   PRO A 316      -5.667 -20.877 -22.838  1.00  0.66           N  
ATOM   2247  CA  PRO A 316      -6.379 -21.801 -23.726  1.00  0.66           C  
ATOM   2248  C   PRO A 316      -5.790 -21.935 -25.115  1.00  0.66           C  
ATOM   2249  O   PRO A 316      -6.137 -22.882 -25.814  1.00  0.66           O  
ATOM   2250  CB  PRO A 316      -7.809 -21.249 -23.811  1.00  0.66           C  
ATOM   2251  CG  PRO A 316      -8.015 -20.513 -22.485  1.00  0.66           C  
ATOM   2252  CD  PRO A 316      -6.609 -20.025 -22.100  1.00  0.66           C  
ATOM   2253  N   ASN A 317      -4.921 -20.997 -25.540  1.00  0.67           N  
ATOM   2254  CA  ASN A 317      -4.246 -21.105 -26.812  1.00  0.67           C  
ATOM   2255  C   ASN A 317      -2.792 -21.557 -26.682  1.00  0.67           C  
ATOM   2256  O   ASN A 317      -2.099 -21.695 -27.688  1.00  0.67           O  
ATOM   2257  CB  ASN A 317      -4.290 -19.780 -27.606  1.00  0.67           C  
ATOM   2258  CG  ASN A 317      -5.692 -19.449 -28.107  1.00  0.67           C  
ATOM   2259  OD1 ASN A 317      -6.588 -20.276 -28.290  1.00  0.67           O  
ATOM   2260  ND2 ASN A 317      -5.881 -18.144 -28.392  1.00  0.67           N  
ATOM   2261  N   GLU A 318      -2.283 -21.886 -25.473  1.00  0.64           N  
ATOM   2262  CA  GLU A 318      -0.890 -22.265 -25.255  1.00  0.64           C  
ATOM   2263  C   GLU A 318      -0.444 -23.464 -26.078  1.00  0.64           C  
ATOM   2264  O   GLU A 318       0.647 -23.518 -26.651  1.00  0.64           O  
ATOM   2265  CB  GLU A 318      -0.699 -22.592 -23.762  1.00  0.64           C  
ATOM   2266  CG  GLU A 318       0.742 -22.972 -23.347  1.00  0.64           C  
ATOM   2267  CD  GLU A 318       0.845 -23.240 -21.847  1.00  0.64           C  
ATOM   2268  OE1 GLU A 318      -0.186 -23.112 -21.138  1.00  0.64           O  
ATOM   2269  OE2 GLU A 318       1.970 -23.591 -21.409  1.00  0.64           O  
ATOM   2270  N   GLY A 319      -1.349 -24.451 -26.240  1.00  0.71           N  
ATOM   2271  CA  GLY A 319      -1.051 -25.689 -26.940  1.00  0.71           C  
ATOM   2272  C   GLY A 319      -0.989 -25.555 -28.446  1.00  0.71           C  
ATOM   2273  O   GLY A 319      -0.703 -26.531 -29.136  1.00  0.71           O  
ATOM   2274  N   PHE A 320      -1.256 -24.348 -28.994  1.00  0.68           N  
ATOM   2275  CA  PHE A 320      -1.075 -24.044 -30.406  1.00  0.68           C  
ATOM   2276  C   PHE A 320       0.355 -23.662 -30.771  1.00  0.68           C  
ATOM   2277  O   PHE A 320       0.730 -23.858 -31.922  1.00  0.68           O  
ATOM   2278  CB  PHE A 320      -1.999 -22.892 -30.886  1.00  0.68           C  
ATOM   2279  CG  PHE A 320      -3.421 -23.362 -30.924  1.00  0.68           C  
ATOM   2280  CD1 PHE A 320      -3.823 -24.394 -31.789  1.00  0.68           C  
ATOM   2281  CD2 PHE A 320      -4.365 -22.793 -30.065  1.00  0.68           C  
ATOM   2282  CE1 PHE A 320      -5.136 -24.880 -31.752  1.00  0.68           C  
ATOM   2283  CE2 PHE A 320      -5.679 -23.270 -30.021  1.00  0.68           C  
ATOM   2284  CZ  PHE A 320      -6.063 -24.320 -30.864  1.00  0.68           C  
ATOM   2285  N   CYS A 321       1.164 -23.150 -29.807  1.00  0.69           N  
ATOM   2286  CA  CYS A 321       2.582 -22.772 -29.913  1.00  0.69           C  
ATOM   2287  C   CYS A 321       2.872 -21.592 -28.963  1.00  0.69           C  
ATOM   2288  O   CYS A 321       2.314 -20.519 -29.187  1.00  0.69           O  
ATOM   2289  CB  CYS A 321       3.099 -22.290 -31.311  1.00  0.69           C  
ATOM   2290  SG  CYS A 321       4.910 -22.145 -31.516  1.00  0.69           S  
ATOM   2291  N   PRO A 322       3.731 -21.673 -27.946  1.00  0.32           N  
ATOM   2292  CA  PRO A 322       3.943 -20.585 -26.980  1.00  0.32           C  
ATOM   2293  C   PRO A 322       4.869 -19.500 -27.503  1.00  0.32           C  
ATOM   2294  O   PRO A 322       5.020 -18.472 -26.854  1.00  0.32           O  
ATOM   2295  CB  PRO A 322       4.573 -21.294 -25.763  1.00  0.32           C  
ATOM   2296  CG  PRO A 322       5.218 -22.563 -26.329  1.00  0.32           C  
ATOM   2297  CD  PRO A 322       4.307 -22.935 -27.494  1.00  0.32           C  
ATOM   2298  N   CYS A 323       5.524 -19.716 -28.656  1.00  0.48           N  
ATOM   2299  CA  CYS A 323       6.491 -18.787 -29.225  1.00  0.48           C  
ATOM   2300  C   CYS A 323       5.897 -18.041 -30.408  1.00  0.48           C  
ATOM   2301  O   CYS A 323       6.605 -17.495 -31.252  1.00  0.48           O  
ATOM   2302  CB  CYS A 323       7.797 -19.511 -29.656  1.00  0.48           C  
ATOM   2303  SG  CYS A 323       8.650 -20.307 -28.254  1.00  0.48           S  
ATOM   2304  N   LEU A 324       4.557 -17.988 -30.495  1.00  0.53           N  
ATOM   2305  CA  LEU A 324       3.865 -17.130 -31.425  1.00  0.53           C  
ATOM   2306  C   LEU A 324       3.207 -16.040 -30.658  1.00  0.53           C  
ATOM   2307  O   LEU A 324       2.472 -16.301 -29.717  1.00  0.53           O  
ATOM   2308  CB  LEU A 324       2.730 -17.864 -32.148  1.00  0.53           C  
ATOM   2309  CG  LEU A 324       3.241 -19.053 -32.947  1.00  0.53           C  
ATOM   2310  CD1 LEU A 324       2.005 -19.771 -33.463  1.00  0.53           C  
ATOM   2311  CD2 LEU A 324       4.231 -18.638 -34.038  1.00  0.53           C  
ATOM   2312  N   GLU A 325       3.440 -14.789 -31.063  1.00  0.64           N  
ATOM   2313  CA  GLU A 325       2.721 -13.652 -30.547  1.00  0.64           C  
ATOM   2314  C   GLU A 325       1.232 -13.659 -30.872  1.00  0.64           C  
ATOM   2315  O   GLU A 325       0.709 -14.477 -31.635  1.00  0.64           O  
ATOM   2316  CB  GLU A 325       3.376 -12.334 -31.034  1.00  0.64           C  
ATOM   2317  CG  GLU A 325       4.818 -12.153 -30.498  1.00  0.64           C  
ATOM   2318  CD  GLU A 325       4.866 -12.071 -28.970  1.00  0.64           C  
ATOM   2319  OE1 GLU A 325       3.798 -11.861 -28.334  1.00  0.64           O  
ATOM   2320  OE2 GLU A 325       5.988 -12.243 -28.433  1.00  0.64           O  
ATOM   2321  N   SER A 326       0.480 -12.726 -30.267  1.00  0.76           N  
ATOM   2322  CA  SER A 326      -0.938 -12.555 -30.548  1.00  0.76           C  
ATOM   2323  C   SER A 326      -1.273 -12.227 -31.994  1.00  0.76           C  
ATOM   2324  O   SER A 326      -0.759 -11.283 -32.589  1.00  0.76           O  
ATOM   2325  CB  SER A 326      -1.586 -11.459 -29.664  1.00  0.76           C  
ATOM   2326  OG  SER A 326      -1.745 -11.911 -28.320  1.00  0.76           O  
ATOM   2327  N   GLY A 327      -2.206 -13.009 -32.581  1.00  0.81           N  
ATOM   2328  CA  GLY A 327      -2.738 -12.799 -33.919  1.00  0.81           C  
ATOM   2329  C   GLY A 327      -2.121 -13.629 -35.009  1.00  0.81           C  
ATOM   2330  O   GLY A 327      -2.472 -13.450 -36.174  1.00  0.81           O  
ATOM   2331  N   ILE A 328      -1.205 -14.566 -34.686  1.00  0.80           N  
ATOM   2332  CA  ILE A 328      -0.604 -15.443 -35.684  1.00  0.80           C  
ATOM   2333  C   ILE A 328      -0.601 -16.889 -35.226  1.00  0.80           C  
ATOM   2334  O   ILE A 328      -0.505 -17.200 -34.042  1.00  0.80           O  
ATOM   2335  CB  ILE A 328       0.818 -15.042 -36.084  1.00  0.80           C  
ATOM   2336  CG1 ILE A 328       1.737 -14.826 -34.866  1.00  0.80           C  
ATOM   2337  CG2 ILE A 328       0.710 -13.776 -36.950  1.00  0.80           C  
ATOM   2338  CD1 ILE A 328       3.191 -14.563 -35.263  1.00  0.80           C  
ATOM   2339  N   GLN A 329      -0.722 -17.828 -36.184  1.00  0.78           N  
ATOM   2340  CA  GLN A 329      -0.687 -19.256 -35.931  1.00  0.78           C  
ATOM   2341  C   GLN A 329       0.343 -19.950 -36.818  1.00  0.78           C  
ATOM   2342  O   GLN A 329       0.376 -19.764 -38.028  1.00  0.78           O  
ATOM   2343  CB  GLN A 329      -2.071 -19.893 -36.169  1.00  0.78           C  
ATOM   2344  CG  GLN A 329      -2.114 -21.418 -35.915  1.00  0.78           C  
ATOM   2345  CD  GLN A 329      -3.498 -21.959 -36.249  1.00  0.78           C  
ATOM   2346  OE1 GLN A 329      -4.471 -21.217 -36.346  1.00  0.78           O  
ATOM   2347  NE2 GLN A 329      -3.618 -23.285 -36.437  1.00  0.78           N  
ATOM   2348  N   ASN A 330       1.210 -20.806 -36.241  1.00  0.76           N  
ATOM   2349  CA  ASN A 330       2.241 -21.549 -36.940  1.00  0.76           C  
ATOM   2350  C   ASN A 330       1.605 -22.811 -37.479  1.00  0.76           C  
ATOM   2351  O   ASN A 330       1.426 -23.793 -36.766  1.00  0.76           O  
ATOM   2352  CB  ASN A 330       3.396 -21.907 -35.954  1.00  0.76           C  
ATOM   2353  CG  ASN A 330       4.593 -22.555 -36.640  1.00  0.76           C  
ATOM   2354  OD1 ASN A 330       4.637 -22.688 -37.860  1.00  0.76           O  
ATOM   2355  ND2 ASN A 330       5.595 -22.996 -35.844  1.00  0.76           N  
ATOM   2356  N   VAL A 331       1.252 -22.810 -38.770  1.00  0.79           N  
ATOM   2357  CA  VAL A 331       0.549 -23.906 -39.396  1.00  0.79           C  
ATOM   2358  C   VAL A 331       1.563 -24.833 -40.065  1.00  0.79           C  
ATOM   2359  O   VAL A 331       1.210 -25.704 -40.852  1.00  0.79           O  
ATOM   2360  CB  VAL A 331      -0.551 -23.401 -40.338  1.00  0.79           C  
ATOM   2361  CG1 VAL A 331      -1.623 -22.652 -39.519  1.00  0.79           C  
ATOM   2362  CG2 VAL A 331       0.010 -22.461 -41.411  1.00  0.79           C  
ATOM   2363  N   SER A 332       2.873 -24.716 -39.721  1.00  0.75           N  
ATOM   2364  CA  SER A 332       3.970 -25.505 -40.298  1.00  0.75           C  
ATOM   2365  C   SER A 332       3.786 -27.012 -40.188  1.00  0.75           C  
ATOM   2366  O   SER A 332       4.014 -27.756 -41.142  1.00  0.75           O  
ATOM   2367  CB  SER A 332       5.346 -25.160 -39.661  1.00  0.75           C  
ATOM   2368  OG  SER A 332       6.435 -25.702 -40.409  1.00  0.75           O  
ATOM   2369  N   THR A 333       3.291 -27.507 -39.029  1.00  0.69           N  
ATOM   2370  CA  THR A 333       3.047 -28.929 -38.789  1.00  0.69           C  
ATOM   2371  C   THR A 333       2.060 -29.544 -39.773  1.00  0.69           C  
ATOM   2372  O   THR A 333       2.249 -30.665 -40.234  1.00  0.69           O  
ATOM   2373  CB  THR A 333       2.550 -29.236 -37.375  1.00  0.69           C  
ATOM   2374  OG1 THR A 333       1.458 -28.398 -37.017  1.00  0.69           O  
ATOM   2375  CG2 THR A 333       3.656 -28.968 -36.345  1.00  0.69           C  
ATOM   2376  N   CYS A 334       0.995 -28.806 -40.152  1.00  0.72           N  
ATOM   2377  CA  CYS A 334      -0.026 -29.290 -41.072  1.00  0.72           C  
ATOM   2378  C   CYS A 334       0.177 -28.861 -42.526  1.00  0.72           C  
ATOM   2379  O   CYS A 334      -0.590 -29.242 -43.407  1.00  0.72           O  
ATOM   2380  CB  CYS A 334      -1.440 -28.805 -40.638  1.00  0.72           C  
ATOM   2381  SG  CYS A 334      -1.659 -26.995 -40.751  1.00  0.72           S  
ATOM   2382  N   ARG A 335       1.214 -28.058 -42.837  1.00  0.63           N  
ATOM   2383  CA  ARG A 335       1.501 -27.605 -44.193  1.00  0.63           C  
ATOM   2384  C   ARG A 335       2.753 -28.250 -44.712  1.00  0.63           C  
ATOM   2385  O   ARG A 335       3.443 -27.717 -45.580  1.00  0.63           O  
ATOM   2386  CB  ARG A 335       1.632 -26.072 -44.270  1.00  0.63           C  
ATOM   2387  CG  ARG A 335       0.306 -25.386 -43.907  1.00  0.63           C  
ATOM   2388  CD  ARG A 335      -0.886 -25.618 -44.851  1.00  0.63           C  
ATOM   2389  NE  ARG A 335      -0.530 -25.101 -46.221  1.00  0.63           N  
ATOM   2390  CZ  ARG A 335      -1.242 -25.342 -47.334  1.00  0.63           C  
ATOM   2391  NH1 ARG A 335      -0.864 -24.815 -48.500  1.00  0.63           N  
ATOM   2392  NH2 ARG A 335      -2.338 -26.091 -47.309  1.00  0.63           N  
ATOM   2393  N   PHE A 336       3.054 -29.440 -44.169  1.00  0.60           N  
ATOM   2394  CA  PHE A 336       4.085 -30.337 -44.653  1.00  0.60           C  
ATOM   2395  C   PHE A 336       5.481 -29.746 -44.519  1.00  0.60           C  
ATOM   2396  O   PHE A 336       6.324 -29.849 -45.409  1.00  0.60           O  
ATOM   2397  CB  PHE A 336       3.799 -30.838 -46.096  1.00  0.60           C  
ATOM   2398  CG  PHE A 336       2.465 -31.530 -46.164  1.00  0.60           C  
ATOM   2399  CD1 PHE A 336       2.313 -32.816 -45.624  1.00  0.60           C  
ATOM   2400  CD2 PHE A 336       1.353 -30.905 -46.758  1.00  0.60           C  
ATOM   2401  CE1 PHE A 336       1.078 -33.473 -45.680  1.00  0.60           C  
ATOM   2402  CE2 PHE A 336       0.115 -31.558 -46.816  1.00  0.60           C  
ATOM   2403  CZ  PHE A 336      -0.021 -32.845 -46.279  1.00  0.60           C  
ATOM   2404  N   SER A 337       5.717 -29.087 -43.367  1.00  0.69           N  
ATOM   2405  CA  SER A 337       6.976 -28.489 -42.941  1.00  0.69           C  
ATOM   2406  C   SER A 337       7.257 -27.142 -43.575  1.00  0.69           C  
ATOM   2407  O   SER A 337       8.237 -26.487 -43.235  1.00  0.69           O  
ATOM   2408  CB  SER A 337       8.259 -29.354 -43.128  1.00  0.69           C  
ATOM   2409  OG  SER A 337       8.167 -30.612 -42.458  1.00  0.69           O  
ATOM   2410  N   ALA A 338       6.432 -26.651 -44.521  1.00  0.73           N  
ATOM   2411  CA  ALA A 338       6.627 -25.335 -45.096  1.00  0.73           C  
ATOM   2412  C   ALA A 338       6.432 -24.194 -44.081  1.00  0.73           C  
ATOM   2413  O   ALA A 338       5.499 -24.285 -43.280  1.00  0.73           O  
ATOM   2414  CB  ALA A 338       5.672 -25.147 -46.290  1.00  0.73           C  
ATOM   2415  N   PRO A 339       7.217 -23.100 -44.055  1.00  0.78           N  
ATOM   2416  CA  PRO A 339       7.209 -22.146 -42.942  1.00  0.78           C  
ATOM   2417  C   PRO A 339       6.069 -21.150 -43.082  1.00  0.78           C  
ATOM   2418  O   PRO A 339       6.295 -19.942 -43.116  1.00  0.78           O  
ATOM   2419  CB  PRO A 339       8.585 -21.450 -43.046  1.00  0.78           C  
ATOM   2420  CG  PRO A 339       8.974 -21.566 -44.523  1.00  0.78           C  
ATOM   2421  CD  PRO A 339       8.379 -22.914 -44.922  1.00  0.78           C  
ATOM   2422  N   LEU A 340       4.828 -21.653 -43.141  1.00  0.80           N  
ATOM   2423  CA  LEU A 340       3.615 -20.900 -43.321  1.00  0.80           C  
ATOM   2424  C   LEU A 340       3.022 -20.539 -41.972  1.00  0.80           C  
ATOM   2425  O   LEU A 340       2.892 -21.358 -41.063  1.00  0.80           O  
ATOM   2426  CB  LEU A 340       2.586 -21.714 -44.149  1.00  0.80           C  
ATOM   2427  CG  LEU A 340       1.271 -20.966 -44.469  1.00  0.80           C  
ATOM   2428  CD1 LEU A 340       1.466 -19.820 -45.466  1.00  0.80           C  
ATOM   2429  CD2 LEU A 340       0.184 -21.907 -44.999  1.00  0.80           C  
ATOM   2430  N   PHE A 341       2.665 -19.260 -41.814  1.00  0.81           N  
ATOM   2431  CA  PHE A 341       2.110 -18.695 -40.617  1.00  0.81           C  
ATOM   2432  C   PHE A 341       0.779 -18.130 -41.053  1.00  0.81           C  
ATOM   2433  O   PHE A 341       0.680 -17.391 -42.031  1.00  0.81           O  
ATOM   2434  CB  PHE A 341       3.022 -17.584 -40.020  1.00  0.81           C  
ATOM   2435  CG  PHE A 341       4.168 -18.190 -39.245  1.00  0.81           C  
ATOM   2436  CD1 PHE A 341       5.084 -19.065 -39.855  1.00  0.81           C  
ATOM   2437  CD2 PHE A 341       4.358 -17.872 -37.889  1.00  0.81           C  
ATOM   2438  CE1 PHE A 341       6.073 -19.714 -39.113  1.00  0.81           C  
ATOM   2439  CE2 PHE A 341       5.449 -18.398 -37.182  1.00  0.81           C  
ATOM   2440  CZ  PHE A 341       6.282 -19.350 -37.780  1.00  0.81           C  
ATOM   2441  N   LEU A 342      -0.296 -18.510 -40.354  1.00  0.82           N  
ATOM   2442  CA  LEU A 342      -1.634 -18.050 -40.626  1.00  0.82           C  
ATOM   2443  C   LEU A 342      -1.892 -16.801 -39.810  1.00  0.82           C  
ATOM   2444  O   LEU A 342      -1.423 -16.669 -38.678  1.00  0.82           O  
ATOM   2445  CB  LEU A 342      -2.664 -19.151 -40.274  1.00  0.82           C  
ATOM   2446  CG  LEU A 342      -4.135 -18.835 -40.608  1.00  0.82           C  
ATOM   2447  CD1 LEU A 342      -4.348 -18.731 -42.125  1.00  0.82           C  
ATOM   2448  CD2 LEU A 342      -5.049 -19.904 -39.998  1.00  0.82           C  
ATOM   2449  N   SER A 343      -2.641 -15.844 -40.370  1.00  0.85           N  
ATOM   2450  CA  SER A 343      -3.023 -14.634 -39.674  1.00  0.85           C  
ATOM   2451  C   SER A 343      -4.319 -14.137 -40.270  1.00  0.85           C  
ATOM   2452  O   SER A 343      -4.818 -14.707 -41.236  1.00  0.85           O  
ATOM   2453  CB  SER A 343      -1.924 -13.530 -39.690  1.00  0.85           C  
ATOM   2454  OG  SER A 343      -1.650 -12.952 -40.967  1.00  0.85           O  
ATOM   2455  N   HIS A 344      -4.927 -13.077 -39.706  1.00  0.83           N  
ATOM   2456  CA  HIS A 344      -6.017 -12.357 -40.352  1.00  0.83           C  
ATOM   2457  C   HIS A 344      -5.425 -11.272 -41.250  1.00  0.83           C  
ATOM   2458  O   HIS A 344      -4.312 -10.823 -40.958  1.00  0.83           O  
ATOM   2459  CB  HIS A 344      -6.952 -11.699 -39.318  1.00  0.83           C  
ATOM   2460  CG  HIS A 344      -7.877 -12.673 -38.681  1.00  0.83           C  
ATOM   2461  ND1 HIS A 344      -8.937 -13.101 -39.441  1.00  0.83           N  
ATOM   2462  CD2 HIS A 344      -7.910 -13.251 -37.455  1.00  0.83           C  
ATOM   2463  CE1 HIS A 344      -9.603 -13.934 -38.680  1.00  0.83           C  
ATOM   2464  NE2 HIS A 344      -9.030 -14.057 -37.460  1.00  0.83           N  
ATOM   2465  N   PRO A 345      -6.064 -10.825 -42.340  1.00  0.86           N  
ATOM   2466  CA  PRO A 345      -5.523  -9.815 -43.256  1.00  0.86           C  
ATOM   2467  C   PRO A 345      -4.936  -8.575 -42.623  1.00  0.86           C  
ATOM   2468  O   PRO A 345      -5.538  -8.025 -41.700  1.00  0.86           O  
ATOM   2469  CB  PRO A 345      -6.676  -9.452 -44.188  1.00  0.86           C  
ATOM   2470  CG  PRO A 345      -7.621 -10.646 -44.097  1.00  0.86           C  
ATOM   2471  CD  PRO A 345      -7.457 -11.137 -42.663  1.00  0.86           C  
ATOM   2472  N   HIS A 346      -3.742  -8.145 -43.077  1.00  0.80           N  
ATOM   2473  CA  HIS A 346      -3.040  -6.967 -42.592  1.00  0.80           C  
ATOM   2474  C   HIS A 346      -2.618  -7.053 -41.128  1.00  0.80           C  
ATOM   2475  O   HIS A 346      -2.232  -6.060 -40.520  1.00  0.80           O  
ATOM   2476  CB  HIS A 346      -3.833  -5.674 -42.870  1.00  0.80           C  
ATOM   2477  CG  HIS A 346      -3.885  -5.360 -44.328  1.00  0.80           C  
ATOM   2478  ND1 HIS A 346      -3.152  -4.279 -44.777  1.00  0.80           N  
ATOM   2479  CD2 HIS A 346      -4.532  -5.955 -45.361  1.00  0.80           C  
ATOM   2480  CE1 HIS A 346      -3.369  -4.232 -46.074  1.00  0.80           C  
ATOM   2481  NE2 HIS A 346      -4.199  -5.217 -46.470  1.00  0.80           N  
ATOM   2482  N   PHE A 347      -2.673  -8.272 -40.546  1.00  0.81           N  
ATOM   2483  CA  PHE A 347      -2.507  -8.556 -39.132  1.00  0.81           C  
ATOM   2484  C   PHE A 347      -3.587  -7.883 -38.288  1.00  0.81           C  
ATOM   2485  O   PHE A 347      -3.358  -7.359 -37.198  1.00  0.81           O  
ATOM   2486  CB  PHE A 347      -1.060  -8.342 -38.612  1.00  0.81           C  
ATOM   2487  CG  PHE A 347      -0.085  -9.118 -39.453  1.00  0.81           C  
ATOM   2488  CD1 PHE A 347       0.065 -10.515 -39.375  1.00  0.81           C  
ATOM   2489  CD2 PHE A 347       0.716  -8.407 -40.347  1.00  0.81           C  
ATOM   2490  CE1 PHE A 347       1.016 -11.170 -40.174  1.00  0.81           C  
ATOM   2491  CE2 PHE A 347       1.676  -9.047 -41.131  1.00  0.81           C  
ATOM   2492  CZ  PHE A 347       1.831 -10.432 -41.044  1.00  0.81           C  
ATOM   2493  N   LEU A 348      -4.852  -7.921 -38.760  1.00  0.81           N  
ATOM   2494  CA  LEU A 348      -5.986  -7.569 -37.927  1.00  0.81           C  
ATOM   2495  C   LEU A 348      -6.131  -8.493 -36.721  1.00  0.81           C  
ATOM   2496  O   LEU A 348      -5.993  -9.708 -36.820  1.00  0.81           O  
ATOM   2497  CB  LEU A 348      -7.322  -7.543 -38.709  1.00  0.81           C  
ATOM   2498  CG  LEU A 348      -8.485  -6.878 -37.938  1.00  0.81           C  
ATOM   2499  CD1 LEU A 348      -8.280  -5.364 -37.844  1.00  0.81           C  
ATOM   2500  CD2 LEU A 348      -9.844  -7.174 -38.573  1.00  0.81           C  
ATOM   2501  N   ASN A 349      -6.388  -7.912 -35.530  1.00  0.76           N  
ATOM   2502  CA  ASN A 349      -6.497  -8.620 -34.260  1.00  0.76           C  
ATOM   2503  C   ASN A 349      -5.170  -9.112 -33.727  1.00  0.76           C  
ATOM   2504  O   ASN A 349      -5.129  -9.954 -32.834  1.00  0.76           O  
ATOM   2505  CB  ASN A 349      -7.533  -9.774 -34.243  1.00  0.76           C  
ATOM   2506  CG  ASN A 349      -8.877  -9.195 -34.637  1.00  0.76           C  
ATOM   2507  OD1 ASN A 349      -9.256  -8.126 -34.138  1.00  0.76           O  
ATOM   2508  ND2 ASN A 349      -9.619  -9.892 -35.520  1.00  0.76           N  
ATOM   2509  N   ALA A 350      -4.064  -8.555 -34.232  1.00  0.79           N  
ATOM   2510  CA  ALA A 350      -2.746  -8.989 -33.883  1.00  0.79           C  
ATOM   2511  C   ALA A 350      -1.960  -7.889 -33.209  1.00  0.79           C  
ATOM   2512  O   ALA A 350      -2.367  -6.728 -33.148  1.00  0.79           O  
ATOM   2513  CB  ALA A 350      -2.046  -9.437 -35.172  1.00  0.79           C  
ATOM   2514  N   ASP A 351      -0.812  -8.282 -32.645  1.00  0.71           N  
ATOM   2515  CA  ASP A 351       0.135  -7.434 -31.975  1.00  0.71           C  
ATOM   2516  C   ASP A 351       0.680  -6.273 -32.844  1.00  0.71           C  
ATOM   2517  O   ASP A 351       1.026  -6.538 -34.001  1.00  0.71           O  
ATOM   2518  CB  ASP A 351       1.297  -8.367 -31.574  1.00  0.71           C  
ATOM   2519  CG  ASP A 351       1.695  -7.948 -30.185  1.00  0.71           C  
ATOM   2520  OD1 ASP A 351       0.948  -8.330 -29.247  1.00  0.71           O  
ATOM   2521  OD2 ASP A 351       2.652  -7.142 -30.085  1.00  0.71           O  
ATOM   2522  N   PRO A 352       0.819  -5.005 -32.408  1.00  0.69           N  
ATOM   2523  CA  PRO A 352       1.297  -3.922 -33.268  1.00  0.69           C  
ATOM   2524  C   PRO A 352       2.662  -4.128 -33.888  1.00  0.69           C  
ATOM   2525  O   PRO A 352       2.888  -3.624 -34.984  1.00  0.69           O  
ATOM   2526  CB  PRO A 352       1.297  -2.683 -32.367  1.00  0.69           C  
ATOM   2527  CG  PRO A 352       0.180  -2.939 -31.348  1.00  0.69           C  
ATOM   2528  CD  PRO A 352       0.035  -4.472 -31.290  1.00  0.69           C  
ATOM   2529  N   VAL A 353       3.572  -4.878 -33.238  1.00  0.70           N  
ATOM   2530  CA  VAL A 353       4.893  -5.203 -33.763  1.00  0.70           C  
ATOM   2531  C   VAL A 353       4.821  -5.954 -35.089  1.00  0.70           C  
ATOM   2532  O   VAL A 353       5.604  -5.704 -36.001  1.00  0.70           O  
ATOM   2533  CB  VAL A 353       5.734  -5.947 -32.728  1.00  0.70           C  
ATOM   2534  CG1 VAL A 353       7.071  -6.427 -33.332  1.00  0.70           C  
ATOM   2535  CG2 VAL A 353       6.023  -4.963 -31.577  1.00  0.70           C  
ATOM   2536  N   LEU A 354       3.830  -6.855 -35.274  1.00  0.72           N  
ATOM   2537  CA  LEU A 354       3.575  -7.500 -36.555  1.00  0.72           C  
ATOM   2538  C   LEU A 354       3.190  -6.508 -37.655  1.00  0.72           C  
ATOM   2539  O   LEU A 354       3.548  -6.683 -38.818  1.00  0.72           O  
ATOM   2540  CB  LEU A 354       2.479  -8.590 -36.436  1.00  0.72           C  
ATOM   2541  CG  LEU A 354       2.866  -9.813 -35.577  1.00  0.72           C  
ATOM   2542  CD1 LEU A 354       1.633 -10.698 -35.364  1.00  0.72           C  
ATOM   2543  CD2 LEU A 354       4.003 -10.644 -36.198  1.00  0.72           C  
ATOM   2544  N   ALA A 355       2.453  -5.433 -37.303  1.00  0.75           N  
ATOM   2545  CA  ALA A 355       2.092  -4.364 -38.214  1.00  0.75           C  
ATOM   2546  C   ALA A 355       3.215  -3.373 -38.525  1.00  0.75           C  
ATOM   2547  O   ALA A 355       3.440  -3.014 -39.677  1.00  0.75           O  
ATOM   2548  CB  ALA A 355       0.816  -3.652 -37.735  1.00  0.75           C  
ATOM   2549  N   GLU A 356       3.991  -2.938 -37.513  1.00  0.65           N  
ATOM   2550  CA  GLU A 356       5.156  -2.072 -37.667  1.00  0.65           C  
ATOM   2551  C   GLU A 356       6.272  -2.681 -38.496  1.00  0.65           C  
ATOM   2552  O   GLU A 356       7.060  -2.002 -39.155  1.00  0.65           O  
ATOM   2553  CB  GLU A 356       5.770  -1.775 -36.289  1.00  0.65           C  
ATOM   2554  CG  GLU A 356       4.864  -0.944 -35.358  1.00  0.65           C  
ATOM   2555  CD  GLU A 356       5.504  -0.775 -33.983  1.00  0.65           C  
ATOM   2556  OE1 GLU A 356       6.588  -1.371 -33.748  1.00  0.65           O  
ATOM   2557  OE2 GLU A 356       4.898  -0.050 -33.155  1.00  0.65           O  
ATOM   2558  N   ALA A 357       6.373  -4.013 -38.448  1.00  0.73           N  
ATOM   2559  CA  ALA A 357       7.329  -4.806 -39.164  1.00  0.73           C  
ATOM   2560  C   ALA A 357       7.317  -4.685 -40.691  1.00  0.73           C  
ATOM   2561  O   ALA A 357       8.379  -4.721 -41.311  1.00  0.73           O  
ATOM   2562  CB  ALA A 357       7.080  -6.257 -38.745  1.00  0.73           C  
ATOM   2563  N   VAL A 358       6.137  -4.554 -41.336  1.00  0.79           N  
ATOM   2564  CA  VAL A 358       6.020  -4.507 -42.788  1.00  0.79           C  
ATOM   2565  C   VAL A 358       5.263  -3.251 -43.169  1.00  0.79           C  
ATOM   2566  O   VAL A 358       4.101  -3.043 -42.827  1.00  0.79           O  
ATOM   2567  CB  VAL A 358       5.283  -5.722 -43.360  1.00  0.79           C  
ATOM   2568  CG1 VAL A 358       5.072  -5.624 -44.891  1.00  0.79           C  
ATOM   2569  CG2 VAL A 358       5.960  -7.027 -42.893  1.00  0.79           C  
ATOM   2570  N   THR A 359       5.903  -2.362 -43.936  1.00  0.76           N  
ATOM   2571  CA  THR A 359       5.321  -1.102 -44.357  1.00  0.76           C  
ATOM   2572  C   THR A 359       4.340  -1.333 -45.486  1.00  0.76           C  
ATOM   2573  O   THR A 359       4.689  -1.769 -46.581  1.00  0.76           O  
ATOM   2574  CB  THR A 359       6.407  -0.140 -44.796  1.00  0.76           C  
ATOM   2575  OG1 THR A 359       7.224   0.184 -43.682  1.00  0.76           O  
ATOM   2576  CG2 THR A 359       5.858   1.187 -45.328  1.00  0.76           C  
ATOM   2577  N   GLY A 360       3.046  -1.075 -45.232  1.00  0.77           N  
ATOM   2578  CA  GLY A 360       1.984  -1.357 -46.191  1.00  0.77           C  
ATOM   2579  C   GLY A 360       0.873  -2.132 -45.554  1.00  0.77           C  
ATOM   2580  O   GLY A 360      -0.153  -2.378 -46.178  1.00  0.77           O  
ATOM   2581  N   LEU A 361       1.024  -2.503 -44.273  1.00  0.76           N  
ATOM   2582  CA  LEU A 361      -0.050  -3.093 -43.510  1.00  0.76           C  
ATOM   2583  C   LEU A 361      -0.903  -2.035 -42.838  1.00  0.76           C  
ATOM   2584  O   LEU A 361      -0.417  -1.231 -42.046  1.00  0.76           O  
ATOM   2585  CB  LEU A 361       0.525  -3.958 -42.388  1.00  0.76           C  
ATOM   2586  CG  LEU A 361       1.399  -5.125 -42.867  1.00  0.76           C  
ATOM   2587  CD1 LEU A 361       2.190  -5.533 -41.636  1.00  0.76           C  
ATOM   2588  CD2 LEU A 361       0.594  -6.302 -43.432  1.00  0.76           C  
ATOM   2589  N   HIS A 362      -2.214  -2.037 -43.116  1.00  0.70           N  
ATOM   2590  CA  HIS A 362      -3.130  -1.045 -42.585  1.00  0.70           C  
ATOM   2591  C   HIS A 362      -4.415  -1.727 -42.127  1.00  0.70           C  
ATOM   2592  O   HIS A 362      -5.434  -1.651 -42.821  1.00  0.70           O  
ATOM   2593  CB  HIS A 362      -3.464   0.011 -43.664  1.00  0.70           C  
ATOM   2594  CG  HIS A 362      -2.257   0.777 -44.120  1.00  0.70           C  
ATOM   2595  ND1 HIS A 362      -1.848   1.881 -43.400  1.00  0.70           N  
ATOM   2596  CD2 HIS A 362      -1.415   0.560 -45.165  1.00  0.70           C  
ATOM   2597  CE1 HIS A 362      -0.766   2.313 -44.014  1.00  0.70           C  
ATOM   2598  NE2 HIS A 362      -0.458   1.550 -45.091  1.00  0.70           N  
ATOM   2599  N   PRO A 363      -4.432  -2.435 -40.995  1.00  0.76           N  
ATOM   2600  CA  PRO A 363      -5.567  -3.270 -40.618  1.00  0.76           C  
ATOM   2601  C   PRO A 363      -6.779  -2.461 -40.186  1.00  0.76           C  
ATOM   2602  O   PRO A 363      -6.641  -1.461 -39.485  1.00  0.76           O  
ATOM   2603  CB  PRO A 363      -5.023  -4.138 -39.465  1.00  0.76           C  
ATOM   2604  CG  PRO A 363      -3.843  -3.345 -38.896  1.00  0.76           C  
ATOM   2605  CD  PRO A 363      -3.264  -2.678 -40.139  1.00  0.76           C  
ATOM   2606  N   ASN A 364      -8.001  -2.878 -40.567  1.00  0.66           N  
ATOM   2607  CA  ASN A 364      -9.201  -2.225 -40.096  1.00  0.66           C  
ATOM   2608  C   ASN A 364     -10.308  -3.275 -39.958  1.00  0.66           C  
ATOM   2609  O   ASN A 364     -10.309  -4.293 -40.646  1.00  0.66           O  
ATOM   2610  CB  ASN A 364      -9.580  -0.994 -40.983  1.00  0.66           C  
ATOM   2611  CG  ASN A 364     -10.275  -1.390 -42.282  1.00  0.66           C  
ATOM   2612  OD1 ASN A 364     -11.456  -1.742 -42.258  1.00  0.66           O  
ATOM   2613  ND2 ASN A 364      -9.581  -1.349 -43.438  1.00  0.66           N  
ATOM   2614  N   GLN A 365     -11.280  -3.093 -39.035  1.00  0.66           N  
ATOM   2615  CA  GLN A 365     -12.287  -4.120 -38.788  1.00  0.66           C  
ATOM   2616  C   GLN A 365     -13.214  -4.426 -39.971  1.00  0.66           C  
ATOM   2617  O   GLN A 365     -13.431  -5.589 -40.304  1.00  0.66           O  
ATOM   2618  CB  GLN A 365     -13.159  -3.739 -37.555  1.00  0.66           C  
ATOM   2619  CG  GLN A 365     -14.195  -4.816 -37.134  1.00  0.66           C  
ATOM   2620  CD  GLN A 365     -15.326  -4.263 -36.272  1.00  0.66           C  
ATOM   2621  OE1 GLN A 365     -16.478  -4.249 -36.710  1.00  0.66           O  
ATOM   2622  NE2 GLN A 365     -15.059  -3.826 -35.028  1.00  0.66           N  
ATOM   2623  N   GLU A 366     -13.757  -3.392 -40.639  1.00  0.63           N  
ATOM   2624  CA  GLU A 366     -14.733  -3.476 -41.719  1.00  0.63           C  
ATOM   2625  C   GLU A 366     -14.195  -4.235 -42.938  1.00  0.63           C  
ATOM   2626  O   GLU A 366     -14.878  -5.027 -43.594  1.00  0.63           O  
ATOM   2627  CB  GLU A 366     -15.212  -2.023 -42.010  1.00  0.63           C  
ATOM   2628  CG  GLU A 366     -16.208  -1.828 -43.180  1.00  0.63           C  
ATOM   2629  CD  GLU A 366     -17.488  -2.655 -43.043  1.00  0.63           C  
ATOM   2630  OE1 GLU A 366     -17.839  -3.056 -41.899  1.00  0.63           O  
ATOM   2631  OE2 GLU A 366     -18.131  -2.887 -44.098  1.00  0.63           O  
ATOM   2632  N   ALA A 367     -12.893  -4.081 -43.246  1.00  0.76           N  
ATOM   2633  CA  ALA A 367     -12.290  -4.755 -44.371  1.00  0.76           C  
ATOM   2634  C   ALA A 367     -11.555  -6.054 -44.077  1.00  0.76           C  
ATOM   2635  O   ALA A 367     -11.333  -6.826 -45.012  1.00  0.76           O  
ATOM   2636  CB  ALA A 367     -11.252  -3.823 -45.007  1.00  0.76           C  
ATOM   2637  N   HIS A 368     -11.165  -6.372 -42.829  1.00  0.77           N  
ATOM   2638  CA  HIS A 368     -10.366  -7.568 -42.596  1.00  0.77           C  
ATOM   2639  C   HIS A 368     -10.952  -8.505 -41.551  1.00  0.77           C  
ATOM   2640  O   HIS A 368     -10.380  -9.559 -41.287  1.00  0.77           O  
ATOM   2641  CB  HIS A 368      -8.925  -7.180 -42.217  1.00  0.77           C  
ATOM   2642  CG  HIS A 368      -8.301  -6.178 -43.174  1.00  0.77           C  
ATOM   2643  ND1 HIS A 368      -7.887  -4.972 -42.647  1.00  0.77           N  
ATOM   2644  CD2 HIS A 368      -8.029  -6.212 -44.515  1.00  0.77           C  
ATOM   2645  CE1 HIS A 368      -7.374  -4.299 -43.659  1.00  0.77           C  
ATOM   2646  NE2 HIS A 368      -7.435  -5.001 -44.812  1.00  0.77           N  
ATOM   2647  N   SER A 369     -12.119  -8.181 -40.944  1.00  0.81           N  
ATOM   2648  CA  SER A 369     -12.824  -9.090 -40.039  1.00  0.81           C  
ATOM   2649  C   SER A 369     -13.444 -10.288 -40.725  1.00  0.81           C  
ATOM   2650  O   SER A 369     -13.706 -10.297 -41.929  1.00  0.81           O  
ATOM   2651  CB  SER A 369     -13.900  -8.441 -39.097  1.00  0.81           C  
ATOM   2652  OG  SER A 369     -15.149  -8.110 -39.710  1.00  0.81           O  
ATOM   2653  N   LEU A 370     -13.705 -11.342 -39.934  1.00  0.83           N  
ATOM   2654  CA  LEU A 370     -14.480 -12.475 -40.366  1.00  0.83           C  
ATOM   2655  C   LEU A 370     -15.824 -12.407 -39.668  1.00  0.83           C  
ATOM   2656  O   LEU A 370     -15.900 -12.368 -38.436  1.00  0.83           O  
ATOM   2657  CB  LEU A 370     -13.703 -13.780 -40.058  1.00  0.83           C  
ATOM   2658  CG  LEU A 370     -14.356 -15.089 -40.553  1.00  0.83           C  
ATOM   2659  CD1 LEU A 370     -13.306 -16.183 -40.769  1.00  0.83           C  
ATOM   2660  CD2 LEU A 370     -15.449 -15.679 -39.664  1.00  0.83           C  
ATOM   2661  N   PHE A 371     -16.922 -12.374 -40.455  1.00  0.81           N  
ATOM   2662  CA  PHE A 371     -18.273 -12.323 -39.936  1.00  0.81           C  
ATOM   2663  C   PHE A 371     -19.178 -13.300 -40.668  1.00  0.81           C  
ATOM   2664  O   PHE A 371     -18.972 -13.623 -41.841  1.00  0.81           O  
ATOM   2665  CB  PHE A 371     -18.904 -10.887 -39.917  1.00  0.81           C  
ATOM   2666  CG  PHE A 371     -19.430 -10.402 -41.255  1.00  0.81           C  
ATOM   2667  CD1 PHE A 371     -20.728 -10.756 -41.678  1.00  0.81           C  
ATOM   2668  CD2 PHE A 371     -18.620  -9.651 -42.122  1.00  0.81           C  
ATOM   2669  CE1 PHE A 371     -21.171 -10.443 -42.967  1.00  0.81           C  
ATOM   2670  CE2 PHE A 371     -19.076  -9.307 -43.403  1.00  0.81           C  
ATOM   2671  CZ  PHE A 371     -20.340  -9.725 -43.832  1.00  0.81           C  
ATOM   2672  N   LEU A 372     -20.223 -13.784 -39.971  1.00  0.82           N  
ATOM   2673  CA  LEU A 372     -21.250 -14.625 -40.539  1.00  0.82           C  
ATOM   2674  C   LEU A 372     -22.617 -14.154 -40.062  1.00  0.82           C  
ATOM   2675  O   LEU A 372     -22.847 -14.048 -38.859  1.00  0.82           O  
ATOM   2676  CB  LEU A 372     -20.979 -16.122 -40.136  1.00  0.82           C  
ATOM   2677  CG  LEU A 372     -19.682 -16.673 -40.797  1.00  0.82           C  
ATOM   2678  CD1 LEU A 372     -19.019 -17.998 -40.363  1.00  0.82           C  
ATOM   2679  CD2 LEU A 372     -20.037 -16.860 -42.256  1.00  0.82           C  
ATOM   2680  N   ASP A 373     -23.562 -13.850 -40.985  1.00  0.81           N  
ATOM   2681  CA  ASP A 373     -24.916 -13.455 -40.633  1.00  0.81           C  
ATOM   2682  C   ASP A 373     -25.840 -14.675 -40.751  1.00  0.81           C  
ATOM   2683  O   ASP A 373     -26.133 -15.166 -41.844  1.00  0.81           O  
ATOM   2684  CB  ASP A 373     -25.430 -12.311 -41.558  1.00  0.81           C  
ATOM   2685  CG  ASP A 373     -24.737 -10.982 -41.300  1.00  0.81           C  
ATOM   2686  OD1 ASP A 373     -24.292 -10.747 -40.152  1.00  0.81           O  
ATOM   2687  OD2 ASP A 373     -24.662 -10.140 -42.229  1.00  0.81           O  
ATOM   2688  N   ILE A 374     -26.321 -15.205 -39.607  1.00  0.81           N  
ATOM   2689  CA  ILE A 374     -27.008 -16.490 -39.511  1.00  0.81           C  
ATOM   2690  C   ILE A 374     -28.467 -16.239 -39.212  1.00  0.81           C  
ATOM   2691  O   ILE A 374     -28.779 -15.499 -38.284  1.00  0.81           O  
ATOM   2692  CB  ILE A 374     -26.455 -17.330 -38.352  1.00  0.81           C  
ATOM   2693  CG1 ILE A 374     -24.931 -17.507 -38.509  1.00  0.81           C  
ATOM   2694  CG2 ILE A 374     -27.151 -18.713 -38.309  1.00  0.81           C  
ATOM   2695  CD1 ILE A 374     -24.206 -18.071 -37.286  1.00  0.81           C  
ATOM   2696  N   HIS A 375     -29.431 -16.829 -39.955  1.00  0.76           N  
ATOM   2697  CA  HIS A 375     -30.836 -16.722 -39.551  1.00  0.76           C  
ATOM   2698  C   HIS A 375     -31.132 -17.524 -38.279  1.00  0.76           C  
ATOM   2699  O   HIS A 375     -30.936 -18.740 -38.304  1.00  0.76           O  
ATOM   2700  CB  HIS A 375     -31.815 -17.192 -40.648  1.00  0.76           C  
ATOM   2701  CG  HIS A 375     -33.291 -17.220 -40.291  1.00  0.76           C  
ATOM   2702  ND1 HIS A 375     -34.001 -18.334 -40.684  1.00  0.76           N  
ATOM   2703  CD2 HIS A 375     -34.143 -16.304 -39.751  1.00  0.76           C  
ATOM   2704  CE1 HIS A 375     -35.259 -18.082 -40.393  1.00  0.76           C  
ATOM   2705  NE2 HIS A 375     -35.402 -16.865 -39.823  1.00  0.76           N  
ATOM   2706  N   PRO A 376     -31.592 -16.960 -37.155  1.00  0.77           N  
ATOM   2707  CA  PRO A 376     -31.545 -17.641 -35.861  1.00  0.77           C  
ATOM   2708  C   PRO A 376     -32.465 -18.827 -35.771  1.00  0.77           C  
ATOM   2709  O   PRO A 376     -32.154 -19.781 -35.063  1.00  0.77           O  
ATOM   2710  CB  PRO A 376     -31.960 -16.558 -34.848  1.00  0.77           C  
ATOM   2711  CG  PRO A 376     -32.613 -15.460 -35.693  1.00  0.77           C  
ATOM   2712  CD  PRO A 376     -31.783 -15.525 -36.964  1.00  0.77           C  
ATOM   2713  N   VAL A 377     -33.619 -18.766 -36.453  1.00  0.75           N  
ATOM   2714  CA  VAL A 377     -34.606 -19.825 -36.473  1.00  0.75           C  
ATOM   2715  C   VAL A 377     -34.094 -21.092 -37.139  1.00  0.75           C  
ATOM   2716  O   VAL A 377     -34.228 -22.175 -36.575  1.00  0.75           O  
ATOM   2717  CB  VAL A 377     -35.876 -19.345 -37.167  1.00  0.75           C  
ATOM   2718  CG1 VAL A 377     -36.901 -20.482 -37.312  1.00  0.75           C  
ATOM   2719  CG2 VAL A 377     -36.515 -18.198 -36.359  1.00  0.75           C  
ATOM   2720  N   THR A 378     -33.465 -21.004 -38.331  1.00  0.75           N  
ATOM   2721  CA  THR A 378     -33.106 -22.195 -39.098  1.00  0.75           C  
ATOM   2722  C   THR A 378     -31.643 -22.537 -39.024  1.00  0.75           C  
ATOM   2723  O   THR A 378     -31.257 -23.660 -39.332  1.00  0.75           O  
ATOM   2724  CB  THR A 378     -33.382 -22.038 -40.587  1.00  0.75           C  
ATOM   2725  OG1 THR A 378     -32.683 -20.925 -41.128  1.00  0.75           O  
ATOM   2726  CG2 THR A 378     -34.872 -21.775 -40.809  1.00  0.75           C  
ATOM   2727  N   GLY A 379     -30.781 -21.581 -38.628  1.00  0.81           N  
ATOM   2728  CA  GLY A 379     -29.346 -21.804 -38.672  1.00  0.81           C  
ATOM   2729  C   GLY A 379     -28.743 -21.711 -40.052  1.00  0.81           C  
ATOM   2730  O   GLY A 379     -27.683 -22.273 -40.296  1.00  0.81           O  
ATOM   2731  N   ILE A 380     -29.388 -21.022 -41.014  1.00  0.77           N  
ATOM   2732  CA  ILE A 380     -28.877 -20.882 -42.377  1.00  0.77           C  
ATOM   2733  C   ILE A 380     -27.996 -19.615 -42.544  1.00  0.77           C  
ATOM   2734  O   ILE A 380     -28.450 -18.534 -42.147  1.00  0.77           O  
ATOM   2735  CB  ILE A 380     -30.059 -20.894 -43.352  1.00  0.77           C  
ATOM   2736  CG1 ILE A 380     -30.714 -22.299 -43.389  1.00  0.77           C  
ATOM   2737  CG2 ILE A 380     -29.660 -20.453 -44.775  1.00  0.77           C  
ATOM   2738  CD1 ILE A 380     -32.104 -22.325 -44.044  1.00  0.77           C  
ATOM   2739  N   PRO A 381     -26.748 -19.637 -43.090  1.00  0.79           N  
ATOM   2740  CA  PRO A 381     -26.020 -18.437 -43.528  1.00  0.79           C  
ATOM   2741  C   PRO A 381     -26.724 -17.630 -44.557  1.00  0.79           C  
ATOM   2742  O   PRO A 381     -27.018 -18.139 -45.633  1.00  0.79           O  
ATOM   2743  CB  PRO A 381     -24.662 -18.907 -44.091  1.00  0.79           C  
ATOM   2744  CG  PRO A 381     -24.773 -20.429 -44.251  1.00  0.79           C  
ATOM   2745  CD  PRO A 381     -26.113 -20.846 -43.615  1.00  0.79           C  
ATOM   2746  N   MET A 382     -26.933 -16.342 -44.290  1.00  0.74           N  
ATOM   2747  CA  MET A 382     -27.497 -15.486 -45.293  1.00  0.74           C  
ATOM   2748  C   MET A 382     -26.424 -14.616 -45.914  1.00  0.74           C  
ATOM   2749  O   MET A 382     -26.440 -14.372 -47.119  1.00  0.74           O  
ATOM   2750  CB  MET A 382     -28.620 -14.660 -44.652  1.00  0.74           C  
ATOM   2751  CG  MET A 382     -29.753 -15.532 -44.062  1.00  0.74           C  
ATOM   2752  SD  MET A 382     -30.674 -16.487 -45.307  1.00  0.74           S  
ATOM   2753  CE  MET A 382     -31.532 -17.619 -44.180  1.00  0.74           C  
ATOM   2754  N   ASN A 383     -25.407 -14.185 -45.141  1.00  0.77           N  
ATOM   2755  CA  ASN A 383     -24.343 -13.386 -45.710  1.00  0.77           C  
ATOM   2756  C   ASN A 383     -23.055 -13.671 -44.994  1.00  0.77           C  
ATOM   2757  O   ASN A 383     -23.037 -14.033 -43.816  1.00  0.77           O  
ATOM   2758  CB  ASN A 383     -24.686 -11.877 -45.647  1.00  0.77           C  
ATOM   2759  CG  ASN A 383     -23.686 -10.986 -46.376  1.00  0.77           C  
ATOM   2760  OD1 ASN A 383     -22.921 -10.245 -45.764  1.00  0.77           O  
ATOM   2761  ND2 ASN A 383     -23.639 -11.058 -47.723  1.00  0.77           N  
ATOM   2762  N   CYS A 384     -21.928 -13.554 -45.707  1.00  0.80           N  
ATOM   2763  CA  CYS A 384     -20.698 -13.991 -45.108  1.00  0.80           C  
ATOM   2764  C   CYS A 384     -19.444 -13.409 -45.651  1.00  0.80           C  
ATOM   2765  O   CYS A 384     -19.351 -12.924 -46.779  1.00  0.80           O  
ATOM   2766  CB  CYS A 384     -20.541 -15.532 -45.083  1.00  0.80           C  
ATOM   2767  SG  CYS A 384     -20.553 -16.404 -46.624  1.00  0.80           S  
ATOM   2768  N   SER A 385     -18.414 -13.483 -44.801  1.00  0.84           N  
ATOM   2769  CA  SER A 385     -17.081 -13.132 -45.210  1.00  0.84           C  
ATOM   2770  C   SER A 385     -16.044 -13.847 -44.363  1.00  0.84           C  
ATOM   2771  O   SER A 385     -15.873 -13.542 -43.187  1.00  0.84           O  
ATOM   2772  CB  SER A 385     -16.939 -11.607 -45.046  1.00  0.84           C  
ATOM   2773  OG  SER A 385     -15.750 -11.081 -45.619  1.00  0.84           O  
ATOM   2774  N   VAL A 386     -15.323 -14.823 -44.953  1.00  0.83           N  
ATOM   2775  CA  VAL A 386     -14.248 -15.588 -44.339  1.00  0.83           C  
ATOM   2776  C   VAL A 386     -12.929 -15.051 -44.866  1.00  0.83           C  
ATOM   2777  O   VAL A 386     -12.581 -15.212 -46.034  1.00  0.83           O  
ATOM   2778  CB  VAL A 386     -14.373 -17.089 -44.612  1.00  0.83           C  
ATOM   2779  CG1 VAL A 386     -13.209 -17.921 -44.025  1.00  0.83           C  
ATOM   2780  CG2 VAL A 386     -15.731 -17.598 -44.084  1.00  0.83           C  
ATOM   2781  N   LYS A 387     -12.163 -14.349 -44.010  1.00  0.83           N  
ATOM   2782  CA  LYS A 387     -10.972 -13.637 -44.423  1.00  0.83           C  
ATOM   2783  C   LYS A 387      -9.792 -14.068 -43.577  1.00  0.83           C  
ATOM   2784  O   LYS A 387      -9.838 -13.981 -42.357  1.00  0.83           O  
ATOM   2785  CB  LYS A 387     -11.176 -12.101 -44.310  1.00  0.83           C  
ATOM   2786  CG  LYS A 387     -12.221 -11.547 -45.298  1.00  0.83           C  
ATOM   2787  CD  LYS A 387     -12.363 -10.012 -45.245  1.00  0.83           C  
ATOM   2788  CE  LYS A 387     -13.072  -9.395 -46.462  1.00  0.83           C  
ATOM   2789  NZ  LYS A 387     -13.375  -7.966 -46.234  1.00  0.83           N  
ATOM   2790  N   LEU A 388      -8.703 -14.549 -44.212  1.00  0.85           N  
ATOM   2791  CA  LEU A 388      -7.489 -14.974 -43.539  1.00  0.85           C  
ATOM   2792  C   LEU A 388      -6.329 -14.734 -44.490  1.00  0.85           C  
ATOM   2793  O   LEU A 388      -6.518 -14.548 -45.693  1.00  0.85           O  
ATOM   2794  CB  LEU A 388      -7.493 -16.468 -43.109  1.00  0.85           C  
ATOM   2795  CG  LEU A 388      -8.285 -16.789 -41.820  1.00  0.85           C  
ATOM   2796  CD1 LEU A 388      -8.478 -18.305 -41.671  1.00  0.85           C  
ATOM   2797  CD2 LEU A 388      -7.599 -16.215 -40.570  1.00  0.85           C  
ATOM   2798  N   GLN A 389      -5.098 -14.687 -43.949  1.00  0.84           N  
ATOM   2799  CA  GLN A 389      -3.882 -14.336 -44.648  1.00  0.84           C  
ATOM   2800  C   GLN A 389      -2.825 -15.414 -44.522  1.00  0.84           C  
ATOM   2801  O   GLN A 389      -2.633 -16.015 -43.467  1.00  0.84           O  
ATOM   2802  CB  GLN A 389      -3.326 -13.014 -44.071  1.00  0.84           C  
ATOM   2803  CG  GLN A 389      -2.144 -12.383 -44.842  1.00  0.84           C  
ATOM   2804  CD  GLN A 389      -1.844 -10.987 -44.312  1.00  0.84           C  
ATOM   2805  OE1 GLN A 389      -2.481 -10.003 -44.694  1.00  0.84           O  
ATOM   2806  NE2 GLN A 389      -0.853 -10.877 -43.405  1.00  0.84           N  
ATOM   2807  N   LEU A 390      -2.100 -15.672 -45.622  1.00  0.85           N  
ATOM   2808  CA  LEU A 390      -0.975 -16.571 -45.675  1.00  0.85           C  
ATOM   2809  C   LEU A 390       0.318 -15.764 -45.583  1.00  0.85           C  
ATOM   2810  O   LEU A 390       0.559 -14.843 -46.369  1.00  0.85           O  
ATOM   2811  CB  LEU A 390      -1.021 -17.354 -47.012  1.00  0.85           C  
ATOM   2812  CG  LEU A 390      -2.280 -18.233 -47.200  1.00  0.85           C  
ATOM   2813  CD1 LEU A 390      -2.209 -19.016 -48.518  1.00  0.85           C  
ATOM   2814  CD2 LEU A 390      -2.444 -19.247 -46.068  1.00  0.85           C  
ATOM   2815  N   SER A 391       1.184 -16.092 -44.604  1.00  0.87           N  
ATOM   2816  CA  SER A 391       2.423 -15.376 -44.342  1.00  0.87           C  
ATOM   2817  C   SER A 391       3.530 -16.371 -44.162  1.00  0.87           C  
ATOM   2818  O   SER A 391       3.293 -17.508 -43.773  1.00  0.87           O  
ATOM   2819  CB  SER A 391       2.420 -14.626 -42.984  1.00  0.87           C  
ATOM   2820  OG  SER A 391       1.494 -13.541 -42.949  1.00  0.87           O  
ATOM   2821  N   LEU A 392       4.787 -15.981 -44.387  1.00  0.82           N  
ATOM   2822  CA  LEU A 392       5.910 -16.871 -44.202  1.00  0.82           C  
ATOM   2823  C   LEU A 392       6.855 -16.361 -43.156  1.00  0.82           C  
ATOM   2824  O   LEU A 392       7.109 -15.166 -43.044  1.00  0.82           O  
ATOM   2825  CB  LEU A 392       6.739 -16.990 -45.476  1.00  0.82           C  
ATOM   2826  CG  LEU A 392       5.969 -17.546 -46.680  1.00  0.82           C  
ATOM   2827  CD1 LEU A 392       6.962 -17.455 -47.825  1.00  0.82           C  
ATOM   2828  CD2 LEU A 392       5.433 -18.977 -46.469  1.00  0.82           C  
ATOM   2829  N   TYR A 393       7.439 -17.271 -42.370  1.00  0.77           N  
ATOM   2830  CA  TYR A 393       8.467 -16.892 -41.431  1.00  0.77           C  
ATOM   2831  C   TYR A 393       9.821 -16.885 -42.106  1.00  0.77           C  
ATOM   2832  O   TYR A 393      10.293 -17.879 -42.660  1.00  0.77           O  
ATOM   2833  CB  TYR A 393       8.415 -17.810 -40.200  1.00  0.77           C  
ATOM   2834  CG  TYR A 393       9.367 -17.405 -39.117  1.00  0.77           C  
ATOM   2835  CD1 TYR A 393       8.945 -16.505 -38.128  1.00  0.77           C  
ATOM   2836  CD2 TYR A 393      10.669 -17.930 -39.063  1.00  0.77           C  
ATOM   2837  CE1 TYR A 393       9.811 -16.137 -37.091  1.00  0.77           C  
ATOM   2838  CE2 TYR A 393      11.535 -17.566 -38.022  1.00  0.77           C  
ATOM   2839  CZ  TYR A 393      11.104 -16.662 -37.042  1.00  0.77           C  
ATOM   2840  OH  TYR A 393      11.964 -16.289 -35.992  1.00  0.77           O  
ATOM   2841  N   MET A 394      10.460 -15.712 -42.089  1.00  0.71           N  
ATOM   2842  CA  MET A 394      11.708 -15.478 -42.758  1.00  0.71           C  
ATOM   2843  C   MET A 394      12.690 -14.909 -41.783  1.00  0.71           C  
ATOM   2844  O   MET A 394      12.336 -14.122 -40.911  1.00  0.71           O  
ATOM   2845  CB  MET A 394      11.490 -14.503 -43.923  1.00  0.71           C  
ATOM   2846  CG  MET A 394      10.612 -15.175 -44.988  1.00  0.71           C  
ATOM   2847  SD  MET A 394      10.723 -14.434 -46.633  1.00  0.71           S  
ATOM   2848  CE  MET A 394      12.441 -14.794 -47.071  1.00  0.71           C  
ATOM   2849  N   LYS A 395      13.963 -15.310 -41.892  1.00  0.64           N  
ATOM   2850  CA  LYS A 395      14.982 -14.767 -41.035  1.00  0.64           C  
ATOM   2851  C   LYS A 395      16.320 -14.960 -41.698  1.00  0.64           C  
ATOM   2852  O   LYS A 395      16.465 -15.793 -42.591  1.00  0.64           O  
ATOM   2853  CB  LYS A 395      15.020 -15.436 -39.630  1.00  0.64           C  
ATOM   2854  CG  LYS A 395      15.225 -16.965 -39.622  1.00  0.64           C  
ATOM   2855  CD  LYS A 395      15.659 -17.508 -38.244  1.00  0.64           C  
ATOM   2856  CE  LYS A 395      17.172 -17.382 -38.006  1.00  0.64           C  
ATOM   2857  NZ  LYS A 395      17.569 -18.007 -36.722  1.00  0.64           N  
ATOM   2858  N   SER A 396      17.337 -14.183 -41.278  1.00  0.64           N  
ATOM   2859  CA  SER A 396      18.719 -14.406 -41.690  1.00  0.64           C  
ATOM   2860  C   SER A 396      19.285 -15.767 -41.281  1.00  0.64           C  
ATOM   2861  O   SER A 396      19.140 -16.232 -40.146  1.00  0.64           O  
ATOM   2862  CB  SER A 396      19.661 -13.248 -41.256  1.00  0.64           C  
ATOM   2863  OG  SER A 396      21.006 -13.471 -41.684  1.00  0.64           O  
ATOM   2864  N   VAL A 397      19.937 -16.447 -42.243  1.00  0.60           N  
ATOM   2865  CA  VAL A 397      20.500 -17.778 -42.098  1.00  0.60           C  
ATOM   2866  C   VAL A 397      21.917 -17.720 -42.621  1.00  0.60           C  
ATOM   2867  O   VAL A 397      22.134 -17.614 -43.824  1.00  0.60           O  
ATOM   2868  CB  VAL A 397      19.762 -18.869 -42.892  1.00  0.60           C  
ATOM   2869  CG1 VAL A 397      20.442 -20.250 -42.719  1.00  0.60           C  
ATOM   2870  CG2 VAL A 397      18.297 -18.956 -42.428  1.00  0.60           C  
ATOM   2871  N   ALA A 398      22.937 -17.863 -41.747  1.00  0.59           N  
ATOM   2872  CA  ALA A 398      24.344 -17.746 -42.105  1.00  0.59           C  
ATOM   2873  C   ALA A 398      24.825 -18.721 -43.179  1.00  0.59           C  
ATOM   2874  O   ALA A 398      25.721 -18.431 -43.964  1.00  0.59           O  
ATOM   2875  CB  ALA A 398      25.201 -17.934 -40.837  1.00  0.59           C  
ATOM   2876  N   GLY A 399      24.220 -19.923 -43.240  1.00  0.57           N  
ATOM   2877  CA  GLY A 399      24.529 -20.914 -44.265  1.00  0.57           C  
ATOM   2878  C   GLY A 399      23.874 -20.701 -45.610  1.00  0.57           C  
ATOM   2879  O   GLY A 399      24.096 -21.492 -46.526  1.00  0.57           O  
ATOM   2880  N   ILE A 400      23.014 -19.676 -45.762  1.00  0.59           N  
ATOM   2881  CA  ILE A 400      22.314 -19.401 -47.005  1.00  0.59           C  
ATOM   2882  C   ILE A 400      22.482 -17.921 -47.310  1.00  0.59           C  
ATOM   2883  O   ILE A 400      21.782 -17.072 -46.761  1.00  0.59           O  
ATOM   2884  CB  ILE A 400      20.825 -19.759 -46.930  1.00  0.59           C  
ATOM   2885  CG1 ILE A 400      20.655 -21.284 -46.737  1.00  0.59           C  
ATOM   2886  CG2 ILE A 400      20.112 -19.303 -48.221  1.00  0.59           C  
ATOM   2887  CD1 ILE A 400      19.203 -21.739 -46.570  1.00  0.59           C  
ATOM   2888  N   GLY A 401      23.389 -17.566 -48.253  1.00  0.62           N  
ATOM   2889  CA  GLY A 401      23.668 -16.173 -48.618  1.00  0.62           C  
ATOM   2890  C   GLY A 401      22.529 -15.466 -49.315  1.00  0.62           C  
ATOM   2891  O   GLY A 401      22.451 -14.242 -49.330  1.00  0.62           O  
ATOM   2892  N   GLN A 402      21.571 -16.235 -49.864  1.00  0.64           N  
ATOM   2893  CA  GLN A 402      20.316 -15.763 -50.423  1.00  0.64           C  
ATOM   2894  C   GLN A 402      19.413 -15.026 -49.434  1.00  0.64           C  
ATOM   2895  O   GLN A 402      18.572 -14.234 -49.855  1.00  0.64           O  
ATOM   2896  CB  GLN A 402      19.496 -16.934 -51.035  1.00  0.64           C  
ATOM   2897  CG  GLN A 402      20.038 -17.489 -52.374  1.00  0.64           C  
ATOM   2898  CD  GLN A 402      21.265 -18.396 -52.266  1.00  0.64           C  
ATOM   2899  OE1 GLN A 402      21.758 -18.742 -51.191  1.00  0.64           O  
ATOM   2900  NE2 GLN A 402      21.765 -18.814 -53.453  1.00  0.64           N  
ATOM   2901  N   THR A 403      19.539 -15.264 -48.106  1.00  0.66           N  
ATOM   2902  CA  THR A 403      18.764 -14.547 -47.090  1.00  0.66           C  
ATOM   2903  C   THR A 403      19.310 -13.152 -46.811  1.00  0.66           C  
ATOM   2904  O   THR A 403      18.596 -12.254 -46.361  1.00  0.66           O  
ATOM   2905  CB  THR A 403      18.626 -15.304 -45.753  1.00  0.66           C  
ATOM   2906  OG1 THR A 403      19.833 -15.552 -45.052  1.00  0.66           O  
ATOM   2907  CG2 THR A 403      18.065 -16.695 -45.992  1.00  0.66           C  
ATOM   2908  N   GLY A 404      20.602 -12.925 -47.121  1.00  0.63           N  
ATOM   2909  CA  GLY A 404      21.351 -11.712 -46.811  1.00  0.63           C  
ATOM   2910  C   GLY A 404      21.406 -11.337 -45.350  1.00  0.63           C  
ATOM   2911  O   GLY A 404      22.051 -11.978 -44.526  1.00  0.63           O  
ATOM   2912  N   LYS A 405      20.757 -10.220 -45.001  1.00  0.61           N  
ATOM   2913  CA  LYS A 405      20.633  -9.733 -43.647  1.00  0.61           C  
ATOM   2914  C   LYS A 405      19.174  -9.482 -43.316  1.00  0.61           C  
ATOM   2915  O   LYS A 405      18.859  -8.626 -42.495  1.00  0.61           O  
ATOM   2916  CB  LYS A 405      21.454  -8.436 -43.462  1.00  0.61           C  
ATOM   2917  CG  LYS A 405      22.959  -8.680 -43.641  1.00  0.61           C  
ATOM   2918  CD  LYS A 405      23.783  -7.413 -43.390  1.00  0.61           C  
ATOM   2919  CE  LYS A 405      25.284  -7.657 -43.549  1.00  0.61           C  
ATOM   2920  NZ  LYS A 405      26.031  -6.412 -43.267  1.00  0.61           N  
ATOM   2921  N   ILE A 406      18.238 -10.217 -43.959  1.00  0.62           N  
ATOM   2922  CA  ILE A 406      16.799 -10.078 -43.742  1.00  0.62           C  
ATOM   2923  C   ILE A 406      16.350 -10.116 -42.267  1.00  0.62           C  
ATOM   2924  O   ILE A 406      16.765 -10.986 -41.493  1.00  0.62           O  
ATOM   2925  CB  ILE A 406      16.034 -11.090 -44.608  1.00  0.62           C  
ATOM   2926  CG1 ILE A 406      14.543 -10.732 -44.787  1.00  0.62           C  
ATOM   2927  CG2 ILE A 406      16.223 -12.531 -44.086  1.00  0.62           C  
ATOM   2928  CD1 ILE A 406      13.927 -11.457 -45.992  1.00  0.62           C  
ATOM   2929  N   GLU A 407      15.499  -9.140 -41.835  1.00  0.59           N  
ATOM   2930  CA  GLU A 407      14.976  -9.038 -40.471  1.00  0.59           C  
ATOM   2931  C   GLU A 407      14.230 -10.338 -40.098  1.00  0.59           C  
ATOM   2932  O   GLU A 407      13.501 -10.844 -40.954  1.00  0.59           O  
ATOM   2933  CB  GLU A 407      14.002  -7.808 -40.261  1.00  0.59           C  
ATOM   2934  CG  GLU A 407      14.610  -6.362 -40.353  1.00  0.59           C  
ATOM   2935  CD  GLU A 407      13.793  -5.222 -39.706  1.00  0.59           C  
ATOM   2936  OE1 GLU A 407      12.672  -5.455 -39.179  1.00  0.59           O  
ATOM   2937  OE2 GLU A 407      14.259  -4.055 -39.689  1.00  0.59           O  
ATOM   2938  N   PRO A 408      14.344 -10.966 -38.917  1.00  0.66           N  
ATOM   2939  CA  PRO A 408      13.383 -12.007 -38.532  1.00  0.66           C  
ATOM   2940  C   PRO A 408      11.926 -11.525 -38.507  1.00  0.66           C  
ATOM   2941  O   PRO A 408      11.580 -10.668 -37.695  1.00  0.66           O  
ATOM   2942  CB  PRO A 408      13.900 -12.450 -37.153  1.00  0.66           C  
ATOM   2943  CG  PRO A 408      14.560 -11.203 -36.539  1.00  0.66           C  
ATOM   2944  CD  PRO A 408      14.925 -10.317 -37.740  1.00  0.66           C  
ATOM   2945  N   VAL A 409      11.029 -12.083 -39.349  1.00  0.70           N  
ATOM   2946  CA  VAL A 409       9.680 -11.551 -39.433  1.00  0.70           C  
ATOM   2947  C   VAL A 409       8.706 -12.536 -40.053  1.00  0.70           C  
ATOM   2948  O   VAL A 409       9.059 -13.451 -40.797  1.00  0.70           O  
ATOM   2949  CB  VAL A 409       9.636 -10.193 -40.154  1.00  0.70           C  
ATOM   2950  CG1 VAL A 409       9.800 -10.293 -41.685  1.00  0.70           C  
ATOM   2951  CG2 VAL A 409       8.384  -9.377 -39.794  1.00  0.70           C  
ATOM   2952  N   VAL A 410       7.414 -12.341 -39.741  1.00  0.77           N  
ATOM   2953  CA  VAL A 410       6.271 -12.960 -40.370  1.00  0.77           C  
ATOM   2954  C   VAL A 410       5.905 -12.126 -41.593  1.00  0.77           C  
ATOM   2955  O   VAL A 410       5.292 -11.065 -41.496  1.00  0.77           O  
ATOM   2956  CB  VAL A 410       5.122 -12.959 -39.371  1.00  0.77           C  
ATOM   2957  CG1 VAL A 410       3.830 -13.537 -39.970  1.00  0.77           C  
ATOM   2958  CG2 VAL A 410       5.537 -13.781 -38.137  1.00  0.77           C  
ATOM   2959  N   LEU A 411       6.310 -12.573 -42.791  1.00  0.80           N  
ATOM   2960  CA  LEU A 411       6.221 -11.807 -44.016  1.00  0.80           C  
ATOM   2961  C   LEU A 411       4.885 -12.082 -44.707  1.00  0.80           C  
ATOM   2962  O   LEU A 411       4.637 -13.244 -45.035  1.00  0.80           O  
ATOM   2963  CB  LEU A 411       7.373 -12.216 -44.972  1.00  0.80           C  
ATOM   2964  CG  LEU A 411       7.390 -11.500 -46.344  1.00  0.80           C  
ATOM   2965  CD1 LEU A 411       7.671  -9.995 -46.274  1.00  0.80           C  
ATOM   2966  CD2 LEU A 411       8.462 -12.092 -47.258  1.00  0.80           C  
ATOM   2967  N   PRO A 412       3.990 -11.128 -44.966  1.00  0.84           N  
ATOM   2968  CA  PRO A 412       2.725 -11.379 -45.640  1.00  0.84           C  
ATOM   2969  C   PRO A 412       2.935 -11.694 -47.104  1.00  0.84           C  
ATOM   2970  O   PRO A 412       3.791 -11.094 -47.751  1.00  0.84           O  
ATOM   2971  CB  PRO A 412       1.961 -10.048 -45.498  1.00  0.84           C  
ATOM   2972  CG  PRO A 412       3.068  -8.998 -45.399  1.00  0.84           C  
ATOM   2973  CD  PRO A 412       4.121  -9.733 -44.577  1.00  0.84           C  
ATOM   2974  N   LEU A 413       2.155 -12.631 -47.657  1.00  0.82           N  
ATOM   2975  CA  LEU A 413       2.185 -12.880 -49.076  1.00  0.82           C  
ATOM   2976  C   LEU A 413       0.847 -12.556 -49.717  1.00  0.82           C  
ATOM   2977  O   LEU A 413       0.767 -11.831 -50.710  1.00  0.82           O  
ATOM   2978  CB  LEU A 413       2.487 -14.372 -49.241  1.00  0.82           C  
ATOM   2979  CG  LEU A 413       2.375 -14.899 -50.670  1.00  0.82           C  
ATOM   2980  CD1 LEU A 413       3.227 -14.144 -51.670  1.00  0.82           C  
ATOM   2981  CD2 LEU A 413       2.827 -16.343 -50.660  1.00  0.82           C  
ATOM   2982  N   LEU A 414      -0.257 -13.052 -49.135  1.00  0.82           N  
ATOM   2983  CA  LEU A 414      -1.570 -12.804 -49.682  1.00  0.82           C  
ATOM   2984  C   LEU A 414      -2.622 -13.075 -48.660  1.00  0.82           C  
ATOM   2985  O   LEU A 414      -2.403 -13.794 -47.687  1.00  0.82           O  
ATOM   2986  CB  LEU A 414      -1.942 -13.668 -50.925  1.00  0.82           C  
ATOM   2987  CG  LEU A 414      -2.227 -15.174 -50.699  1.00  0.82           C  
ATOM   2988  CD1 LEU A 414      -3.004 -15.758 -51.883  1.00  0.82           C  
ATOM   2989  CD2 LEU A 414      -0.918 -15.927 -50.495  1.00  0.82           C  
ATOM   2990  N   TRP A 415      -3.823 -12.552 -48.900  1.00  0.80           N  
ATOM   2991  CA  TRP A 415      -4.976 -12.857 -48.108  1.00  0.80           C  
ATOM   2992  C   TRP A 415      -6.133 -13.058 -49.042  1.00  0.80           C  
ATOM   2993  O   TRP A 415      -6.054 -12.776 -50.240  1.00  0.80           O  
ATOM   2994  CB  TRP A 415      -5.278 -11.761 -47.052  1.00  0.80           C  
ATOM   2995  CG  TRP A 415      -5.620 -10.379 -47.587  1.00  0.80           C  
ATOM   2996  CD1 TRP A 415      -4.799  -9.397 -48.066  1.00  0.80           C  
ATOM   2997  CD2 TRP A 415      -6.956  -9.864 -47.678  1.00  0.80           C  
ATOM   2998  NE1 TRP A 415      -5.537  -8.279 -48.399  1.00  0.80           N  
ATOM   2999  CE2 TRP A 415      -6.862  -8.556 -48.191  1.00  0.80           C  
ATOM   3000  CE3 TRP A 415      -8.183 -10.422 -47.358  1.00  0.80           C  
ATOM   3001  CZ2 TRP A 415      -7.999  -7.793 -48.406  1.00  0.80           C  
ATOM   3002  CZ3 TRP A 415      -9.334  -9.656 -47.571  1.00  0.80           C  
ATOM   3003  CH2 TRP A 415      -9.247  -8.355 -48.091  1.00  0.80           C  
ATOM   3004  N   PHE A 416      -7.240 -13.597 -48.519  1.00  0.79           N  
ATOM   3005  CA  PHE A 416      -8.404 -13.816 -49.332  1.00  0.79           C  
ATOM   3006  C   PHE A 416      -9.666 -13.375 -48.641  1.00  0.79           C  
ATOM   3007  O   PHE A 416      -9.715 -13.175 -47.431  1.00  0.79           O  
ATOM   3008  CB  PHE A 416      -8.498 -15.295 -49.811  1.00  0.79           C  
ATOM   3009  CG  PHE A 416      -8.638 -16.339 -48.710  1.00  0.79           C  
ATOM   3010  CD1 PHE A 416      -9.792 -16.430 -47.903  1.00  0.79           C  
ATOM   3011  CD2 PHE A 416      -7.652 -17.331 -48.563  1.00  0.79           C  
ATOM   3012  CE1 PHE A 416      -9.937 -17.448 -46.954  1.00  0.79           C  
ATOM   3013  CE2 PHE A 416      -7.798 -18.362 -47.624  1.00  0.79           C  
ATOM   3014  CZ  PHE A 416      -8.935 -18.411 -46.810  1.00  0.79           C  
ATOM   3015  N   ALA A 417     -10.748 -13.241 -49.415  1.00  0.81           N  
ATOM   3016  CA  ALA A 417     -12.073 -13.140 -48.868  1.00  0.81           C  
ATOM   3017  C   ALA A 417     -12.955 -14.205 -49.491  1.00  0.81           C  
ATOM   3018  O   ALA A 417     -13.298 -14.099 -50.667  1.00  0.81           O  
ATOM   3019  CB  ALA A 417     -12.609 -11.726 -49.168  1.00  0.81           C  
ATOM   3020  N   GLU A 418     -13.340 -15.255 -48.729  1.00  0.74           N  
ATOM   3021  CA  GLU A 418     -14.313 -16.254 -49.156  1.00  0.74           C  
ATOM   3022  C   GLU A 418     -15.669 -15.765 -48.672  1.00  0.74           C  
ATOM   3023  O   GLU A 418     -15.890 -15.564 -47.480  1.00  0.74           O  
ATOM   3024  CB  GLU A 418     -13.989 -17.682 -48.619  1.00  0.74           C  
ATOM   3025  CG  GLU A 418     -14.788 -18.870 -49.232  1.00  0.74           C  
ATOM   3026  CD  GLU A 418     -14.495 -20.202 -48.527  1.00  0.74           C  
ATOM   3027  OE1 GLU A 418     -14.220 -20.174 -47.300  1.00  0.74           O  
ATOM   3028  OE2 GLU A 418     -14.593 -21.284 -49.171  1.00  0.74           O  
ATOM   3029  N   SER A 419     -16.608 -15.464 -49.579  1.00  0.78           N  
ATOM   3030  CA  SER A 419     -17.811 -14.723 -49.236  1.00  0.78           C  
ATOM   3031  C   SER A 419     -19.021 -15.298 -49.915  1.00  0.78           C  
ATOM   3032  O   SER A 419     -18.951 -16.018 -50.909  1.00  0.78           O  
ATOM   3033  CB  SER A 419     -17.744 -13.202 -49.572  1.00  0.78           C  
ATOM   3034  OG  SER A 419     -17.649 -12.952 -50.978  1.00  0.78           O  
ATOM   3035  N   GLY A 420     -20.193 -15.006 -49.340  1.00  0.73           N  
ATOM   3036  CA  GLY A 420     -21.454 -15.558 -49.778  1.00  0.73           C  
ATOM   3037  C   GLY A 420     -22.523 -14.573 -49.490  1.00  0.73           C  
ATOM   3038  O   GLY A 420     -22.492 -13.835 -48.509  1.00  0.73           O  
ATOM   3039  N   ALA A 421     -23.525 -14.551 -50.352  1.00  0.73           N  
ATOM   3040  CA  ALA A 421     -24.677 -13.728 -50.187  1.00  0.73           C  
ATOM   3041  C   ALA A 421     -25.803 -14.577 -50.733  1.00  0.73           C  
ATOM   3042  O   ALA A 421     -25.699 -15.104 -51.834  1.00  0.73           O  
ATOM   3043  CB  ALA A 421     -24.430 -12.441 -50.997  1.00  0.73           C  
ATOM   3044  N   MET A 422     -26.876 -14.828 -49.960  1.00  0.62           N  
ATOM   3045  CA  MET A 422     -28.049 -15.506 -50.496  1.00  0.62           C  
ATOM   3046  C   MET A 422     -28.741 -14.703 -51.612  1.00  0.62           C  
ATOM   3047  O   MET A 422     -28.687 -13.477 -51.621  1.00  0.62           O  
ATOM   3048  CB  MET A 422     -29.049 -15.861 -49.370  1.00  0.62           C  
ATOM   3049  CG  MET A 422     -28.719 -17.117 -48.546  1.00  0.62           C  
ATOM   3050  SD  MET A 422     -29.002 -18.684 -49.422  1.00  0.62           S  
ATOM   3051  CE  MET A 422     -28.212 -19.630 -48.089  1.00  0.62           C  
ATOM   3052  N   GLU A 423     -29.400 -15.383 -52.577  1.00  0.55           N  
ATOM   3053  CA  GLU A 423     -29.971 -14.772 -53.769  1.00  0.55           C  
ATOM   3054  C   GLU A 423     -31.478 -14.800 -53.722  1.00  0.55           C  
ATOM   3055  O   GLU A 423     -32.066 -15.684 -53.101  1.00  0.55           O  
ATOM   3056  CB  GLU A 423     -29.636 -15.608 -55.018  1.00  0.55           C  
ATOM   3057  CG  GLU A 423     -28.140 -15.608 -55.377  1.00  0.55           C  
ATOM   3058  CD  GLU A 423     -27.694 -14.234 -55.867  1.00  0.55           C  
ATOM   3059  OE1 GLU A 423     -28.536 -13.532 -56.487  1.00  0.55           O  
ATOM   3060  OE2 GLU A 423     -26.504 -13.892 -55.653  1.00  0.55           O  
ATOM   3061  N   GLY A 424     -32.162 -13.820 -54.364  1.00  0.56           N  
ATOM   3062  CA  GLY A 424     -33.598 -13.550 -54.183  1.00  0.56           C  
ATOM   3063  C   GLY A 424     -34.533 -14.721 -54.352  1.00  0.56           C  
ATOM   3064  O   GLY A 424     -35.569 -14.810 -53.698  1.00  0.56           O  
ATOM   3065  N   GLU A 425     -34.176 -15.677 -55.227  1.00  0.53           N  
ATOM   3066  CA  GLU A 425     -34.922 -16.909 -55.399  1.00  0.53           C  
ATOM   3067  C   GLU A 425     -34.891 -17.811 -54.157  1.00  0.53           C  
ATOM   3068  O   GLU A 425     -35.922 -18.101 -53.548  1.00  0.53           O  
ATOM   3069  CB  GLU A 425     -34.366 -17.625 -56.653  1.00  0.53           C  
ATOM   3070  CG  GLU A 425     -35.292 -18.725 -57.225  1.00  0.53           C  
ATOM   3071  CD  GLU A 425     -35.030 -20.092 -56.596  1.00  0.53           C  
ATOM   3072  OE1 GLU A 425     -36.019 -20.823 -56.345  1.00  0.53           O  
ATOM   3073  OE2 GLU A 425     -33.837 -20.408 -56.349  1.00  0.53           O  
ATOM   3074  N   THR A 426     -33.684 -18.168 -53.660  1.00  0.59           N  
ATOM   3075  CA  THR A 426     -33.502 -18.995 -52.468  1.00  0.59           C  
ATOM   3076  C   THR A 426     -33.999 -18.333 -51.206  1.00  0.59           C  
ATOM   3077  O   THR A 426     -34.585 -18.974 -50.337  1.00  0.59           O  
ATOM   3078  CB  THR A 426     -32.083 -19.507 -52.239  1.00  0.59           C  
ATOM   3079  OG1 THR A 426     -31.099 -18.484 -52.290  1.00  0.59           O  
ATOM   3080  CG2 THR A 426     -31.739 -20.492 -53.358  1.00  0.59           C  
ATOM   3081  N   LEU A 427     -33.818 -17.012 -51.080  1.00  0.62           N  
ATOM   3082  CA  LEU A 427     -34.381 -16.225 -49.998  1.00  0.62           C  
ATOM   3083  C   LEU A 427     -35.901 -16.202 -49.924  1.00  0.62           C  
ATOM   3084  O   LEU A 427     -36.474 -16.361 -48.847  1.00  0.62           O  
ATOM   3085  CB  LEU A 427     -33.914 -14.772 -50.147  1.00  0.62           C  
ATOM   3086  CG  LEU A 427     -32.412 -14.613 -49.909  1.00  0.62           C  
ATOM   3087  CD1 LEU A 427     -31.844 -13.415 -50.653  1.00  0.62           C  
ATOM   3088  CD2 LEU A 427     -32.104 -14.518 -48.416  1.00  0.62           C  
ATOM   3089  N   HIS A 428     -36.602 -16.033 -51.064  1.00  0.56           N  
ATOM   3090  CA  HIS A 428     -38.055 -16.120 -51.132  1.00  0.56           C  
ATOM   3091  C   HIS A 428     -38.567 -17.507 -50.754  1.00  0.56           C  
ATOM   3092  O   HIS A 428     -39.504 -17.660 -49.975  1.00  0.56           O  
ATOM   3093  CB  HIS A 428     -38.535 -15.750 -52.552  1.00  0.56           C  
ATOM   3094  CG  HIS A 428     -40.021 -15.699 -52.699  1.00  0.56           C  
ATOM   3095  ND1 HIS A 428     -40.718 -14.658 -52.121  1.00  0.56           N  
ATOM   3096  CD2 HIS A 428     -40.873 -16.545 -53.332  1.00  0.56           C  
ATOM   3097  CE1 HIS A 428     -41.980 -14.885 -52.413  1.00  0.56           C  
ATOM   3098  NE2 HIS A 428     -42.133 -16.015 -53.147  1.00  0.56           N  
ATOM   3099  N   THR A 429     -37.886 -18.562 -51.243  1.00  0.58           N  
ATOM   3100  CA  THR A 429     -38.107 -19.967 -50.883  1.00  0.58           C  
ATOM   3101  C   THR A 429     -37.971 -20.230 -49.391  1.00  0.58           C  
ATOM   3102  O   THR A 429     -38.754 -20.968 -48.791  1.00  0.58           O  
ATOM   3103  CB  THR A 429     -37.135 -20.856 -51.655  1.00  0.58           C  
ATOM   3104  OG1 THR A 429     -37.466 -20.763 -53.032  1.00  0.58           O  
ATOM   3105  CG2 THR A 429     -37.228 -22.344 -51.284  1.00  0.58           C  
ATOM   3106  N   PHE A 430     -36.973 -19.606 -48.742  1.00  0.59           N  
ATOM   3107  CA  PHE A 430     -36.791 -19.604 -47.300  1.00  0.59           C  
ATOM   3108  C   PHE A 430     -37.804 -18.807 -46.487  1.00  0.59           C  
ATOM   3109  O   PHE A 430     -38.121 -19.224 -45.384  1.00  0.59           O  
ATOM   3110  CB  PHE A 430     -35.352 -19.174 -46.927  1.00  0.59           C  
ATOM   3111  CG  PHE A 430     -34.297 -20.165 -47.368  1.00  0.59           C  
ATOM   3112  CD1 PHE A 430     -34.541 -21.528 -47.655  1.00  0.59           C  
ATOM   3113  CD2 PHE A 430     -32.982 -19.689 -47.462  1.00  0.59           C  
ATOM   3114  CE1 PHE A 430     -33.494 -22.376 -48.041  1.00  0.59           C  
ATOM   3115  CE2 PHE A 430     -31.937 -20.535 -47.842  1.00  0.59           C  
ATOM   3116  CZ  PHE A 430     -32.190 -21.879 -48.133  1.00  0.59           C  
ATOM   3117  N   TYR A 431     -38.365 -17.680 -46.978  1.00  0.57           N  
ATOM   3118  CA  TYR A 431     -39.337 -16.865 -46.243  1.00  0.57           C  
ATOM   3119  C   TYR A 431     -40.675 -17.577 -45.967  1.00  0.57           C  
ATOM   3120  O   TYR A 431     -41.439 -17.208 -45.079  1.00  0.57           O  
ATOM   3121  CB  TYR A 431     -39.576 -15.564 -47.061  1.00  0.57           C  
ATOM   3122  CG  TYR A 431     -40.444 -14.567 -46.338  1.00  0.57           C  
ATOM   3123  CD1 TYR A 431     -41.801 -14.438 -46.681  1.00  0.57           C  
ATOM   3124  CD2 TYR A 431     -39.931 -13.798 -45.280  1.00  0.57           C  
ATOM   3125  CE1 TYR A 431     -42.632 -13.552 -45.982  1.00  0.57           C  
ATOM   3126  CE2 TYR A 431     -40.760 -12.905 -44.584  1.00  0.57           C  
ATOM   3127  CZ  TYR A 431     -42.109 -12.780 -44.940  1.00  0.57           C  
ATOM   3128  OH  TYR A 431     -42.945 -11.885 -44.246  1.00  0.57           O  
ATOM   3129  N   THR A 432     -40.980 -18.630 -46.741  1.00  0.45           N  
ATOM   3130  CA  THR A 432     -42.052 -19.592 -46.479  1.00  0.45           C  
ATOM   3131  C   THR A 432     -41.874 -20.399 -45.194  1.00  0.45           C  
ATOM   3132  O   THR A 432     -42.855 -20.828 -44.584  1.00  0.45           O  
ATOM   3133  CB  THR A 432     -42.181 -20.582 -47.635  1.00  0.45           C  
ATOM   3134  OG1 THR A 432     -42.493 -19.884 -48.831  1.00  0.45           O  
ATOM   3135  CG2 THR A 432     -43.328 -21.586 -47.438  1.00  0.45           C  
ATOM   3136  N   GLN A 433     -40.622 -20.676 -44.787  1.00  0.43           N  
ATOM   3137  CA  GLN A 433     -40.283 -21.436 -43.597  1.00  0.43           C  
ATOM   3138  C   GLN A 433     -39.795 -20.528 -42.427  1.00  0.43           C  
ATOM   3139  O   GLN A 433     -39.770 -19.278 -42.571  1.00  0.43           O  
ATOM   3140  CB  GLN A 433     -39.097 -22.390 -43.897  1.00  0.43           C  
ATOM   3141  CG  GLN A 433     -39.355 -23.504 -44.934  1.00  0.43           C  
ATOM   3142  CD  GLN A 433     -40.401 -24.515 -44.463  1.00  0.43           C  
ATOM   3143  OE1 GLN A 433     -40.250 -25.237 -43.473  1.00  0.43           O  
ATOM   3144  NE2 GLN A 433     -41.500 -24.632 -45.245  1.00  0.43           N  
ATOM   3145  OXT GLN A 433     -39.396 -21.103 -41.373  1.00  0.43           O  
TER    3146      GLN A 433                                                      
HETATM 3147  C1  NAG _   7       2.585 -15.272 -23.926  1.00100.59           C  
HETATM 3148  C2  NAG _   7       3.948 -14.588 -24.022  1.00106.33           C  
HETATM 3149  C3  NAG _   7       4.852 -15.458 -23.147  1.00109.08           C  
HETATM 3150  C4  NAG _   7       4.334 -15.502 -21.705  1.00106.22           C  
HETATM 3151  C5  NAG _   7       2.894 -16.018 -21.651  1.00104.41           C  
HETATM 3152  C6  NAG _   7       2.252 -15.839 -20.289  1.00104.59           C  
HETATM 3153  C7  NAG _   7       5.077 -13.567 -25.978  1.00110.98           C  
HETATM 3154  C8  NAG _   7       5.414 -13.737 -27.430  1.00109.29           C  
HETATM 3155  N2  NAG _   7       4.413 -14.591 -25.403  1.00108.71           N  
HETATM 3156  O3  NAG _   7       6.190 -14.969 -23.211  1.00113.54           O  
HETATM 3157  O4  NAG _   7       5.162 -16.326 -20.888  1.00105.17           O  
HETATM 3158  O5  NAG _   7       2.079 -15.292 -22.590  1.00102.47           O  
HETATM 3159  O6  NAG _   7       0.832 -15.979 -20.312  1.00101.53           O  
HETATM 3160  O7  NAG _   7       5.384 -12.552 -25.356  1.00113.85           O  
CONECT 3147 3148 3158
CONECT 3148 3147 3149 3155
CONECT 3149 3148 3150 3156
CONECT 3150 3149 3151 3157
CONECT 3151 3150 3152 3158
CONECT 3152 3151 3159
CONECT 3153 3154 3155 3160
CONECT 3154 3153
CONECT 3155 3148 3153
CONECT 3156 3149
CONECT 3157 3150
CONECT 3158 3147 3151
CONECT 3159 3152
CONECT 3160 3153
END   
