# Supplementary material for: Cancer immune therapy using engineered ‛tail-flipping’ nanoliposomes targeting alternatively activated macrophages
Source: Nat Commun. 2022 Aug 4;13:4548. doi: 10.1038/s41467-022-32091-9 (PMC9352736; doi:10.1038/s41467-022-32091-9)
Supplement: Supplementary file 9 — Source Data [file 41467_2022_32091_MOESM9_ESM.xlsx]

## Sheet: Fig.1
	Fig. 1a	Representative illustration
	Fig. 1b	Liposome Size
				Intensity (%)
		Size	HSPC-L	PAPC-L	PGPC 3:5:2
		0.4	0	0	0
		0.463232	0	0	0
		0.536459	0	0	0
		0.621262	0	0	0
		0.719471	0	0	0
		0.833204	0	0	0
		0.964916	0	0	0
		1.11745	0	0	0
		1.29409	0	0	0
		1.49866	0	0	0
		1.73557	0	0	0
		2.00993	0	0	0
		2.32766	0	0	0
		2.69561	0	0	0
		3.12173	0	0	0
		3.61521	0	0	0
		4.1867	0	0	0
		4.84853	0	0	0
		5.61499	0	0	0
		6.5026	0	0	0
		7.53052	0	0	0
		8.72094	0	0	0
		10.0995	0	0	0
		11.6961	0	0	0
		13.545	0	0	0
		15.6862	0	0	0
		18.1658	0	0	0
		21.0374	0	0	0
		24.363	0	0	0
		28.2143	0	0	0
		32.6744	0	0	0
		37.8396	0	0	0
		43.8212	0	0.222269	0
		50.7484	0	1.19549	0.50043
		58.7707	0	3.02711	1.80895
		68.0611	2.55697	5.49988	3.89541
		78.8202	7.34842	8.1974	6.47241
		91.28	12.5413	10.6344	9.1045
		105.71	16.3276	12.3719	11.3237
		122.42	17.6331	13.105	12.7324
		141.772	16.291	12.7137	13.0811
		164.183	12.9028	11.2788	12.3115
		190.137	8.53926	9.06132	10.5639
		220.194	4.38871	6.4528	8.15041
		255.002	1.41416	3.90242	5.49759
		295.312	0.0566585	1.82695	3.0646
		341.995	0	0.510559	1.24378
		396.058	0	0	0.249339
		458.666	0	0	0
		531.172	0	0	0
		615.139	0	0	0
		712.379	0	0	0
		824.992	0	0	0
		955.406	0	0	0
		1106.43	0	0	0
		1281.34	0	0	0
		1483.89	0	0	0
		1718.47	0	0	0
		1990.12	0	0	0
		2304.72	0	0	0
		2669.04	0	0	0
		3090.96	0	0	0
		3579.58	0	0	0
		4145.44	0	0	0
		4800.75	0	0	0
		5559.64	0	0	0
		6438.51	0	0	0
		7456.3	0	0	0
		8634.99	0	0	0
	Fig. 1c	Chromatogram of lipid mixtures
	Fig. 1d	Liposome size over time
				Size (nm)
		Time (h)	HSPC 8:2	PAzPC 3:5:2	PGPC 3:5:2
		0	111.9	129.1	120.7
		1	110.5	127.6	119.7
		2	109.1	129.2	119.5
		3	109.9	130	117
		4	110.1	131.4	118.3
		5	109.3	129.5	116.5
		6	111.5	136.3	117.6
		7	112.5	132.2	129.1
		8	114.6	135.3	153.6
		9	118.3	133.8	171
		10	118.4	134.7	170.6
		11	119.7	135.3	191.6
		12	119	136.2	200.7
		13	118.4	141.3	210.2
		14	118.3	136.5	215.8
		15	125.2	136.5	220.7
		16	125.3
		24	129	142.4	261.8
	Fig. 1e	Fluorescent images of nanoparticle uptake
	Fig. 1f	Liposomal uptake (MFI) of HSPC-L, PAPC-L (3:5:2) or PGPC-L (3:5:2)
					Mean Fluorescent Intensity (MFI)
			M1			M2
		HSPC-L (0:8:2)	231.43	238.99	199.94	208.69	227.67	181.58
		PAPC-L (3:5:2)	160.48	141.39	184.03	408.12	411.81	415.19
		PGPC-L (3:5:2)	1033.29	972.83	1100.32	1394.97	1229.57	1276.29
	Fig.1g	Liposomal uptake (MFI) of HSPC-L, PAPC-L (2:6:2, 1:7:2) or PGPC-L (2:6:2)
					Mean Fluorescent Intensity (MFI)
			M1			M2
		PAPC-L (2:6:2)	452.5	395.27	489.2	926.72	857.9	776.52
		PAPC-L (1:7:2)	212.04	199.584	131.832	278.64	297.144	248.04
		PGPC-L (2:6:2)	592.02	518.88	505.88	524.53	546.83	483.24

## Sheet: Fig. 2
	Fig. 2a	Upregulation of M2 specific surface receptors CD36, COLEC12 and SR-B1
					Fold induction
			M1			M2
		CD36	1.5446	1.12866	0.573613	2.01398	2.94871	2.16741
		COLEC12	1.13917	0.997566	0.879977	3.74616	2.14305	3.5355
		SR-B1	0.976945	0.791419	1.29337	4.20973	3.11523	2.77122
	Fig. 2b	Knockdown of CD36, COLEC12 and SR-B1
					Fold induction
			si-NC			si-Target
		CD36	0.998131	1.05736	0.947523	0.535955	0.736784	0.594508
		COLEC12	1.33461	0.946747	0.791431	0.358682	0.517835	0.24023
		SR-B1	0.869519	0.864819	1.32983	0.437844	0.600447	0.56873
	Fig. 2c	Quantitation of flow cytometry analysis
						Change (%)
			HSPC-L				PAPC-L
		si-NC	0	0	0	0	0	0	0	0
		si-CD36	-0.770828	10.32	41.2245	-28.7252	-107.978	-15.3766	-28.2379	-26.3488
		si-COLEC12	-12.4368	12.3721	31.9518	-11.8681	-146.202	-134.847	-47.1608	-29.5265
		si-SR-B1	-28.919	23.6987	-39.5769	10.3404	-184.711	-192.541	-128.807	-51.1527
	Fig.2d	Binding data
										Fold change
			PAPC-L (3:5:2)			PGPC-L (3:5:2)			HSPC-L (8:2)			PAPC-L (2:6:2)			PAPC-L (1:7:2)
		+SR-B1	1.71245	2.05325	2.28921	0.759457	1.00114	0.806147	0.878357	1.01365	0.767638	1.5501	2.06505	1.6688	1.52635	1.66341	1.66235
		-SR-B1	1.27115	0.572145	1.1567	1.01762	0.992218	0.990159	1.2213	1.24595	0.532753	0.926568	1.04981	1.02362	1.19985	0.840542	0.959606

## Sheet: Fig.3
	Fig.3a	Molecular dynamics (MD) simulations
	Fig. 3c	Intra-molecular distance between the centres of mass
	Fig. 3d	Radial distribution functions g(r)
		Graphs from Figure 3 are directly taken from the used software and do not allow the display of individual values.

## Sheet: Fig.4
	Fig.4a	Docking image showing binding of PAPC with SR-B1 structure
	Fig.4b	Interaction of HSPC with SR-B1
	Fig.4c	Illustration

## Sheet: Fig.5
	Fig.5a	Schematic representation
	Fig.5b	Representative near-infrared images
	Fig.5c	Fluorescent signal at t=2h
					Fluorescent intensity (a.u.)
			PAPC-L			HSPC-L
		Liver	708	1310	392	2960	3350	2350
		Spleen	46.1	99.8	59.9	611	576	562
		Lungs	17.3	29.8	18.6	98	80.3	76.8
		Heart	8.92	8.88	7.15	25.6	35.8	17.1
		Kidneys	82	116	80.3	152	123	137
					Tumor to liver ratio
			PAPC-L			HSPC-L
		2h	0.092938	0.09771	0.2125	0.055743	0.062985	0.096596
	Fig.5d	Fluorescent signal at t=6h
					Fluorescent intensity (a.u.)
			PAPC-L			HSPC-L
		Liver	296	215	232	554	377	370
		Spleen	59.1	75.7	39.4	104	154	131
		Lungs	10.8	10.2	9.44	8.05	6.82	7.58
		Heart	2.17	2.11	2.65	2.94	2.21	2.95
		Kidneys	87	111	69.6	70.8	63.5	62.2
					Tumor to liver ratio
			PAPC-L			HSPC-L
		6h	0.094595	0.20186	0.125431	0.09278	0.046684	0.04
	Fig.5e	Co-localization in tumor
		HSPC-L	PAPC-L
		0.0174989	0.090847
		0.0320733	0.0596211
		0.0240537	0.0601022
	Fig.5f	Co-localization in liver and spleen
		Liver			Spleen
		HSPC-L	PAPC-L		HSPC-L	PAPC-L
		0.535428	0.324699		0.201019	0.0512376
		0.610503	0.272432		0.219015	0.0538638
		0.523236	0.294624		0.213431	0.0440178
	Fig.5g	Flow cytomety histograms
	Fig.5h	Liposomal uptake into different populations of TAMs
					Uptake (%)
			HSPC-L			PAPC-L
		CD68+	5.68	3.94	7.1	6.36	20.6	22.2
		CD206+	5.29	3.45	6.53	6.32	22.1	21.8
		CD36+	7.7	6.4	8.6	9.85	22.5	17.6
		YM1+	6.11	2.84	5.98	6.33	26	23.6
		CD86+	17	15.6	15.9	23.8	22.9	19.8

## Sheet: Fig.6
	Fig. 6a	Illustration
	Fig. 6b	Physicochemical properties of AS-HSPC-L and AS-PAPC-L and % Encapsulation Efficiency (%EE)
	Fig. 6c	Tumor growth curves
																	Tumor volume
		Days	Vehicle						AS1517499						AS-HSPC-L						AS-PAPC-L						PAPC-L (empty)
		0	0	0	0	0	0	0	0	0	0	0	0	0	0	0	0	0	0	0	0	0	0	0	0	0	0	0	0	0	0	0
		8	22.1728	35.5711	43.5782	89.7201	58.0693	47.5272	22.1475	27.4219	37.2656	8.9401	76.0394	81.8304	59.3588	17.6452	6.45027	69.3668	54.016	21.8407	39.4941	37.84	37.8202	25.9388	20.9398	60.6366	16.1546	71.389	19.4834	43.8379	45.5786	53.4286
		11	84.111	28.8174	94.4793	89.7201	192.334	139.746	57.7136	81.375	138.171	123.432	194.97	166.16	226.948	102.321	11.1791	236.257	221.762	133.338	100.719	48.8591	128.018	79.4808	81.3903	121.284	78.5029	204.82	60.4218	249.887	113.624	108.066
		14	212.22	81.0339	117.37	154.475	258.941	245.48	62.119	107.909	243.747	241.903	307.282	137.254	370.882	218.05	52.9551	325.598	435.402	218.054	116.54	60.4106	192.833	77.8887	114.309	198.832	102.594	280.96	88.1216	237.655	244.839	220.04
		18	405.824	181.988	267.838	247.232	586.793	396.9	304.4	231.231	400.407	373.968	518.861	347.911	738.631	461.11	312.132	576.053	614.656	341.059	226.34	292.032	315.126	195.985	319.99	656.667	235.667	410.504	228.267	502.707	364.551	280.136
		21	594.221	305.98	403.664	466.467	755.893	531.319	507.34	393.165	445.329	572.705	944	510.516	1042.64	434.696	554.267	981.017	734.56	400.825	635.105	792.869	663.875	602.652	683.524	741.247	352.995	710.017	442.368	961.405	676.755	719.474
	Fig. 6d	Illustration
	Fig. 6e	Quantitative real-time PCR
		F4/80
		Vehicle	AS1517499	PAPC-L	AS-HSPC-L	AS-PAPC-L
		2.52999	5.44023	14.3988	13.1067	13.5772
		5.114	15.8304	6.83535	9.22136	6.04356
		11.7757	6.0518	9.68755	18.4649	8.10372
		6.17994	12.2051	29.4934	5.15016	8.36802
		12.2219	5.3832	6.7061	18.6032	16.137
		38.2825	4.41608	11.3001	20.73	4.22458
		Ym-1
		Vehicle	AS1517499	PAPC-L	AS-HSPC-L	AS-PAPC-L
		0.0604179	0.196526	5.51922	3.22643	1.57388
		0.653724	3.70976	0.0552154	2.34075	0.245521
		6.2397	0.280408	0.709756	3.19377	0.479128
		0.770526	1.89876	0.0137568	1.49095	0.346254
		2.43619	0.128067	1.6603	1.83476	2.8483
		0.00125359	0.187042	2.16898	1.06447	0.279966
		iNos
		Vehicle	AS1517499	PAPC-L	AS-HSPC-L	AS-PAPC-L
		3.32464	1.87749	4.61627	6.63307	4.98061
		1.28829	4.11759	1.24673	3.8976	2.45047
		9.09671	1.69308	1.57645	4.48802	4.36949
		2.55231	5.2636	0.760538	4.50303	4.85779
		10.4295	4.17798	3.01964	4.75405	21.2878
		8.56657	4.38722	3.82855	2.31182	5.48405
		Postn
		Vehicle	AS1517499	PAPC-L	AS-HSPC-L	AS-PAPC-L
		0.333278	6.00156	16.3488	12.2475	3.39441
		5.8113	23.8102	10.7569	13.0263	0.42866
		17.3683	2.44041	11.4513	28.4336	0.313052
		2.97362	6.58235	3.22047	3.18735	1.10917
		8.29076	2.03929	7.79177	7.34481	1.32031
		5.04518	0.672543	4.53993	6.09006	0.352083
		Col1α1
		Vehicle	AS1517499	PAPC-L	AS-HSPC-L	AS-PAPC-L
		0.157033	1.03201	10.8817	6.1297	1.1412
		6.7198	12.5974	0.175056	6.40306	0.224856
		10.7892	1.97227	2.04605	20.5935	0.0652976
		2.0511	7.59738	0.0938195	2.21763	1.33221
		4.87208	0.2171	4.2309	1.21538	0.397748
		3.72394	0.563482	1.83149	7.60255	0.978717
		Ccl2
		Vehicle	AS1517499	PAPC-L	AS-HSPC-L	AS-PAPC-L
		1	1.128	1.39871	2.14896	0.664677
		7.71127	1.76752	2.82529	1.30385	0.647842
		2.73992	1.36087	0.834565	2.55243	1.32391
		0.586968	1.40152	0.509391	1.57375	0.939567
		4.76971	0.976237	1.32297	1.94394	0.869979
		11.8585	2.33373	7.76632	1.43862	1.40456
		Sdf-1
		Vehicle	AS1517499	PAPC-L	AS-HSPC-L	AS-PAPC-L
		1.04807	3.50895	67.3157	22.1983	3.00595
		23.3387	63.8327	11.38	22.5913	2.80846
		75.2392	11.255	11.2488	41.4977	8.01589
		11.2067	27.0163	7.37424	7.81855	2.34776
		54.7746	1.36918	20.0349	3.24887	7.55576
		23.9018	5.52562	15.8184	8.9632	4.31296

## Sheet: Fig.7
	Fig. 7a	Illustration
	Fig. 7b	Physicochemical properties of AS-HSPC-L and AS-PAPC-L and encapsulation efficiency (%EE).
	Fig. 7c	%Cell viabilty
			M1			M2
		Control	100	100	100	100	100	100
		ZA	68.4567	62.0049	56.8364	75.7338	68.0407	64.0284
		ZA-HSPC-L	60.5328	62.0049	56.8364	88.8831	90.3755	90.2506
		ZA-PAPC-L	85.0492	87.5437	82.6227	45.0521	41.239	46.547
	Fig. 7d	Tumor growth curves
											Tumor volume
		Days	Vehicle						ZA-HSPC-L						ZA-PAPC-L
		0	0	0	0	0	0	0	0	0	0	0	0	0	0	0	0	0	0	0
		7	23.4	25.559	20.9882	17.4928	26.117	48.074	28.6575	25.7076	34.189	42.7445	28.607	26.8181	58.7574	36.3059	9.40212	33.1144	31.85	28.665
		11	64.896	72.4838	35.1094	74.9112	46.3091	102.248	59.8165	54.6735	66.8805	90.2006	44.7014	75.8313	100.515	61.5347	20.124	48.3114	69.3202	67.4201
		14	119.245	121.68	88.3526	174.032	75.14	196.455	90.355	112.645	85.867	174.371	66.56	94.1144	121.643	86.2618	18.72	92.7636	80.7919	114.885
		18	265.314	297.946	179.534	327.538	175.32	319.212	177.079	196.043	203.861	344.931	94.4756	148.371	323.731	128.055	50.4843	140.642	114.504	178.495
		21	438.151	392.018	234.504	543.739	310.452	516.244	189.714	306.078	290.447	511.392	162.3	244.496	492.804	181.584	70.0989	139.942	143.829	260.481
		25	729.765	563.266	348.408	1006.16	457.567	847.333	366.037	366.037	341.677	811.486	258.303	242.611	563.16	360.978	78.6077	258.785	191.411	332.166
		28	1059.64	713.125	469.279	1355.21	858.256	1174.52	674.735	768.377	845.713	1133.1	564.83	911.629	702	399.36	179.899	530.712	631.8	600.559
	Fig. 7e	Bioluminescent signal
	Fig. 7f	Tumor weight
		Vehicle	ZA-HSPC-L	ZA-PAPC-L
		1057	1090	800
		878	998	1019
		604	1128	469
		1358	1200	870
		752	1243	997
		1636	1108	1166
	Fig. 7g	Quantitative real-time PCR
		F4/80
		Vehicle	ZA-HSPC-L	ZA-PAPC-L
		0.840059	0.601885	0.766645
		0.396258	1.00811	0.442985
		2.26232	0.669804	0.655361
		0.877198	1.03316	0.676809
		2.85675	0.535034	0.843951
		3.31167	0.827505	0.719077
		Ym1
		Vehicle	ZA-HSPC-L	ZA-PAPC-L
		3.06393	0.12992	0.0834159
		1.61159	2.00772	0.0873306
		5.519	0.286748	0.0024201
		5.73413	1.88558	0.14525
		10.4556	0.100493	0.124933
		12.7075	1.07275	0.106847
		Ccr2
		Vehicle	ZA-HSPC-L	ZA-PAPC-L
		2.06959	0.080575	0.0975398
		1.68157	3.93458	0.187116
		8.27005	0.83535	0.00630741
		2.82305	2.46799	0.396235
		11.3573	0.234373	0.369428
		16.3378	3.02892	0.349511
		Postn
		Vehicle	ZA-HSPC-L	ZA-PAPC-L
		1.505	0.0220291	0.00697227
		1.08564	0.294636	0.0315712
		3.842	0.0788316	not detected
		5.59515	0.12781	0.0142309
		3.26859	0.371507	0.011879
		5.48404	0.397104	0.0145912
		Col1α1
		Vehicle	ZA-HSPC-L	ZA-PAPC-L
		1.71862	0.126767	0.0850762
		2.14532	1.9373	0.248356
		2.58309	0.549137	0.00409727
		2.25998	0.369333	0.0791785
		5.06455	0.216299	0.0578312
		5.78188	1.48232	0.0684633
		Sdf-1
		Vehicle	ZA-HSPC-L	ZA-PAPC-L
		0.766435	0.0182083	0.0186726
		0.88549	0.283691	0.0593986
		1.82799	0.270031	0.000573685
		0.648768	0.214521	0.0144162
		2.76859	0.0409177	0.0253626
		3.92631	0.373885	0.0205051
		iNos
		Vehicle	ZA-HSPC-L	ZA-PAPC-L
		1.85805	0.541351	0.932395
		1.88881	1.91552	1.45766
		1.1045	0.858803	0.673719
		1.36837	2.2217	1.95786
		4.20623	1.54491	1.74313
		2.54631	1.44936	1.09272

## Sheet: Fig.8
	Fig. 8a	Illustration
	Fig. 8b	Gene expression data
		MTP-PE (μg/ml)	Control			M1			M2
		0	1	1	1	1	1	1	1	1	1
		10	2.73324	2.0322	4.03909	1.57331	1.71213	2.50189	2.35302	3.67616	4.44091
		100	3.10636	1.79885	4.8883	1.77723	1.81787	2.03086	2.53161	3.76853	4.90532
		1000	3.16655	1.70985	5.35901	1.61541	1.2973	1.38021	3.39642	2.70604	4.29307
	Fig. 8c	Illustration
	Fig.8d	Gene expression data
		Tnfα
			Control			MTP-PAPC-L
		M1	1	1	1	1.42857	1.56981	1.25591
		M2	1	1	1	8.52222	6.88506	7.21875
		Il-1β
			Control			MTP-PAPC-L
		M1	1	1	1	7.98372	7.79904	6.55239
		M2	1	1	1	115.088	48	43.4423
	Fig. 8e	Tumor growth curves
														Tumor volume
		Days	Vehicle						MTP-HSPC-L						MTP-PAPC-L						MTP-DOPS-L
		0	0	0	0	0	0	0	0	0	0	0	0	0	0	0	0	0	0	0	0	0	0	0	0	0
		7	23.4	25.559	20.9882	17.4928	26.117	48.074	22.6512	33.696	25.9854	31.213	31.213	35.5914	19.8198	21.8317	31.85	26.0915	29.2843	21.2992	26.754	37.9642	29.2684	20.7667	26.754	42.6444
		11	64.896	72.4838	35.1094	74.9112	46.3091	102.248	57.6888	77.0224	47.775	61.6179	53.703	77.416	52.3571	34.0096	76.1597	75.816	64.923	51.1758	106.416	56.5589	70.7291	38.9077	38.272	64.9189
		14	119.245	121.68	88.3526	174.032	75.14	196.455	72.3057	127.371	75.217	135.759	114.489	104.818	41.8288	31.7032	76.0876	66.3421	66.9445	66.0192	169.33	120.575	116.562	80.1779	65.2282	114.885
		18	265.314	297.946	179.534	327.538	175.32	319.212	194.371	248.94	162.249	407.583	308.879	139.303	95.7935	47.1145	177.386	149.537	137.379	154.193	338.018	182.045	212.889	104.35	121.87	169.608
		21	438.151	392.018	234.504	543.739	310.452	516.244	276.395	305.539	265.707	651.536	486.341	243.945	129.909	50.4504	202.581	210.862	169.169	189.091	524.137	308.701	279.804	153.473	212.537	259.096
		25	729.765	563.266	348.408	1006.16	457.567	847.333	320.64	490.056	558.963	979.375	654.62	355.976	133.925	95.953	299.52	561.975	144.81	246.289	881.843	452.608	628.558	267.313	263.253	411.513
		28	1059.64	713.125	469.279	1355.21	858.256	1174.52	425.618	860.319	946.089	1793.08	1063.94	460.437	390.607	98.4256	366.08	572.768	300.352	316.16	1609.83	754	943.8	377.62	629.2	740.099
	Fig. 8f	Bioluminescent signal
	Fig. 8g	Tumor weight
		Vehicle	MTP-HSPC-L	MTP-PAPC-L	MTP-POPC-L
		1057	491	538	2156
		878	1394	252	1122
		604	1115	681	1395
		1358	2190	1037	641
		752	1611	451	888
		1636	603	400	918
	Fig. 8h	Individual tumor growth curves
		Days	Vehicle
		0	0	0	0	0	0	0
		7	23.4	25.559	20.9882	17.4928	26.117	48.074
		11	64.896	72.4838	35.1094	74.9112	46.3091	102.248
		14	119.245	121.68	88.3526	174.032	75.14	196.455
		18	265.314	297.946	179.534	327.538	175.32	319.212
		21	438.151	392.018	234.504	543.739	310.452	516.244
		25	729.765	563.266	348.408	1006.16	457.567	847.333
		28	1059.64	713.125	469.279	1355.21	858.256	1174.52
		Days	MTP-HSPC-L
		0	0	0	0	0	0	0
		7	22.6512	33.696	25.9854	31.213	31.213	35.5914
		11	57.6888	77.0224	47.775	61.6179	53.703	77.416
		14	72.3057	127.371	75.217	135.759	114.489	104.818
		18	194.371	248.94	162.249	407.583	308.879	139.303
		21	276.395	305.539	265.707	651.536	486.341	243.945
		25	320.64	490.056	558.963	979.375	654.62	355.976
		28	425.618	860.319	946.089	1793.08	1063.94	460.437
		Days	MTP-DOPS-L
		0	0	0	0	0	0	0
		7	26.754	37.9642	29.2684	20.7667	26.754	42.6444
		11	106.416	56.5589	70.7291	38.9077	38.272	64.9189
		14	169.33	120.575	116.562	80.1779	65.2282	114.885
		18	338.018	182.045	212.889	104.35	121.87	169.608
		21	524.137	308.701	279.804	153.473	212.537	259.096
		25	881.843	452.608	628.558	267.313	263.253	411.513
		28	1609.83	754	943.8	377.62	629.2	740.099
		Days	MTP-PAPC-L
		0	0	0	0	0	0	0
		7	19.8198	21.8317	31.85	26.0915	29.2843	21.2992
		11	52.3571	34.0096	76.1597	75.816	64.923	51.1758
		14	41.8288	31.7032	76.0876	66.3421	66.9445	66.0192
		18	95.7935	47.1145	177.386	149.537	137.379	154.193
		21	129.909	50.4504	202.581	210.862	169.169	189.091
		25	133.925	95.953	299.52	561.975	144.81	246.289
		28	390.607	98.4256	366.08	572.768	300.352	316.16

## Sheet: Fig.9
	Fig. 9	Quantitative PCR
		F4/80
		Vehicle	MTP-HSPC-L	MTP-POPC-L	MTP-PAPC-L
		0.840059	4.64632	0.789655	1.36615
		0.396258	0.879233	4.09109	1.42188
		2.26232	2.49572	2.10855	3.13506
		0.877198	2.16811	4.50272	1.72327
		2.85675	5.33601	4.71273	1.23373
		3.31167	9.37222	1.33569	0.731228
		Ym1
		Vehicle	MTP-HSPC-L	MTP-POPC-L	MTP-PAPC-L
		3.06393	17.2789	1.22557	1.87314
		1.61159	3.26023	16.6984	2.54036
		5.519	10.9898	9.22243	4.21315
		5.73413	30.692	14.1247	1.36644
		10.4556	39.163	20.2219	0.531435
		12.7075	41.6711	3.70736	0.351136
		iNos
		Vehicle	MTP-HSPC-L	MTP-POPC-L	MTP-PAPC-L
		1.85805	2.29963	1.54601	1.99715
		1.88881	1.50922	6.27424	0.304432
		1.1045	2.33022	3.02834	2.63893
		1.36837	6.24787	3.01579	1.46767
		4.20623	5.78361	4.15954	1.65121
		2.54631	5.06454	1.34365	1.2341
		Postn
		Vehicle	MTP-HSPC-L	MTP-POPC-L	MTP-PAPC-L
		1.505	8.80845	0.25585	0.298787
		1.08564	3.74314	2.6789	2.46608
		3.842	3.20189	1.45985	2.88271
		5.59515	4.01934	3.38625	1.1553
		3.26859	4.52601	3.83774	0.192242
		5.48404	18.5241	1.7157	0.0436988
		Col1α1
		Vehicle	MTP-HSPC-L	MTP-POPC-L	MTP-PAPC-L
		1.71862	7.67909	0.704634	0.742379
		2.14532	4.66251	3.6091	0.910441
		2.58309	5.02963	1.89048	1.39035
		2.25998	2.70607	4.50278	3.06338
		5.06455	2.79733	4.82932	1.67646
		5.78188	10.5521	2.28576	0.236901
		Ccr2
		Vehicle	MTP-HSPC-L	MTP-DOPS-L	MTP-PAPC-L
		2.06959	14.8051	2.15238	1.66833
		1.68157	1.25578	9.43734	4.36155
		8.27005	19.8233	5.27746	10.2372
		2.82305	10.6697	10.824	4.24851
		11.3573	9.03032	12.8729	1.92254
		16.3378	9.10498	3.95292	0.333308
		Sdf-1
		Vehicle	MTP-HSPC-L	MTP-POPC-L	MTP-PAPC-L
		0.766435	6.17897	0.597819	0.471247
		0.88549	0.833264	4.67525	0.552474
		1.82799	4.14713	2.05404	0.663512
		0.648768	1.61855	4.48364	1.36211
		2.76859	1.57271	7.49573	1.13354
		3.92631	9.12232	2.44493	0.149797

## Sheet: Sup.Fig.1
	Fig.S1	Illustration

[truncated: 11 more sheets: Sup.Fig.2, Sup.Fig.3, Sup.Fig.4, Sup.Fig.5, Sup.Fig.6, Sup.Fig. 8, Sup.Fig.9, Sup.Fig.10, Sup.Fig.11, Sup.Fig.12, Sup.Fig.13]
